# Supplementary material for: Analytic and Diagnostic Validation of a Targeted Next-Generation Sequencing Panel for Common and Emerging Swine Respiratory Pathogens
Source: Microorganisms. 2026 May 20;14(5):1159. doi: 10.3390/microorganisms14051159 (PMC13209278; doi:10.3390/microorganisms14051159)
Supplement: Supplementary file 1 [file microorganisms-14-01159-s001.zip]

Archive with 5 entries (4 files):
- microorganisms-4275355-supplementary/
- microorganisms-4275355-supplementary/Data File S1 SHIC-Pig-.fasta
- microorganisms-4275355-supplementary/Data File S2 SHIC-Pig-WGAG25016_PRD_MLSv01_REGION_A.bed
- microorganisms-4275355-supplementary/Supplemnetary Table S1.xlsx
- microorganisms-4275355-supplementary/Supplemnetary Table S2.xlsx
