# Supplementary material for: Analytic and Diagnostic Validation of a Targeted Next-Generation Sequencing Panel for Common and Emerging Swine Respiratory Pathogens
Source: Microorganisms. 2026 May 20;14(5):1159. doi: 10.3390/microorganisms14051159 (PMC13209278; doi:10.3390/microorganisms14051159)
Supplement: Supplementary file 1 [file microorganisms-14-01159-s001.zip › microorganisms-4275355-supplementary/Data File S1 SHIC-Pig-.fasta]

>Actinosuis
TGTAAGTAGCGGCGAGCGAAAGCGGAAGAGCCTGTTAGTGATAGCAGTAGACACAGAAGAACGAGCTGGGAAGCTCGACTATAAAGGGTGATAGTCCCGTATTCGAAGTGTCTATTGTGGTACTAAGCTAACGACAAGTAGGGCGGGACACGAGAAATCCTGTTTGAAGATGGGGGGACCATCCTCCAAGGCTAAATACTCCTGATTGACCGATAGTGAACCAGTACTGTGAAGGAAAGGCGAAAAGAACCCCAGTGAGGGGAGTGAAATAGAACCTGAAACCGTGTACGTACAAGCAGTGGGAGCCTCTTTGTGGGGTGACTGCGTACCTTTTGTATAATGGGTCAGCGACTTATATTT
>Actinothdf
GGTGGCAAAAGAAGTGCTGGGCAAAGAGCTAAAACCCCGCCTTGCCAACTATTTGCCGTTTAAAGATCAAGACGGCACGGTGTTAGACCAAGGCATTGCATTGTTCTTTAAAGCGCCGAATTCGTTTACCGGCGAAGACGTGTTAGAGCTGCAAGGGCATGGCGGTCAAGTGATCTTAGATATTTTACTGAAACGTATTTTAGCGGTTAAAGGCGTGCGTATTGCCCGTGCCGGTGAGTTTTCCGAGCAAGCGTTTTTAAACGATAAACTCGACCTTGCACAAGCGGAAGCGATTGCCGATTTAATTGATGCGACCAGCGAACAGGCAGCACGTTCGGCATTAAAATCGCTACAAGGTGAATTTTCCAATAAAATTAATCAGTTAGTTGATTCGGTTATTTATCTACGTACTTATGTGGA
>Actinobac
TAATACGTGGGTAACCTGCCCTCAACTGTGGGATAAGCTTGGGAAACTGGGTCTAATACTGCATATTCTTCTGTCCTCGCATGGGGGTGGTTGGAAAGTTTTTTCGGTTGGGGATGGGCTCGCGGCCTATCAGTTTGTTGGTGGGGTGATGGCCTACCAAGGCGTTGACGGGTAGCCGGCCTGAGAGGGTGGTCGGCCACATTGGGACTGAGATACGGCCCAGACTCCTACGGGAGGCAGCAGTGGGGGATATTGCACAATGGGCGGAAGCTTGATGCAGCGACGCCGCGTGGGGGATGAAGGCTTTCGGGTTGTAAACTTCTTTTGGTGCAGAACAAGGCTCGCACTTGGGGTGGGTTGAGGGTATGTGCTGAATAAGCGCCGGCTAACTACGTGCCAGCAGCCGCGGTAATACGTAGG
>APP_apxIV
ACGACTGGGGACGTAACTCGGTGATTGATGCCGGTGCGGGTAATGATACGGTTAATGGCGGTAATGGCGATGACACCCTCATCGGCGGCAAAGGTAATGATATTCTAAGAGGTGGCTACGGTGCGGACACCTATATCTTTAGCAAAGGACACGGACAGGATATCGTTTATGAAGATACCAATAATGATAACCGCGCAAGAGATATCGACACCTTAAAATTTACTGATATTAATTTATCCGAACTTTGGTTTAGCCGAGAAAATAACGATTTGATTATTAAATCATTATTAAGTGAGGATAAAGTCACGGTTCAAAATTGGTATTCACACCAAGATCATAAAATAGAAAATATTCGTTTATCGAATGAGCAAACGTTGGTGAGCACTCAGGT
>APP_sero8
TATTTATTTCGCCACACAAAAATTGCTTTGCTTCAATATGGGTATGCTAAGGAGCCTCATAACTATGGTACTTGGAGAGCATTAGCAGATCTAAATTTGGTTTATGGGAGTTACGCCTATGAACGAATTTCTTATTTTTCTCCGACTGAAATAACAGGCTGTCCGCGATATGATTTATGGTATTTACCTTCATTTCATCAGAAAGCGAAAGAAAATTATGCAAAAGTATTAGATACGAATAAGAAAACGATTGTCTATGCGCCGAGTTGGGGAGAATTATCCAGCCTCCCATTGTATATAGAAGAAATCAAGAAATTATCTTCATCTTACAACGTGTTAGTAAAATTACACCATAACACGCTTTTATTAGCTAATAAACATCAGAATTATGAAAGTTTGTATCCGAATTTACATTTTTTCTATGAAAGTGAAGATCTTCTATCACTTATTTCGGTAGCTGATATTGTTATTTCTGATTTTAGCGGAGCAATCTTTGATGCTATTTTTTGTAAAAAAACAGTAGTGTTACTTTCGATATCGCTAGTGAATCAACCAAAACTAGATAAATTTAGTTTAGAGATAGCTTATCGTTCAAAGTTAGGATATGAGGTTTTTTCGCCGGATCAAGTAGCTATAACAGTGGCACGAGCACTTACAGAGCCGAAATTAGTAGATGAAACGCTGTATCAACAGCTTTTTATGCATAACAAGGATGCAACACAGCAAGTAATAAATGCTTTACAACAGCTTGCTGAGGGTAAGTATACATTATCTCAACAGCAGTTATATGTGCGACAAACAGAAAAATTATTAAATATTGAAAAAATAAAGCAGCAAAAAAATAAAAAACAGTCTTTCAATAAAATAAGACAGATTTCTAAAAGATTAATTAAAAAATAATTTTTCATATTTTCTTTTTATATTTTTTTATTTGACAATACGGAGTTTAGGAATGAAAAAAGTATTAACTTATGGAACTTTTGATTTGTTACATCATGGACATATTCGTTTATTAGAAAGAGCGAGATCATTAGGAGATCATCT
>APP_sero17
ATGGAAAATTTAAACTCCAATCTTAGAAATAAAATAAATGAAAAAAATAGAGCTAGACTAAAAAACAAAGATTTTTCAATCTTATCTAGTAATTGTAATGGCGGTGTAATGCTACATGATTTAGGATTGCGATTTAATTCTCCATTTATTAATTTATATTTAAAACCTAAAGATTTTATCAAATACTGTAGTAACATCAGTCATTATATATCTTGTGACTTAAAATTTATTGATAATGATAAATACCCAATTGCATATTTAGATGATGTTGAAATTAGATTTTTACATTACGCCTCCAATAAAGAAGCCGAAGAAAAATGGATTTCAAGAACAAAAAGAATAAATTTAGATAATTTATTTATTATGATGACTGAAAGAGATGGGTGCACTTATGATGATCTACTCTCTTTTGATGCATTACCAATAGAGAATAAAGTCGTCTTTACCCATAAATACTATCCAGATATAAAGTCATCAATATATATTCCTGGCTTTGAAGATAATGAGCATGTTGGTGTTTTATTAGATTTTATTGGAAAATCTGGGGAAAGATATTACGATTATTTTAATTATGTTGATTGGTTTAATGGAGTAGAACTTTCAGAACTTAAAAGTGGAGAAATGTCAGAAATGTTTAAAATGTTTTTATCTGAAAAAAATAAAGTAACACCAAATAAAAAAGCAATTAATAAAATAAACTTATTACACATTGATAATAATAAGCTATTATTTATTGAGGGATTAAACTATATTGAAGGTTTTAACTCCCCCGATTATACCTATTTAATAAAAAATCTGAAAATTATCAAC
>APP_sero6
ATGGCAAAAAATTATGTATTAACAAATTGTATTCCTATTGGTTATGGTGGTTTAACTACAGCGTTATTAAATCGTTCTGCTCAAATCTCATCAGTTTCTAAAGAACCTGTTAAAATTTTAACGTTTCGCGATAGAGAATTCCCTAAAGCAGTTTCGAAACATTTAACAGAAAGAAACGGATTACGGAATGGTGTTACTGTTACTAATATTTATGACTGGCTTCGTGAAAATGAGTTAACTTGCGGTGGCATGTCTTTTGATAAAAATAAACATTTTTATACATCATTAGATTTGAATGCTCCAAATAGCACTCTAGACATAGAGGATGGTACTGTTTTAAGGCAATTAATATCTGAAGATAATATTAATGGCTGGGTTCAAGTTAATCATTTGCGAAAAGATGGCTCACCTGCAGTAATTGATAACCGCCGAAATGGACAAAGATGCTTGATTGTCTGTGATAAACAAGGAAAACCTCATAGAGTATTTTCTTATTCTTGGCCGTTTTATCATGCTTGGCTTGATGCCCTATTTGGAGATGATCATATTGATATTATTGTTGATAATGATCATGAGGCACGTTTTCTAACAGATTATAAACGTCCGAATGTCAGTATTATTCACTATTTTCATGGAACTCATTGCAATGACCAAGGGAAAGTTTTGCCATATGCGGAATTTGTCTTTTCAAGATTAGAGCACTTTGATCTATTTGTATTTCCTACTTTCTCTCAATGCTATCATGCTCAACAAATGTTCCCTCATTATTCTGGTTTTGCCTATGTACCGCATGCATTACCTATTTTAACT
>APP_sero7
ATGAAGAAAAAATTTTATAAAGCAATTTATCTTTTTAATGCTCCTATTATTTATTGGCGAGGATTGAAGTATTATCAGAAAAAAGAATGGAAAAAAGCTGAGAAATATTTTCAATTAGCAGTTACCCGTAAACCTGATCATGCATATAGTAATTTCAAACTAGGTATGTGCTTTTTTAAACAGAAAATGTGGGATCAAGCATACAACTATATTTCTATTGCCGTAAATCTTGCCCCAGAAATGCCTCTATGGAAAGTCCAATTACGTCAGTCTGCAGCCCAATTACAAGTGAAGAAGCGCAGAAAAAGTGTGAAGAGAAATTCTGAAAATCAGATAAGTACACCTGAAGAGTTAAAAAAAGTGACAGGCATTTCTGCTAATGAGGTCGCGGAACAAATTTTAATTGAATTATTAGAAAAAGAACCAGAAAATCCTACAATTTATGCGGAACTCGCATTAATTCAAAGTAAACAGGCTAAACTGTGGCAGGCAGTAGATTCTTGGACTGAAGCTATAAATCGTAAATCTGATAATGCTATGTATTTCTATCAGTATGGAATTGTTTTAGAAAAATTAGGGCATTATGCTAGAGCATCTGAAGCATATAAAACATCTCTTAATTTAAATCCTCCAAATAAAATACTTGCAGATTTGTTCTTTCGTTTAGGATTTGTAAATAAGCATCAAGGTCATGATAATATACTGAATATTGAACTGGCAGATGAAGCTTATACTAAAGCTATTCAGGCTGATAAAAAACTTAAATCAAAGGATTTTGGTATAGGAGTTTTCTATGAGGAACGTAGAGATTGGCAACAAGCGGCTATAGCGTATGAAAATCAAATTGGGAAAACAATAAAAGAAGCTGAGTTATTTTATCGTATAGGTTTTGCATATGATCGTAATTATGAGTGGGAATTGGCTGAAATAAATTATCAAAAGGCTTTATCTATTACAGAGCGCCCAGAATGGCGTTTCCGTTTAGGTCTTGTATTAGAGAAACAGAAGAAATTTATTCAAGCTACAAAGAATTATGAAAAAGCAGCTATAGAGAGAAAACAATATACTCCGTATTGGTTCTATCGTTGCGCTTATACGTTAGAGCAGCAGGGGCTATATGAAAGAGCCTCAAAAATGTATTTGAAATTACGTAAAGATCCCTCATTAATTACCAAAGCAAGTCATTCATCTGTAAATGATCTTATTTTGGCATTAAATATAAAACATAATTATGATACTACGTCAGCTCATTCATGGTTTGAATTGGGTTCCTCTTATGAATTAATCCAGAACTGGGAGAAGTCGGAATATGCTTATTCTCAAGCTATTGCTAGAAGTAATGAGTTAGTTTCGCTATGGTATTATCGTTTAGGGTTTGTTCAAATTGCTCAAGGTAAGTATTTGCAAGCATGCGAGAGTTTAAGAAGTTATCGAGTGATGCAACGTCCGCATGGAGTAAATGAAGACATTCTATCAAAAGATATTAGCTACGCAGAAGTAGCCACATATAATGAATACTATAATATTTTA
>APP_sero1
CTTAGATTTATATTTGCCTGAGCTATTGCTTGCTCGAGCTTACTGTCAATTAAATGACTTTACCTCCTCACATAATTGTTTAGTTGCATTTGAGAGACACTCTGCTGCATTTCCATTGTCTCGAATCGAAATAGCACACCTAGCATATGCAAGACGAAATTATACAAAATGTATTGATCAACTTAATAAATGCTTTGCTAAAGAACTTGACAATCTACCTGCAGAGAGTTTAGAGGAATATGCTCTTTCCTTACTTAAAGGAAATAACACTAAGGAATTTGAAAAATTAGTAGAAAGTTCTCTAAGTGAGAAGTTTAAAGATCGAACTTTCTTTAAAAAAGAATATGTTTCCTTTCTTGTTAAAAATCAGTTATGGAAAAAATTAGTTAAATATGCTAGCAATTGGGCATTACAAGATAAAGAAAAATTCAATTATCCATTAATGCTTGCTCATTATAGATTAGGAGATATTGCATATGTTTATCAGAATCATATAAAACCGACTGAAGAACATCCCTATGAATATTGGGAATTAATTGCTGAAACAGCCCTATTATATGAAGATATTGATCTATCTAAATATTGTTATAGAGGAATAATTTCTATCTTCCCTAACAAAAATAAGCAACAAAATCTTTCTATCTTTTTTGAAAAATTCATCTA
>APP_sero12
GAGAATTTTATCTATTTTAATGATGATGTTTTTATTGCTCGAGAATTACAAGCTGAACACTTTTTTCAAGCAAATGGAATAGCCTCTATTTTTGTGTCGGAAAAAAGTCTCTCTAAAATGCGTGATAAAGGTATTATAACGCCGACTCTTTCTGCTTCGGAATATAGTATTCGCTTATTAAACAAATATTACGATACAAATATTGACTCACCTCTCGTGCACACTTATATCCCATTGAAAAAAAGTATGTATGAATTGGCATGGCTGCGTTATGAGAAAGCAATTCTTGGATTTTTACCCAATAAATTAAGAACAAATAACGATTTAAATTTTGCAAACTTTCTTATTCCTTGGTTAATGTATTTCGAAGGGAAAGCAATGCCTAAAATAGATATTTGTTATTATTTTAATATTAGATCTCCGAATGCAATTTCACTATACAAAAAACTACTACTTAAACAACAGATGGGAGAAGAACCTAACTCATTTTGTGCAAACGATTTTAACAGTAATTATTCTATTGAAAATTATAGAAATAATCTTATTTCCACTTTAAATAACTATTATAAATTTTGA
>APP_sero18
ATGAATAAAGTAAAACGTAAATTTAGAAAATTACTACGAGATCCTAAGTTGTTTTTTAGTGATATGTACTTAAAACATAACAGTAAATTAAAAAAATTTGATACAAGAAAGCATACTAGTCAGTATCAATACGCTATTATTTCTGCTGTATATAATGCAGAAAAATATTTAAATGATTATTTCCATAGTATCGTTAATCAAAGCTTAGATTTTGAAAAACATATCCATATTATCTGTGTTGATGATGGCTCTACCGATAGTTCAGCAGAAATTATTAAGTCATGGCAACAAAAATATCCTAAAAACATTACCTACATTTATAAAAAAAATGGCGGGCAAGGTTCTGCACGTAATGTGGGGCTCAAACATTTGAAAGCTGACTGGGTTGACTTTATGGACTCCGATGACTTTCTAGACAAAGACTATTTTTATCATGTTGATATGGCTGTTACAAATAATGCTAAAATTAATTTGGTGTGCTGTAATCAAATCTATTATTTTGAAGATAAAAACCAATATATCGACCGACATCCATTAAACTATAGATTTAAAACAAAGGATAATATTGTTCCTTGTAACGATCTAAGAAAAAATCTTCAATTCTCTGCGGCACTATCTTTTTTTAGAGTAAAAGATATTCCAAGTGATTTAATATTTGATGAAGAATTAAAACCTACATTTGAAGATGGTAAATTTGTTAATACTTTTTTACTAAATCAAAAAGAAGATTCTTTTGTCTATTTCCAGCCTAAATCTCGTTATTTAAATCGTAAAAGGGCTGATAAATCGTCAACAATGGACGGAGTTTGGCAGCATAAAGGTCAATTTAGTACTGTATTTGAAAGAGGCTATCTAGATATTTTATCTAAATGTCAATCTGAAAAAGGTTATATACCAAAACACTTACAGCGTACGGTCTTATGGGAAATGCTTAGATTAGTTAAACAATTTTTAAATCACGAAGAAAGGTTAGACTTTTTAACTATCAATGAAAAAGAAAAACTCCTATTCCTAATGGATGAAACATTTAAGTATATCGAGCAAGATACTATTATGAATTACGAATTAGGTAACTGTGGT
>APP_sero15
GGGGATCGAAAGGCTATGGTATGGGTATGGATGTACCGACGGTTTATCGTGTGAATTTACTTGAGCCGCAATCACTATTTTTATTACAACGCTTCCCGATGCAAGATAAAGATATTGTTTATGTATCAAATGCACCGTTGTCTGAATTCCAAAAATTCTTGAGAATGATTTTCTCAGTAACATCCCCGATTACGAGTACTACTAACAGTATTCGTAGCTATTAATTGCGGTCAATAGACCTTATAACGATAAATCTATTTAGAGGAAAGGATAATGGTAGCGATTACCGCAG
>APP_sero3
TCTTTAATTGATAGTAAGCAATATTGGTTAGCACAATTCCAACTAGAAAAATATATTGAGCTAAAACCAAATTCTGAACAGGCATTTCATCAATTAGGTATTGTATCTGAAAAATTGGCAAATTATGAACAAGCATTCATCTATTTCCAAAAAGCAAGTCAATTTGCCCCTCTAAACCGTAACTATAAATATCGTATGGGGTATAACCTAGAAAAACTCGGAAAACTAAACGAGGCTCAAAAATGCTACTCGCTCGTCATAGATATGAGTCATCCTACAGATGAAGTAGCACAATTTGGTATTGGAGCTTTGCATGCTAAACGTGGCTTGTGGGATATGGCGCTATCAGCATATTTACAACACCAAATACAATCTAACTCTCAGAATCCCCAGCTATATTATCGCATTGGCATAGCCTATGAGCGCTTATATCAGTGGACAAAATCGGCTACCACATTTGAACAAGCAATTATTTTATCTGAAATAATGAATGCCAATTGGTGCTTTAAGTGCGGACAAGCCTATGAAAGAGCTGAAAATTTTGAGAAATCAGCAGAGTTTTACCAAGAAGCTGTTAAGAGATCGGATAATTACAATGATTATTGGTGGTATCGCTTAGCTTTAATGTTAGAGAAACTAGGAAAATATGAGCAATCTGTGGTTGCTTTCCAAAACTCTAGACGACGTAAACTTGCTTATGCAGTTAATCCGAAAGATGTTATTAAACATAAAGAAGAAGAATTTCTTTCATACTATACTGAATATTATGAAACCTTAGAATTAGATGAGAAATTAGTATTAATTGAAAGTTTCTTTGGTGGGAATATTAGTTGTAATCCGTATGCAATTCTATCTTATATGTTAGAAAATAATTATGACTATACTTATGTAGTTGTAATTAAAGATGGAACAGTTATTCCTGACAATCTCAAATTTAATAGAAATATTATCTTTATTAAACGAGGTTCAGACGCATATTTACGTTATTTATGCACAGCGAAATACCTTATTAATAATGTTAGCTTCCCTTATTATTTTATTAGAAAAGAAGGTCAGGTTTATTTAAATACTTGGCATGGTACGCCAATGAAGACATTAGGGAAAGATATTAAAAGTCCATTTATGGACCACGCAAATGTCAGCCGAAATTTTTTACAAGCAACACATATTATTTCGCCTAATCGTCATACAACTGATGTTATTTTAGAGCAATATGATGTTAAGGACTTATTTAGTGGGAAATTAGCTGAAACAGGTTAT
>APP_sero5
ATTATTTATAAGGGAAAAAATACATTAAACTTCTAATAACTGGATTCCTAGAATCTGCAAAGAATTGTCGAGGATTGTTTCTAAATTTTTGATATTTCCTATTCTTATCACTTTGTGGAACTACTTTAGGTAACTCAACCATATTAACAATTGTTGTATTTTCCTTTTTTACCACATCTTTTTGAGTAGGTAATGTTGTTTTAGACTTCTCCTTAGGGACATTTTCTACTAATGGTATAATAGTAGGTAAATTAAATATTCTAGATAAAACACTTACGCCAGAGGCGTGAATAGAAACAGCATGCTTTTGTAATAATATAGTAATGAACTCTTCGAACAAATCAAACTCTTCTAAAGATAGTGTTGGAGTAAGTTTATTTACTACTAAGTCATTTACCAATTGATCAATATCTAAAAAGTCATAATCGTACGTGAATCCTTTTTTTCCATAAAAAGCATTACCTAACTGTATAGGTTTTATACCATCAAATGCAGCTTCAAGGAGCCCTTGAGAATTTAAACTAATAATAAAATCAGATTGTTTAAATAATTTCTTTATTGAATAGTGATCAACTATTTTTATACATTCTTGTTGATTCTCAGTTAGATTTTTTAGAAATTCTTCTATTATATTTTTAGTTAAAGATGTACGGATATTATTTTTTTTCTCTTCCCAAGGGTGAGTTTTTAATACTACATTAAATCCATTCTCTGATAGTTTAGATATAAGTTCTTTATAGATTTTAATTGTTGATAGTCCTCTCCCTTTATATTCTAGGACTGAAAAATCATTTATCACTTGTCCAATAATAGTAATTATTGGTTTTTGTTGTTTAAATACTAATATTTCAGAATCAGTAGGTTGTTGGACATTCTTATTTTTCATTAATAGGAACTTATTAATAGCTTT
>APP_sero2
ATGAAACATTCAGTAATTGGTATTAGAACATACCAATGGACTAACGAAGAAGAAGTATTACATAAGCGTTTATTAGAGTACTTTGCTTGTGATTCAATTTTTATAGTTGTAGATGAAATTAATAAGAAGGAAGTTAAATTTCCAGATTATGTGAATAAAATAGTATTGAATGAAGAATTCTTAGATTCAGAAGGTATTTTATCGAGCCACCCAACCCAAAAAGGAATTGGCTGGTTATGTGGCGACTATTTTTATTATGCATTAAGAGAAAAAGTTGATTCTAAGTTCTATTGGCTTATTGAACCTGATGTAGGATTTACTTTTGATTCTCTATCCAAGTTTTTTATCAGATTCGAAGAGTGTGATGATGATGCTCTGGTTCAAAGCTTCCAAAAAGCTCCAGAGGATTGGATGTGGAAAAATCCAGCAGAATTAATTTCTCCACAAGGATATAAAAGTTTTTTCCCTCTAACTAGATTATCAAAAAGAGCGATTGATGATTGTAAGAAGGCACGTAAATTACTAACTGAACAATTAAAGAAAAATAAATTTGATATTAACCAATATCCAAATGATGAAGCGTTAGTTGCAACAGTTATTGGTAATAATGAATTATTATCAATCAAAAACTTGAGAACTTTTTTTCCTAAAAGTTTTAAATATTTTACATATATGCAAAATATTTCTGTTTTCCCAAAAG
>APP_sero4
ATTAGGCTTTCTCCGTGTATGAATAAAGTGTGGTTAAGTTTTGTATAGCAAAATACACCCTTTCACAACATTTTCCATCTTGGAAAGGGAATGTTTGTGCTATTCTACTTTTGTATATTTCTGATGGATTCCCATTATTTTTTAGGATATTTTCTAGATTAATAAAGAATTCTTCCTCTGTATACACAACAGGACCAAACCCATGTTGTTCATATGAGAAATAGCCTCTTTTGAAGGCATGTCCACCACTAAAGAAACTGTCCTTATCAAATTGATAATATAGAACGGTTTTATTTAAGTACCCCATTTCAAAAGCTACAGAAGAATAATCAGTGATCATAAATTTTGAGTTTTGAAATAATTTCTGAATATTTCCTTCAGATGCTTTCCATTGTTTTATATATTTAGGTATGTTGAATAAGTCTAAATATGGCTCTATGTTTTTATGAGGAGCAAAAATTACTTCAAAATCATATTGATTAGCTAACTTTTCTAATATAGGGCTAGAAAGAATAGCCCCCCATGCTTTGGCATATTGAGTATTCATAAATTCTGAATTTATTGATCTTTCATTTCCTTTGGCATTTTTTCCTAATATGCTATTTCGCCATGTTGGCATGATTAAAATAGTTCTTGTTTCTGTTTTATTTCCTCGTAATAAAGCATCATGTCTCGGAAAGCCAGTCAGAATAGTTTCTTTAGTGGAATATTTATATCTACTTTTATTCTCAGAGATATGGTTATATTCATCTGGTGTGGCCGTTATTATACAAGATAATATTTTTTTTGAATTCAGCCAGTCAGATAGAT
>APP_sero16
AATTATTAGTCGCTAAAAATAATAATGAAAGAAAAATTTTAGCAAGTCAGCTAATAAATTATCCTTGGAATCGAGCTGTTAAAACATCACTTCTCCACGATGAAAACATTTTCTTTGGAAAAACCGTTGTACATAATGATGTACCTTACCATTGGCATACGGTAGTTTCTGCAAATAATATCGGAATTTATGATAAACCTGTTTGTACTCATAGGAAATTTGAAGAACGTCAGCAAATTACTAATATTTCGGATTATCGTCGATTAATGGTATTAGAAGCCTATCGTCACACTCATGAGCTTTTAAAACGTTATGATTCTTATGCATTGATTTTCCCTCATTGGCAAAAATTTATTCGTGATTTACTCACTTGGGCTAGGGATAGGGTGCCGGAAGATAAATTGGAGTTTTATAAAGAACGTCATAAACAAATTCTTGATGAATTAAAAGGAGTAAATCTATGAAAAATATCGCAATGGCAGGAGCAGGGTTATCTTGTGCTGTTATCGCTCGCGAACTAGCCGAACAAGGTTATAAGGTCACTATCTTTGAAGGGCGTAATCATATTGCTGGTAATTGCCACACGCAAAGAGACGAAAATACAGGAGTAATGGTACATGTTTATGGACCACATATTTTCCATACAGATAATGAGAATGTATGGAATTATGTAAATAAATATATGGAATTTAAACCTTATGTTAATCGAGTAAAAAGTACTATATTAGGTAAAGTTTATTCATTACCGATTAATTTGCATACGATTAACCAATTTTTTGGTAAAAATTTATCTCCTAAAGAGGCAAAAGCTTTTATTGAGCAACAAGCTGATATGTCTATTACAGATCCTCAAAGCTTTGAGGAACAAGCAATGCGTTTTGTTGGTAAAGATCTATATGA
>APPsero15b
ATATAAAGAACTGTCGTTATCATATATGAGAACGGCATTAATCTTATGATGCTTAATATGGTGAGCAATCCAATAACCAATCCATTCTAAAGGGTTATCTTTTTGCTGTGTAACCAAAACATTATGATTAGCAAAAAAATCAGATTCATCAGGTTGGATTTCCTGTTCAAATAAAACATCCTCAAATTTTATAATAACTTTCTTTGCACCTGGTATTTTTGGTAATAATACTCTACATTTTCTATGCTCTGATTGGATAATAGCTTCTTTAGTAACATTTTTCTCATCAATATATATTTCTCCAGACAATAAAATATTATGGAGATTTAACAATGGCGGTCCTACCAATTCAATATTTTCCTCAGAAAAGAAGGCATCCGAAAAGAGGGTATGATAATCAAACAGCTCTTTATAATTTGGTTGTTGATCTTCCTCTTTCCTAGGAGGGACTCTCAATGTATTCTTTTCTGTTAGCTCTATTTTACTAATTTTAACATCTAAATTTCTCATATTTTTTCCTAATTTAAACTTATTTATGATTCATGATTCGTTGATAAATTCGCTCACAGGATCTTCCATCTTTATAGGCAAATACATCCATTCTGCTTGTGTATTTCTTCTCCATTTGTTGTGGTGATTTTAAATAACTTTCAAGTTGTTTAAGCAAATCTACTTTCTGTTCCGCTACCGGACCAAATCCATCATTATAAAAATCAAAATATCCTTTCTTATAATGTTTAGAATAAAATTCACTTTGATCAAATTGATAATAAAAAACACATTTGTTTAAAAAGCCCATTTCAAAAGCTACGCTAGAGTAGTCAGTTATCATACAAGATGATTTTAAGAATAGTTCTTGCATACTTTCATTATTAGATGGAT
>APP_sero13
ATGAAAAAACTAAGAGTTGGTATTATTGGAAGTTGTGTATCGAGGTTGGCATTTCGTTCAGATTTCATACCTGAAAGTAAACCCTTTTTTGATGTAATCCAATACCAGTTTCATACATCATTAATTTCTGTTATGGCTCAGCCAATCAAATATGATTATTCAAAATTTAAAGGTAGAGAAGATGAATATGCAAAGGAACACCTAGCAAGTGAATTAGATAAAGATGGGCTAAATAATTTAGTTGCCTCTAATCCGGATATATTGCTTATAGATTTTTATCCAGATGTTCATTTTGGAATATCTTATACTGAACATTCAATTATTACAAATAAGTGTTGGAGATATAAAAGAATTGAAGCTTTTAATGAATTAGATATTAAAGGACATTTAGATCCAATAACTTCATTTGATGAGTATTTTAAAATCTGGAAAGAAAATTTATCTAAATTTATTGAGTTTATGACATCTTATCTACCTAATACAAAAATAATTATTATTGGTGCTAGATTTGCAGAATTACAAAATATAGATGGAGTTGTGAGTCAGATCAATTCTGAATTCGATTTAGCGAAAAGAAATAAAGTATGGAATATATTTGACAAGTATGCAGTAGAAGCTTATAAATTGGATTATTTAGACCTTACATCAAGATATATGGCAACTAATAATCATACACACGGCTTAGATCCTTTACATTTTGAAAGAACATATTATTCTGAC
>APP_sero14
ATATTGATTCTCGCTTGGAAGCAATTCAAGATGTATTTATGAGAAAAACTTTATTACCAAATATTAGTAACAAAGATATTATTGCTCCAACAATACTTCTTTTCTTGTCAATGATCCCATTGCATTTCGATAAACCACATAGGCAAGAAGCAATGTTAGCTAATGCATTACGCTTATATTCTGAATGGTTATAATAATTTAATATTTATTTATCTTTCTAGAACAAGCGGTCAAATTTTTCTTAAAACTTGCAAAGTTTAGGAAAAATAAGACCGCTTATTTTATTCATATTCTTATATAAAATTAGAGTTTATTATGAGCGTAGCCACATATAATTGATAAAGATATGCGGTATAGCAATATTAATACAATCCTATCAATTTCATATTATCTTAATCAAATTTATTTTTTCGTTTTTTAAATATTAAACTATTATTTACTTCTGCAAATCTCCCCTATCACCTCTTTACTAAAGAGGGG
>APP_sero10
ACTATAATCTTTCCGACTTAATATAAATTAACTCTGAAATTTCATTACTTCTATTTATAAATAAATTATAATCATCCTTATTTACTGAAATAAATGTTCCTTTTAGTAGGAACTTATTAAGTTTTTTAGGTGAACAAGCTTCAAGTTTACCATTTATAATGGTGAAATGACCTGAATCAATATGTATAGAGCGATTTGGATAAATAAATATCTTTTTAATACAATATTTATTATTCTTTTCTATATATTCCTCTTCTCCCCAAGAATATATAACCTTTGAACTTTCAATTACTTCACTATAACTTTTATTATTCAAGTCATTTACTACATTTTTATTCTCTTGAAAGTAGTCTTTATGTATAACTGCTACAGCATCAGGCGTTTCGATAACAGCAACATTATCAATACCCAATGTAGTAACTAATCTGCCGGATGAATAAACTAATGAATTAGTTGTTTTATATGCTAGAGCTTTACCTAGTACAACATTATTATCTTCATCTGCTTTTTCTAATGCAGCGAGGGCATCCCAAGAACCAATATCAGACCATTGAGTATCTAATACAGCTATAGAACCGTAAGAAGTCTTTTCCATTACAGCATAATCAATAGAAATACTAGGACTCTTTT
>APPsero911
AGAAAAATTTACTTTCTGTAATAATCCTATCAACATTCAGCAAATTCTCTCTAGTGCAGAGGAAGATATTGAAATGGAAAGTGAATTTACCTCATTCAATGGTCAGAAGTTTATCAATATTGGTAGAATGTCGCACGAGAAAGATCAATTAAAATTAATTGAGGCTTTCTGTGAAGCTAAAAAAGTACACGCTAATATTAGATTATTTATTCTAGGAGATGGCGTATTAAAACAGGATTTAACTAATAAAATTAAAGAGCTTTCATTAGAAAAAGATGTGTATCTTCTTGGACAGAAGAAAAATCCATTCCCTTATTTAAAACAAGCGGATGTATTTATTCTTTCTTCAAACCACGAAGGACAACCAATGGTTCTATTAGAATCTCTTACATTAGGTACTCCAATTATTGCTACCGATATTGTAGGTAATCGCAGTATTCTAGGAGATAATTATGGAGTGTTAGTCGAAAATAGTAAGGATGGATTAGTTAAAGGTATTAATATTTATATGGAGCAAGGTGGTCGTAAAGATAGTTTTGATCCGTATGAATATCAAAATG
>APP_ApxI
ATGGCTAACTCTCAGCTCGATAGAGTCAAAGGATTGATTGATTCACTTAATCAACATACAAAAAGTGCAGCTAAATCAGGTGCCGGCGCATTAAAAAATGGTTTGGGACAGGTGAAGCAAGCAGGGCAGAAATTAATTTTATATATTCCGAAAGATTATCAAGCTAGTACCGGCTCAAGTCTTAATGATTTAGTGAAAGCGGCGGAGGCTTTAGGGATCGAAGTACATCGCTCGGAAAAAAACGGTACCGCACTAGCGAAAGAATTATTCGGTACAACGGAAAAACTATTAGGTTTCTCGGAACGAGGCATCGCATTATTTGCACCTCAGTTTGATAAGTTACTGAATAAGAACCAAAAATTAAGTAAATCGCTCGGCGGTTCATCGGAAGCATTAGGACAACGTTTAAATAAAACGCAAACGGCACTTTCAGCCTTACAAAGTTTCTTAGGTACGGCTATTGCGGGTATGGATCTTGATAGCCTGCTTCGTCGCCGTAGAAACGGTGAGGACGTCAGTGGTTCGGAATTAGCTAAAGCGGGTGTGGATCTAGCCGCTCAGTTAGTGGATAACATTGCAAGTGCAACGGGTACGGTGGATGCGTTTGCCGAACAATTAGGTAAATTGGGCAATGCCTTATCTAACACTCGCTTAAGCGGTTTAGCAAGTAAGTTAAATAACCTTCCAGATTTAAGCCTTGCAGGACCTGGGTTTGATGCCGTATCAGGTATCTTATCTGTTGTTTCGGCTTCATTCATTTTAAGTAATAAAGATGCCGATGCAGGTACAAAAGCGGCGGCAGGTATTGAAATCTCAACTAAAATCTTAGGCAATATCGGTAAAGCGGTTTCTCAATATATTATTGCGCAACGTGTGGCGGCAGGCTTATCCACAACTGCGGCAACCGGTGGTTTAATCGGTTCGGTCGTAGCATTAGCGATTAGCCCGCTTTCGTTCTTAAATGTTGCGGATAAGTTTGAACGTGCGAAACAGCTTGAACAATATTCGGAGCGCTTTAAAAAGTTCGGTTATGAAGGTGATAGTTTATTAGCTTCATTCTACCGTGAAACCGGTGCGATTGAAGCGGCATTAACCACGATTAACAGTGTGTTAAGTGCGGCTTCCGCAGGTGTTGGGGCTGCTGCAACCGGCTCATTAGTCGGTGCGCCGGTAGCAGCTTTAGTTAGTGC
>APP_ApxII
CAGCGACAGGACCAGTTGAAGACAAACCTGAAGCGACTCGTTGGGCAAGAATGTAAGATGAGACCGCTTTTGTTACATTACCTATAATTTGGTTAGCAAATTCTACACCTGCGGCAGCTTTCTTTTCTGTTGAAGCCTCTTTATCTGCTAAAATGAGACCTGCAGATGCTCCAGAAAGTAAACCAGAGATAATGTCCAAACCTAAACTTGCTTTTCCTAGATCTGGTAGATTTTGTAATTTATTACTCAATCCTCCTAATCCTTTCACATTCTGTAAATGTGAACCTAGTTTAGATATTTGTTCTGCAAATGCATCTACAGTTTGCACCGAGCTAGCAATATTACCAACTAATTCATTAGTCAGTTCTAGCCCTGCTTTTGCAAGTTCTAATTGATTAGGATCTTTATTTTGAAGTAATTCATTCAGATTTACTCCAGATAAAACAGATCCTAAAATAGATTGAATACCACCTAATACAGTATTGGCTTTACCTATATTTTGTGAGATGCTAGAAGCACTTCCTAATGTATTGCCAATTTTAGGATTCTTCTTTAATAAATTATCTAGCTGAGGTGCAAATAATACAATTCCTCTATCAGTAAAACCTAGAATTTTCTGAGTTGTATCAAAGCTAGTTTTTGCAATGTCCAAATTGCTGCGTTCTTCTCGCCATACTTCAATACCTAAATCATTAGCAGCTTTAACTAAATCTTGAACTC
>APP_ApxIII
TTGAATTCCTGAAATAATAGTTTGACTCTTAGCAAGTTTACTTACTGCATCACCAGTAGAACTGCCCACTACGTTAGAAATTTTTGAATGTTTTTGTAAGAACTGATCTAGTTGCGGTGCAAATAAAGTAAGTCCACGTTCTGTTAAACCCAAGAATTGGTCTGCGGTACCTAAACTTTTATGGGCAACTTCCAATTCATTACGGTTAACATATTTAACTTGAATGCCTAATTCCTCAGCTGCTTTTACTAAATCAAAGAAACCGTTACCAACACTTCCGTCATACTCTTTTGGAATAACTAAAACTAATTTATTACCGTACTTTTGAACGGCTTTACCAGCTGCTAATGCTTGTAATTTTGCTTGACTCACCCCATATTGCAAACCATTTTTAGTTACATCGTAGCCTTTTTTGGCTTGTCTTTTGGCTTCTTCAGCCCGTTTTTTTAAGTCGGCTAACATGCTTGACCAAGTACTCAT
>ASF_B646L
GCAAGGTTCACGTTCTCATTAAACCAAAAGCGCAACTTAATCCAGAGCGCAAGAGGGGGCTGATAGTATTTAGGGGTTTGAGGTCCATTACAGCTGTAATGAACATTACGTCTTATGTCCAGATACGTTGCGTCCGTGATAGGAGTAATATCTTGTTTACCTGCTGTTTGGATATTGTGAGAGTTCTCGGGAAAATGCTGTGAAAGAAATTTCGGGTTGGTATGGCTACACGTTCGCTGCGTATCATTTTCATCGGTAAGAATAGGTTTGCTTTGGTGCGGCTTGTGCAAATCATGAATGTTGCATAGGAGAGGGCCACTGGTTCCCTCCACCGATACCTCCTGGCCAACCAAGTGCTTATATCCAGTCATTTTATCCCCTGGGATGCAAAATTTGCGCACAAGCGTTGTGACATCCGAACTATATTCGTCTAGGGAATTTCCATTTACATCGAATCTTACGTTTTCATAAAGTCGTTCTCCGGGGTATTCGCAGTAGTAAACCAAGTTTCGGTACGCATTCTTTGTGCCGGGTACAATGGGTCTTCCAAAAGGATCTACAAGCGTGTAAACGGCGCCCTCTAAGGGTGTTTGGTTGTCCCAGTCATATCCGTTGCGAGGAAACGTTTGAAGCTGCCCATGGGCCCCCATCTGGGACGTGCCCTGAATCGGAGCATCCTGCCAGGATGAATGACATGCACCCAATATATGATGGCCCACCATATCATGGAAAAAGTCTCCGTACTGGGGAATACCAAAGGTAAGCTTGTTTCCCAAGGTGGGGGTACCCGTATGCGGGCGTACTTTATTGTATTCAAACCCTACTGGAACATAAGGCTTAAAATGCGCATTAAAATGCACCAAATGTGTTTCTTCGATTTGACTCAAAGTGGGTTCGGGATCGGGTTTCCCATAACTTTTGTTCACATTTTTAATGTTAGAGATCCTGCTATTCAGCAAGTCTTGGGCCAATATAATCTTGTCGGCCTTCCCATCGTTAGCAATAAGACAAAAAGCTCCTCCTGATGCCAT
>Astro_4
CGGTACGATGGTACGATCCCTGCTCCTCTCCTTAAAAGGATTAAGAAGCTCCGCTTTTCAATGCTCTGTACAGAACATCAAGAGCGTTACCAGCACATCTACAAATGGTATGTCAAAAACCTGCTCAATCGGTATGTCATGATGCCGAGTGGTGAAGTCACTAAGCAGACAAGGGGGAATCCTTCTGGGCAAATTTCAACTACAATTGACAATAACATGGTGAACATCTGGCTGCAGGCCTTTGAGTTCTGTTGGTTCTTTGGACCAGACAAAGAACTGTGGAGGGACTATGACACCATCGTCTATGGAGACGACAGATTGACCCGCTATCCAATTTTACCAGAAAACTACAGGGAAAGGGTCATTGCCCTCTACAAGGATGTCTTTGGCATGTGGGTAAAGCC
>Astro_4b
GATGGAACTATCCCTGCTCCTCTCCTTAAAAGGATTAAGAAGCTCCGCTTTTCAATGCTCTGTACAGAACATCAAGAGCGTTACCAACACATCTACAAATGGTATGTTAAAAACCTGCTTAATCGGTATGTCATGATGCCGAGTGGTGAAGTCACTAAGCAGACAAGGGGGAATCCTTCTGGGCAAATTTCAACAACAATTGATAACAACATGGTAAACATCTGGCTGCAGGCCTTTGAATTCTGCTGGTTCTTTGGACCAGACAAAGAATTGTGGAGGGACTATGACACCATTGTCTATGGAGACGACAGATTGACCCGTTATCCAATCCTACCAGAAAACTACAAAGAAAGGGTCATTCACCTCTACAAGGATGTCTTTGGGATGTGGATAAA
>Astro_4c
GATGGAACTATCCCTGCTCCTCTTCTTAAAAGGATTAAGAAGCTCCGCTTTTCAATGCTCTGTACAGAACATCAAGAGCGCTACCACCACATCTACAAGTGGTATGTTAGAAACCTGCTTACTCGGTATGTCATGATGCCGAGTGGTGAAGTCACCAAGCAGACAAGGGGGAATCCTTCTGGGCAAATCTCAACAACAATTGACAACAACATGGTGAACATCTGGCTGCAGGCCTTTGAGTTCTGTTGGTTCTTTGGACCAGATAAGGAACTGTGGAGGGACTATGACACCATCGTCTATGGAGACGATAGATTGACCCGTTATCCAATTCTACCAGAAAATTACAGAGAAAGGGTCATTGCCCTCTACAAGGATGTCTTTGGGATGTGGATAAA
>Astro_4d
GATGGAACTATCCCTGCTCCTCTCCTTAAAAGGATCAAGAGACTCCGCTTTTCAATGCTCTGTACAGAACATCAAGAGCGTTATCAACACATTTATAAATGGTATGTCCAAAACCTGCTCAATCGGTATGTCATGATGCCGAGTGGTGAAGTCACTAAGCAGACAAGGGGGAATCCTTCTGGGCAAATTTCAACAACAATTGATAACAATATGGTCAACATCTGGCTTCAGGCCTTTGAATTTTGTTGGTTTTTTGGACCAGACAAAGAACTATGGAGGGATTATGATACCATCGTCTATGGAGACGATAGATTGACCCGTTACCCAACATTACCAGAAAACTATAGAGAAAGGGTCATCTCCCTCTATAAGGATGTCTTTGGGATGTGGATAAA
>Astro_4e
GATGGAACAATCCCTGCTCCTCTCCTTAAACGGATTAAGAAGCTCCGCTTTTCAATGCTCTGTGAAGAACATCAAAAGAGATACCAACACATTTATGCCTGGTACGTTAAACAGTTGCTCAATCGGTATGTCATGATGCCGAGTGGTGAAGTCACCAAGCAAACAAGAGGGAATCCTTCTGGGCAAATTTCAACAACAATTGATAACAACATGGTCAACATCTGGCTTCAGGCCTTTGAATTTTGTTGGTTCTTTGGGCCAGACAAGGAACTATGGAGGGACTATGACACCATCGTCTATGGAGACGATAGATTGACCCGTTATCCAATATTACCAGAAAACTACAGAGAAAGGGTCATCTCCCTCTACAAGGATGTCTTTGGGATGTGGATAAA
>Astro_5a
GATGGGACGATGCCACAACAGCTCTTGCGCATCGTGCGCCAAGTTCGCTGGGAGTTCTTGGACGATGTCTATAAGACTGAAGCCAATCACAAACTCTATGACTGGTATGTGCATAACTTGCTCAATCGTTATGTACTCTTACCGTCTGGTGAAGTAACTTTCCAACAGCGAGGCAACCCGTCCGGTCAGGTCTCCACTTCAGTTGATAATGGCATGGTCAATTACTATCTACAAGCCTATGAACATTTTGTCCTTAATGGGCCTGATGGCTGGGAAAAGACAGACACTCTCATTTATGGTGATGACCGCCTGTCAGTAACAGACTTCTGTCCTGATCCTGATGACATCATAAAATTCTACCATGACTACTTTGGCATGTGGGT
>Astro_5b
GATGGGACGATGCCACAACAGCTCTTGCGCATCGTGCGTCAAGTTCGCTGGGAGTTCTTGGACGATGTCTATAAGACTGAAGCCAATCGTAAGCTCTATGATTGGTATGTGCATAACTTGCTTAATCGTTATGTACTTCTACCGTCCGGTGAAGTAACTTTCCAGCAACGAGGCAACCCGTCCGGTCAGGTCTCCACCTCAGTTGATAATGGCATGGTCAACTACTATCTACAAGCCTATGAACACTTTGTTCTTAATGGGCCTGATGGCTGGGAAAAAACAGACACCCTCATCTATGGTGATGACCGCCTGTCAGTAACAGATTTCTGTCCTGATCCTGATGACATCATAAGATTTTACCATGACTACTTTGGCATGTGGGT
>Astro_5c
TACGACGGTACAATACCACAACAGCTCTTGCGCATCGTGCGCCAAGTTCGCTGGGAGTTTTTGGACGATGTCTATAAGACTGAAGCCAATCGCAAACTCTATGACTGGTATGTGCATAACTTGCTTAATCGTTATGTACTCTTACCGTCTGGTGAAGTAACTTTCCAACAGCGAGGCAACCCGTCCGGTCAGGTTTCCACTTCAGTTGATAATGGCATGGTCAATTACTATCTACAAGCCTATGAACATTTTGTCCTTAATGGGCCTGATGGCTGGGAAAAGACAGACACTCTCATTTATGGTGATGACCGCCTGTCAGTAACAGACTTCTGTCCTGATCCTGATGACATCATAAAATTCTACCATGACTACTTTGGTATGTGGGTCAAG
>Astro_5d
TATGACGGTACAATACCACAACAGCTCTTGCGTATCGTGCGCCAAGTTCGCTGGGAGTTCTTGGACGATGTCTATAAGACTGAAGCCAATCGTAAGCTCTATGATTGGTATGTGCATAACTTGCTTAATCGTTATGTACTTCTTCCGTCCGGTGAAGTAACCTTCCAGCAACGGGGCAACCCGTCCGGTCAGGTCTCCACCTCAGTCGATAATGGCATGGTTAATTACTATCTACAAGCCTATGAACACTTTGTTCTTAATGGGCCTGATGGCTGGGAAAAGACAGACACTCTCATTTATGGTGATGACCGCCTGTCAGTAACAGATTTCTGTCCTGATCCTGATGACATCATAAAATTCTACCACGACCACTTCGGTATGTGGGTCAAG
>Astro_5e
TATGACGGCACAATACCACAACAGCTTCTGCGCATCGTGCGCCAAGTCCGCTGGGAGTTCCTGGACGATGTCTATAAGACTGAAGCCAATCGCAAACTCTATGATTGGTATGTGCATAACTTGCTTAATCGTTATGTGCTCCTACCGTCCGGTGAAGTAACCTTTCAGCAACGAGGTAACCCGTCCGGTCAGGTCTCCACCTCAGTTGATGATGGCATGGTCAATTACTATCTACAAGCCTATGAACACTTTGTTCTCAATGGGCCTGATGGCTGGGAAAAGACAGACACTCTCATCTATGGTGATGACCGTCTCTCAGTGACAGACTTCTGTCCTGACCCTGATGACATCATAAAATTCTACCATGACTACTTCGGTATGTGGGTCAAG
>Astro_1a
AGTACTCCTTTTAGTGCTATATAGAGCACTGTCTGTCCAGGACTGCTAAGCAGCTTCGTGACTCTGGGCTACCTCCCAGATTTACAGTACCGCAACTCCATTACATTTGGAGGGGAGGGCCAAAAGAAAGTAATGGCTAGCAAGTCTAAAGGCAAAGATGTCACTGTCATGGTCGAAAACAACGGCCGTGGCAGGAGCAGATCCCGCTCTAGATCACGGACTAGAGCTAGGAATAAACATGTTAAAATTACCATCAACTCTAAACCAGAAGCAAATGGAGGAGAGCGCAGACGGGGTAATCCTCAGTCTGATAAACGTCTCCGTAATATCCTCAAACAACAACTTGACAAATCAGGTGTCACAGGTCCAAACCCAGCAATCC
>Astro_1b
AGTACTCCTTTTAGTGCTATATAGAGCACTGTCTGTCCAGGACTGCTAAGCAGCTTCGTGACTCTGGGCTACCTCCCAGACGTACAGAAGAGCAACTCCATTACATTTGGAGGGGAGGACCAAAAGAAAGTAATGGCTAGCAAGTCTGGCAAAGATGTCACTGTCAAGGTCGAAAACAACACCGGCCGTGGCAGGAGCAGATCCCGCTCTAGATCACGGTCTAGAGCAAGGAATAAAAATGTTAAAATTACCATCAACTCTAAACCAGGAGCAAATGGAGGACAGCGCAGACGGGGTAAACCTCAGTCTGATAAACGTCTCCGTAATATTGTCAAACAACAACTTGACAAATCAGGTGTCACAGGTCCAAACCCAGCAATCC
>Astro_1c
TACTCCTTTTAGTGCTATATAGAGCACTGTCTGTCCAGGTCTGCTAAGCAGCTTCGTGACTCTGGGCAACCTCCCAGATTTACAGAAGAGCAACTCCATTACATTTGGAGGGGAGGACCAAAAGAAAGGAATGGCTAGCAAGTCTGGCAAAGATGTCACTGTCAAGGTCGAAAACAACACCGGCCGTGGCAGGAGCAGATCCCGCTCTAGATCACGGTCTAGAGCTAGGAGTAAAAATGTTACAATTACCATCAACTCTAAAGAAGGAGCAAATGGAGGACAGCGCAGACGGGGTAAACCTCAGTCTGATAAACGTCTCCGTAATATTGTCAAACAACAACTTGACAAATCAGGTGTCACAGGTCCAAACCCAGCAA
>Astro_2a
GATGGGACTATGCCTAGGGCTCTCTTGAAGCATATTAAAGATCTGCGGTGGGAGAAGATGAACAAAACACACAGAGAGAGATACAAGCATATCCACGATTGGTACGTGGAAAACCTCCTAACCCGCTACGTGCTCATGCCCTCTGGTGAAGTTACCGTCCAACGCCGAGGCAACCCGTCAGGGCAAATTTCAACAACTCCAGATAACTGTATGGTGAACTACTGGCTTCAGGCCTTTGAGTTCGCCTACCTTAACAAGGGGAAAGACATTAACAGCCTCTGGAAAGAATATGAGACCATCGTCTACGGTGACGACCGGCTGACGTCAACCCCTTGCATCCCTGACAACTACGTCGAACGCGTGGTCGAGATGTACAAAACAGTCTTCGGCATGTGGGT
>Astro_2b
GATGGGACTATGCCTAGGGCCCTCTTGAAGCACATTAAAGTTCTGCGGTGGGAGAAGATGAATAAAACACACAGAGAGAGATACAAACACATCCACGAATGGTACGTGGAAAATCTCCTGACCCGCTATGTGCTCATGCCCTCTGGTGAAGTAACCGTCCAGCGCCGAGGCAACCCGTCAGGGCAAATTTCAACAACTCCAGACAACTGTATGGTGAACTATTGGCTCCAGGCCTTTGAGTTCGCCTACCTCAACAAGGGGAAAGACATTAACAGCCTCTGGAAGGAATATGAGACCATCGTCTATGGTGACGACCGGCTGACATCAACCCCTTGCATCCCTGACAACTACGTCGAACGTGTGGTCGAGATGTACAAAACAGTCTTTGGCATGTGGGT
>Astro_2c
GATGGTACAATCCCCAGGGCACTCTTGAAGCACATTAAAGATCTGCGGTGGGAGAAAATGAACAAAACACACAGAGAAAGATACAAGCATATCCACGATTGGTACGTGGAAAACCTCCTAACCCGCTACGTGCTCATGCCCTCTGGTGAGGTTACCATCCAACGCCGAGGCAACCCGTCAGGGCAAATTTCAACAACTCCAGACAACTGTATGGTGAACTACTGGCTCCAGGCCTTTGAGTTTGCCTACCTCAACAAGGGGAAAGACATTAACAGCCTCTGGAAAGAGTATGAGACCATCGTCTACGGTGATGATCGGCTGACATCAACCCCTTGCATCCCTGACAACTACGTTGAACGCGTGGTCGAGATGTATAAGACAGTCTTTGGAATGTGGGTCAAA
>Astro_2d
GATGGGACGATGCCTAGGGCTCTCTTGAAGCATATTAAAGACCTGCGGTGGGAGAAGATGAATAAAACACATAGAGAAAGATACAAGCATATCCACGATTGGTACGTGGAAAATCTCCTAACCCGCTATGTGCTCATGCCCTCTGGTGAAGTGACCGTCCAGCGCCGAGGCAATCCGTCAGGGCAAATTTCAACAACCCCAGACAACTGTATGGTGAACTATTGGCTCCAGGCCTTTGAGTTCGCCTATCTCAACAAGGGGAAAGACATCAACAGCCCTTGGAAGGAATATGAGACCATCGTCTACGGCGATGACCGGCTGACATCAACCCCTTGTATCCCTGACAACTACGTCGAGCGCGTGGTCGAGATGTACAAGACAGTCTTTGGCATGTGGGTAAAGCC
>Astro_2e
GATGGGACGATGCCCAGGGCCCTCTTAAAGCACATTAAAGATCTACGGTGGGAGAAGATGAACAAAGCACACAGAGAAAGATACAAGCATATCCACGAATGGTACGTGGAAAATCTCCTGACCCGCTATGTGCTTATGCCTTCTGGTGAAGTAACCGTCCAACGCCGAGGCAATCCGTCAGGGCAAATTTCAACAACTCCAGGCAACTGTATGGTGAACTATTGGCTCCAGGCCTTTGAGTTCGCCTACCTCAATAAGGGGAAAGACATTAACAGCCTCTGGAAGGAATATGAGACCATCGTCTATGGTGACGACCGGCTAACATCGACCCCTTGCATCCCTGACAACTACGTCGAACGTGTGGTCGAGATGTATAAAACAGTCTTTGGCATGTGGGTAAA
>Astro_2f
GATGGGACGATACCAAGGGCACTTTTGAAGCATATTAAAGATCTGCGGTGGGAGAAAATGAACAAGACACACAGGGAAAGATACAAACACGTCCACGATTGGTACGTGGAAAACCTCCTAACCCGCTATGTGCTCATGCCCTCTGGTGAGGTGACCATCCAACGCCGAGGTAATCCGTCAGGACAAATCTCAACAACACCAGACAACTGTATGGTGAACTACTGGCTCCAGGCCTTTGAGTTTGCCTACCTTAACAAGGGGAAGGACATCAATAATCTCTGGAAAGAGTATGAAACCATCGTCTACGGGGACGATCGGCTCACATCAACCCCTTGCATCCCTGACAATTACGTCGAGCGCGTGGTCGAGATGTATAAAACAGTCTTCGGCATGTGGGTAAA
>Astro_3a
GGACGATCCCCAATGAGGTGTTTATGCACATCAAGAGAGTCCGTTACTCTTTCTTTGCGAAGGAGTTTAGGACGAAGCGTGTCAAGGAAGCTTACCAATGGTACTGCGAACAGCTCTTACACAGGCACGTCGTGCTCCCCTCGGGCGAGGTGACATTACAGACCCGTGGCAATCCTTCTGGACAAATTTCCACTACCATGGACAATAACATGGTGAATGTGTTTCTTCAAGCATTTGAGTACGCTTATCTACATCCAGACTGTACAGATGATGAACTTGAAGCAAATTGGACCTGTATGGACACCCTAGTCTATGGTGATGATAGGCTATCCGCATATATTGGCTTGCCTACCAATTATGTGGAGAGGGTTGTGGCAATGTATTCAGATG
>Astro_3b
CCCAATGAGGTGTTTATGCACATCAAGAGAGTCCGTTACTCCTTCTTTGCGAAGGAGTTTAGGACGAAGCGTGTCAAAGAAGCTTACCAATGGTACTGCGAACAACTCTTACACAGGCACGTTGTGCTCCCCTCGGGCGAGGTGACATTGCAGACCCGTGGAAATCCTTCTGGACAAATCTCCACTACCATGGACAACAATATGGTGAATGTGTTCCTTCAAGCATTTGAGTACGCCTATCTGCATCCAGACTGTACAGATGATGAGCTTGAGGCAAACTGGTCTCGTATGGACACCCTAGTCTATGGTGACGATAGACTATCAGCATATGTTGGCCTACCCGCCAATTATGTGGAGAGGGTTGTGACAATGTATTCAGATG
>Astro_3c
ACTATACCCAATGAGGTATTTATGCACATCAAGAGAGTCCGTTACTCTTTCTTTGCGAAGGAGTTTAGGACAAAGCGTGTCAAAGAAGCTTACCAATGGTACTGTGAACAGCTCTTACACAGGCACGTTGTGCTCCCCTCGGGCGAGGTGACATTGCAGACCCGTGGAAATCCTTCTGGGCAAATCTCCACTACCATGGACAACAACATGGTGAATGTGTTTCTTCAAGCATTTGAGTACGCCTATCTGCATCCAGATTATACAGATGACGAGCTTGAGGCAAACTGGTCTTGTATGGACACCTTAGTTTATGGTGATGATAGGCTATCAGCATATGTTGGCCTACCCGCCAATTATGTGGAGAGGGTTGTGACAATGTATTCAGATG
>Astro_3d
ACTATACCCAATGAGGTGTTTATGCACATCAAGAGGGTCCGTTACTCCTTCTTTGCGAAGGAGTTTAGGACGAAGCGTGTCAAAGAAGCTTACCAATGGTACTGCGAACAGCTCTTACATAGGCACGTTGTGCTCCCCTCGGGCGAGGTGACATTGCAGACCCGTGGAAATCCTTCTGGACAAATCTCCACTACTATGGACAACAACATGGTGAACGTGTTTCTTCAAGCATTTGAGTACGCCTATCTGCACCCAGACTGTACAGATGATGAGCTTGAGGCTAACTGGTCTCGTATGGACACCTTAGTCTATGGTGACGATAGACTATCAGCATATGTTGGTTTGCCCGCCAATTATGTGGAGAGGGTTGTGACAATGTATTCAGATG
>Astro_3e
ACTATACCCAATGAGGTGTTTATGCACATCAAGAAAGTCCGTTACTCTTTCTTTGCGAAAGAGTTTAGGACGAAGCGTGTCAAAGAAGCCTACCAATGGTACTGCGAACAGCTCTTACACAGGCACGTTGTGCTCCCCTCGGGCGAGGTGACATTGCAAACCCGTGGAAACCCTTCTGGGCAAATTTCCACTACCATGGACAATAACATGGTGAATGTGTTTCTTCAAGCATTTGAGTATGCCTATCTACATCCAGATTGTACAGATGATGAGCTTGAGGCAAACTGGTCTTGTATGGACACTCTAGTTTATGGTGATGATAGATTATCAGCATATGTTGGCCTACCCGCTAATTATGTGGAGAGGGTTGTAACAATGTATTCAGATG
>Astro_3f
ACTATACCCAATGAGGTGTTTATGCACATCAAGAAAGTCCGTTACTCTTTCTTTGCGAAGGAGTTTAGGACGAAGCGTGTTAAAGAAGCCTACCAATGGTATTGCGAACAGCTTCTACACAGGCACGTTGTGCTCCCTTCGGGCGAGGTGACACTGCAGACACGTGGGAATCCTTCTGGACAAATCTCCACTACCATGGACAACAATATGGTGAATGTGTTTCTTCAAGCATTTGAGTACGCTTATCTACATCCAGACTGTGCAGATGATGAACTCGAGGCAAATTGGTCTCGTATGGATACCTTAGTCTATGGTGATGATAGACTATCTGCATATGTTGGCTTGCCCACCAATTACGTGGATAGGGTTGTGACAATGTACTCAGATG
>Astro_3g
ACTATACCCAATGAGGTGTTTATGCATATCAAGAAAGTCCGCTACTCTTTCTTTGCGAAGGAGTTTAGGACGAAGCGTGTCAAAGAAGCTTACCAATGGTATTGCGAACAGCTTTTACACAGGCACGTTGTGCTCCCCTCGGGCGAGGTAACATTGCAGACCCGTGGAAATCCTTCTGGACAAATCTCCACTACCATGGACAATAATATGGTGAATATGTTTCTTCAAGCATTTGAGTACGCCCATCTGCATCTAGACTGTACAGATGATGAACTCGAGGCAAACTGGTCTCATATGGATACCCTAGTCTATGGTGATGATAGACTATCCGCGTATATTGACTTACCCGCCAATTATGTGGAGAGGGTTGTAACATTGTACTCAGATG
>Astro_3h
ACTATACCTAATGAAGTGTTTATGCACATCAAGAAAGTCCGCTACTCTTTCTTTGCGAAGGAGTTTAGGACGAAACGTGTCAAGGAAGCTTACCAATGGTACTGCGAGCAGCTCTTGCACAGGCACGTTGTGCTCCCTTCGGGTGAGGTGACATTGCAGACCCGTGGGAATCCCTCTGGTCAGATCTCTACCACTATGGACAATAATATGGTTAATATTTTCCTTCAAGCATTTGAGTACGCTTATTTACATCCCGAGAAAACAGATGATGAACTTGAGGCAAACTGGTCTCGCATGGACACTCTCATCTATGGTGAT
>Atypicpes4
CAGACGTCACCGAGTAGTACACCCAAAGACCACCACTTCTAGGTGTAGGGTCTACTGAGGCTCGGGTGGACGTGGGCATGCCCAAAGAGAAATCGGTGGTGGACCTGGGGGTCGGGCCCACCATACTCCTTTATGGGGTAGACCTTACTGCTTGATAGAGTGCCGGCGGATGCCTCGGGTAAGAGTATAAAATCCGTTGTTTATTAACATGGAAATACAGATTGCATATTATTTAAAAAAAGAAAAACAAAGAAATGGGTGGACAGAACTGGTGGTAGGAGAAAGCCATACGAGAATAACCACGCTCTCTGGAAAGACCTATCGAGGTACTTGGGAAATGGAGAAACGGCCGAATCCATACGGAACCTATCTCCCTAGACCTAGTCCTCAACAGCTCACTGCCCTACACCCCCACCCAGTGGTGAATTGCAAGGTGGTCGAGTACAAGGAGACGGACCCTAATTATGGTGATTGCCCGAACACAAACGGAGTGTTCATCGACGAAAAGGGTAGAAGGTTGAGTAGCCCCCCATTGGGTGTTTGGAAGATA
>Atypicpes5
CAGACGTCACCGAGTAGTACACCCAAAGACCACCACTAGGTGTAGGGTCTACTGAGGCTCGGGTGGACGTGGGCGTGCCCAAAGAGAAATCGGTGGTGGACCTGGGGGTCGGGGCCACCATACCCCTAAACAGGGTAGACCTTACTGCTTGATAGAGTGCCGGCGGATGCCTCGGGCAAGAGTATAAAATCCGTTGTCTATCAACATGGAGAAACAGATTGCACATTACTTAAAAAAAGAAAAACAAAGAAATGGGTGGACGGAACTGATAGTAGGAGAAAGTCGCACAAAAATAACTACACTCTCTGGAAAGACCTACCGGGGTACTTGGGAAATGAAGAAATGGTCAAATCCTTACGGAACCTATCTCCCCAGACCTAGTCCCCAACAGCTTACAGCCTTGCACCCCCACCCAGTGGTGAACTGTAAGGTGGTTGAGTACAAAGAGATGGACCCTAATTATGGTGATTGCCCAAATACAAACGGGGTGTTCATAGACGAAATGGGTAGAAGACTGAGCAGCCCTCCATTGGGCATTTGGAAGATA
>Apesti_6_1
CCAAAGACCACCATGTTTAGGTGTAGGGTCTACTGAGGCTCGGGTGGACGTGGGCGTGCCCAAAGAGAAATCGGTGGTGGACCTGGGGGTCGGGCCCACCACACCCCTTCATGGGGTGGACCTTACTGCTTGATAGAGTGCCGGCGGATGCCTCAGGTAAGAGTATAAAATCCGTTGTTCATTAACATGAAGAAGCAGATTACTCATTACTTAAAAAAAGAAAAACAAAGAAACGGGTGGACAGAACTGGTGGTGGGAGAGAGTCACATGAAAATAACCACACTTTCTGGGAGGACCTACCGAGGTACTTGGGAAATGGAGAAGTGGTCAAATCCTTATGGAACCTACTTACCCAGGCCTAGTCCCCAACAACTTACAGCCTTACACCCACACCCGGTGGTGAACTGTAAGATGATAGAGTACAAGGGGGTGGATCCTGATTATGGTGATTGCCCAAACACAAACGGGGTGTTTATTGACGAAAAAGGTAGAAGGTATAGTAGTCCTCCATTGGGTATTTGGAAGATA
>Apesti_6_2
CAGACGTCACCGAGTAGTACACCCAACGACCACCACATTTAGGTGTAGGGTCTACTGAGGCTCGGGTGGACGTGGGCTTGCCCAAAGAGAAAACGGTGGGGGACCTGGGGGTCGGGTCCGCCATGCCCCTCAATGGGGTAGACCTTACTGCTTGATAGAGTGCCGGCGGATGCCTCAGGTAAGAGTATAAAATCCGTTGTTTATTAATATGAAAGAACAAATTACATATTACTTAAAAAAAGAAAAGCAAAGGAATGGGTGGACAGAACTAGTAGTAGGGGAAAGCCATACGAAGATAACCACACTCTCCGGGAGGACCTATCGAGGTACTTGGGAAATGGAGAAACGGTCCAACCCTTACGGGATCTACTTCCCTAGGCCAAGTCCTCAACAGCTTACGGCCTTGCACCCACACCCAGTCGTGAACTGTAGGATGATAGAGTACAAAGAAGCTGACCCTAACTATGGCGACTGCCCAAACACAAATGGAGTATTCATAGATGAAAAAGGCAGGAAATTTAGCGGACCCCCGTTGGGTCTCTGGAAGATA
>AnthraompA
GAATGGATGAATTATATAAGAAGTTAAAAGCATATGTAGATAATAACGGTATTAGTCAAGTGAATGTATATCGAGAGGATACGGGAGTAAGCGTCGTTATAGTAGATAATTTAATATTTGATACAGGTGACGCGAATGTTAAACCAGAAGCGAAAGAGATAATAAGTCAATTAGTTGGGTTTTTCCAATCGGTACCAAATCCCATTGTTGTAGAAGGACATACAGACAGTAGACCTATTCATAACGACAAATTCCCTTCAAACTGGGAATTATCTTCTGCGCGAGCAGCAAATATGATTCACCACTTAATCGAAGTGTATAATGTGGATGATAAAAGGCTAGCTGCGGTAGGATATGCAGACACAAAGCCAGTTGTACCAAATGATTCACCGCAAAATTGGGAGAAAAACCGTCGCGTTGTCATTTATATAAAAGAATAG
>Atyppest_1
GGCATCACTTACGCTACTTACGGATTCTGCTGCCAGCTAAACCTGGTCCAACTCAAAGAATGGATATCCAGGTACTCAATGGTGTTTTTTGACGAATACCATACGGCGACTCCAGAACAGATAGCTATAATAAGCAAGATCCATGCCCTGAAAGTTAAAACTAGGATAGTGGCTATGTCAGCAACTCCCCCGGGTACTGTAACGACTGAAGGCAGAAAATTTGATATTGAAGAGGTCGGGGTTGCTACTATAGAGAAAGGAGAGGAACCGAAAAGGGGGCGTATAGCGGTCGCCGGTATGCAGGTACCATTGGAAGACTTGACAGGGAAGAACTGCCTGGTATTCGTGGCAACTAAAGAGGCTGCGGAGACAGAAGCCAAAGAACTGCGCACCAGAGGAATTAATGCTACCTACTATTATTCAGGCATAGATCCCAAGACTCTGGAACATGGGATGACCAATCAGCCGTATTGTATCGTGGCCACCAATGCCATCGAATCAGGCATAACCTGTCCTGACTTAGACGTGGTCATAGACACCATGCAGAAGTATGAAAAAGTAGTGAATTTCTCAGCAAAGATGCCCCTGATTGTCACATCATTAGTAAAGAAGAAAATCCCCAGGGAAGAACAGGGCCAGAGGAAA
>Atyppest_2
GGCATCACTTACGCTACTTACGGATTCTGCTGCCAGCTAAACTTGGTCCAACTCAAAGAATGGATATCCAGATACTCAATGGTGTTTTTTGACGAATACCATACGGCGACTCCAGAACAAATAGCTATAATAAGCAAGATCCATGCCCTGAAAGTCAAAACCAGGATAGTAGCTATGTCAGCAACTCCCCCGGGTACTGTGACGACTGAAGGCAGAAAATTTGATATTGAAGAGGTCGGGGTTGCTACTATAGAGAAAGGAGAGGAACCAAAAAGGGGGCGTATAGCGGTCGCCGGTATGCAGGTACCATTGGAAGACTTGACAGGGAAGAACTGCCTGGTGTTCGTGGCAACCAAAGAGGCTGCGGAGACAGAAGCCAAAGAACTGCGCACCAGAGGAATTAATGCTACCTACTATTATTCAGGTATAGACCCTAAGACCCTGGAACATGGGATGACCAATCAGCCATATTGTATTGTGGCCACCAATGCCATCGAATCAGGCATAACCTGTCCTGATTTAGACGTGGTCATAGACACCATGCAGAAGTATGAAAAAGTAGTCAATTTCTCAGCAAAGATGCCCCTGATTGTCACGTCATTAGTAAAGAAAAAAATCACTAGGGAAGAACAGGGCCAGAGGAA
>Atyppest_3
GGCATCACTTACGCTACTTACGGATTCTGCTGCCAGCTAAACCTGGTCCAACTCAAAGAGTGGATATCCAGGTACTCAATGGTGTTTTTTGACGAATACCATACAGCAACTCCAGAACAGATAGCTATAATAAGCAAGATCCATGCCCTAAAAATCAAAACTAGGATAGTGGCTATGTCAGCAACTCCCCCGGGCACCGTGACAACTGAAGGCAGGAAATTTGATATTGAAGAGGTCGGGGTTGCTACTATAGAGAAAGGAGAGGAACCAAAAAGGGGGCGTATAGCGGTTGCCGGTATGCAGGTACCGTTAGAAGACTTGACAGGGAAAAACTGCCTGGTGTTCGTAGCAACCAAAGAGGCCGCGGAGACAGAAGCCAAAGAACTGCGCACCAGGGGAATTAATGCTACTTACTACTATTCAGGTATAGATCCTAAGACTCTGGAACATGGGATGACCAACCAGCCATATTGTATTGTGGCCACCAATGCCATCGAATCAGGCATAACCTGTCCTGATTTAGATGTGGTCATAGACACCATGCAGAAGTATGAAAAAGTAGTGAATTTCTCAGCAAAGATGCCCCTGATTGTCACATCATTAGTAAAGAAAAAAATCACCAGGGAAGAACAGGGCCAGAGGAAA
>Atyppest_4
GGCATCACTTACGCTACTTACGGATTCTGCTGCCAACTAAACCTGGTCCAACTTAAAGAATGGATATCCAGGTACTCAATGGTGTTTTTTGACGAATACCATACGGCAACTCCAGAACAGATAGCTATAATAAGCAAGATCCATGCCCTGAAAATCAAAACTAGGATAGTGGCCATGTCAGCAACTCCCCCGGGCACCGTGACGACCGAAGGCAGGAAATTTGATATTGAAGAGGTCGGGGTTGCTACTATAGAGAAAGGAGAGGAACCAAAAAGGGGGCGTATAGCGGTCGCCGGTATGCAGGTGCCGTTGGAAGACTTGACAGGGAAGAACTGTCTGGTATTCGTGGCAACCAAAGAGGCTGCGGAGACAGAGGCCAAAGAACTGCGCACCAGGGGAATCAATGCCACTTACTACTATTCAGGTATAGATCCCAAGACTCTGGAGCATGGGATGACCAATCAGCCGTATTGCATTGTGGCCACCAATGCCATCGAATCAGGCATAACCTGTCCTGATTTAGACGTGGTCATAGACACCATGCAGAAGTATGAAAAAGTAGTGAACTTCTCAGCAAAGATGCCCCTGATCGTCACATCATTAGTGAAGAAAAAAATCACCAGGGAGGAACAGGGTCAGAGGAAA
>Atyppest_5
GGCATCACTTACGCCACTTACGGATTCTGCTGTCAGCTAAACCTAGTCCAACTCAAAGAATGGATATCCAGGTACTCAATGGTGTTTTTTGACGAATACCATACGGCAACTCCAGAACAGATAGCTATAATAAGCAAGATCCATGCCCTGAAAGTCAAAACTAGGATAGTGGCTATGTCAGCAACTCCTCCGGGTACCGTGACGACTGAAGGCAGGAAATTTGATATTGAAGAGGTCGGGGTTGCCACTATAGAGAAAGGAGAGGAACCAAAAAGGGGGCGTATAGCGGTCGCCGGTATGCAGGTACCATTGGAAGACTTGACAGGGAAGAACTGTCTGGTGTTCGTGGCAACCAAAGAGGCTGCGGAGACAGAGGCTAAAGAACTGCGCACCAGAGGAATCAATGCCACCTACTACTATTCAGGTATAGATCCTAAGACTCTGGAACATGGGATGATCAATCAGCCATACTGCATTGTAGCCACCAATGCTATCGAATCAGGCATAACCTGTCCTGATTTAGACGTGGTCATAGACACCATGCAGAAGTATGAAAAAGTAGTGAATTTCTCAGCGAAAATGCCCCTGATCGTCACATCATTGGTAAAGAAAAAAATAACCAGGGAAGAACAGGGCCAGAGGAAA
>Atyppest_6
GGCATCACCTATGCCACCTACGGATTCTGCTGCCAATTAAACCTGGTTCAACTTAGAGAATGGATATCCAGATACTCAATGGTGTTTTTCGACGAATACCACACAGCAACTCCAGAACAAATAGCTATAATAAGCAAAATCCATGCACTGAAAGTTAAGACCAGGATAGTGGCTATGTCAGCAACTCCCCCAGGTACCGTGACGACTGAAGGTAGGAAATTTGATATTGAAGAGGTTGGGGTTGCTACTATAGAGAAAGGAGAGGAACCAAAAAGGGGGCGTATAGCAGTTGCTGGCATGCAGGTCCCATTAGAAGACTTGACAGGGAAAAACTGCCTGGTGTTCGTGGCAACCAAAGAAGCAGCGGAGACGGAGGCCAAAGAACTGCGTGCCAGAGGAATTAATGCCACCTATTATTATTCAGGTATAGACCCTAAGACTCTGGAACATGGGATGACCAATCAACCATATTGTATCGTGGCCACCAATGCCATCGAATCAGGCATAACCTGCCCTGATTTAGATGTGGTCATAGATACTATGCAGAAGTACGAAAAAGTAGTGAATTTCTCAGCAAAGATGCCCTTGATTGTCACTTCATTAGTAAAGAAGAAAATCACCAGGGAAGAACAGGGCCAGAGGAAA
>Atyppest_7
GGCATCACTTACGCCACGTACGGATTCTGCTGCCAGCTAAACCTAGTCCAACTCAAAGAATGGATATCCAGGTACTCAATGGTGTTTTTTGATGAATACCACACAGCAACTCCGGAACAAATAGCAATAATAAGTAAGATCCATGCACTGAAAGTCAAAACCAGGATAGTGGCTATGTCAGCAACTCCCCCGGGTACCGTGACGACTGAAGGCAGGAAATTTGATATTGAAGAGGTAGGGGTTGCCACTATAGAGAAAGGAGAGGAACCAAAAAGGGGGCGTATAGCAGTAGCTGGTATGCAGGTCCCGTTAGAAGACTTGACGGGGAAGAACTGCCTAGTGTTTGTCGCAACCAAAGAAGCTGCGGAGACAGAGGCTAAAGAACTGCGTGCCAAGGGAGTTAATGCCACCTACTACTACTCAGGTATAGACCCTAAGACTCTGGAGCATGGGATGACCAATCAGCCATATTGTATCGTGGCTACCAATGCTATCGAATCAGGCATAACTTGCCCTGACTTAGACGTGGTCATAGATACCATGCAGAAGTATGAAAAAGTAGTGAATTTTTCAGCAAAGATGCCCTTGATTGTCACTTCATTAGTAAAGAAAAAAATTACCAGGGAAGAACAGGGCCAGAGGAAA
>B_bronch
AAGACCGAATACGTCGACACCGAGGATCCGTTCTCGCAGGGCCGCAGCAAGCCCAACATGCCGGCGCACAACCTGGCGCTGTGGAACAAGTTTCGCGTCTACCAGGATCCCGTTTACGGCACCGCGCACGTGGCCGTCGGGCTGCGCGCCTGGAGCAAGAGCCACAACGCCTGGCGCGACCCGGCCGTGGGCACCTACTACAACCCGTACTCGCGCACCGACTACAACCCCGGCTACGGCATCGTCGACGTAGGCGTGTTCTACGCCAATACCCTGGCCAACGGCATGGACCTCAAGCTGCAGCTCAACATCAAGAACCTGTTCAACAAGACCTACTACGACCGCAACCGGTTCGCCAAC
>BacpXO1cya
TTTAGTATTATATCCTTTTCAGTATTACTATTTGCTATATCCTCCTCACAGGCTATAGAAGTAAATGCTATGAATGAACATTACACTGAGAGTGATATTAAAAGAAACCATAAAACTGAAAAAAATAAAACTGAAAAAGAAAAATTTAAAGACAGTATTAATAACTTAGTTAAAACAGAATTTACCAATGAAACTTTAGATAAAATACAGCAGACACAAGACTTATTAAAAAAGATACCTAAGGATGTACTTGAAATTTATAGTGAATTAGGAGGAGAAATCTATTTTACAGATATAGATTTAGTAGAACATAAGGAGTTACAAGATTTAAGTGAAGAAGAGAAAAATAGTATGAATAGTAGAGGTGAAAAAGTTCCGTTTGCATCCCGTTTTGTATTTGAAAAGAAAAGGGAAACACCTAAATTAATTATAAATATCAAAGATTATGCAATTAATAGTGAACAAAGTAAAGAAGTATATTATGAAATTGGAAAGGGGATTTCTCTTGATATTATAAGTAAGGATAAATCTCTAGATCCAGAGTTTTTAAATTTAATTAAGAGTTTAAGTGATGATAGTGATAGTAGCGACCTTTTATTTAGTCAAAAATTTAAAGAGAAGCTAGAATTGAATAATAAAAGTATAGATATAAATTTTATAAAAGAAAATTTAACTGAATTTCAGCATGCGTTTTCTTTAGCGTTTTCTTATTATTTTGCACCTGACCATAGAACGGTATTAGAGTTATATGCCCCCGACATGTTTGAGTATATGAATAAGTTAGAAAAAGGGGGATTTGAGAAAATAAGTGAAAGTTTGAAGAAAGAAGGTGTGGAAAAAGATAGGATTGATGTGCTGAAAGGAGAAAAAGCACTTAAAGCTTCAGGTTTAGTACCAGAACATGCAGATGCTTTTAAAAAAATTGCTAGAGAATTAAATACATATATTCTTTTTAGGCCTGTTAATAAGTTAGCTACAAACCTTATTAAAAGTGGTGTGGCTACAAAGGGATTGAATGTTCATGGAAAGAGTTCGGATTGGGGCCCTGTAGCTGGATACATACCATTTGATCAAGATTTATCTAAGAAGCATGGTCAACAATTAGCTGTCGAGAAAGGAAATTTAGAAAATAAAAAATCAATTACAGAGCATGAAGGTGAAATAGGTAAAATACCATTAAAGTTAGACCATTTAAGAATAGAAGAGTTAAAGGAAAATGGGATAATTTTGAAGGGTAAAAAAGAAATTGATAATGGTAAAAAATATTATTTGTTAGAATCGAATAATCAGGTATATGAATTTAGAATTAGCGATGAAAACAACGAAGTAC
>BacillpagA
AAGCGAAGTACAAGTGCTGGACCTACGGTTCCAGACCGTGACAATGATGGAATCCCTGATTCATTAGAGGTAGAAGGATATACGGTTGATGTCAAAAATAAAAGAACTTTTCTTTCACCATGGATTTCTAATATTCATGAAAAGAAAGGATTAACCAAATATAAATCATCTCCTGAAAAATGGAGCACGGCTTCTGATCCGTACAGTGATTTCGAAAAGGTTACAGGACGGATTGATAAGAATGTATCACCAGAGGCAAGACACCCCCTTGTGGCAGCTTATCCGATTGTACATGTAGATATGGAGAATATTATTCTCTCAAAAAATGAGGATCAATCCACACAGAATACTGATAGTCAAACGAGAACAATAAGTAAAAATACTTCTACAAGTAGGACACATACTAGTGAAGTACATGGAAATGCAGAAGTGCATGCGTCGTTCTTTGATATTGGTGGGAGTGTATCTGCAGGATTTAGTAATTCGAATTCAAGTACGGTCGCAATTGATCATTCACTATCTCTAGCAGGGGAAAGAACTTGGGCTGAAACAATGGGTTTAAATACCGCTGATACAGCAAGATTAAATGCCAATATTAGATATGTAAATACTGGGACGGCTCCAATCTACAACGTGTTACCAACGACTTCGTTAGTGTTAGGAAAAAATCAAACACTCGCGACAATTAAAGCTAAGGAAAACCAATTAAGTCAAATACTTG
>Boca_1
ACAGGAGAAGAAACAGGATTTGAATTTGATTTTGATTGTGGATGGGTACATAATGACAGAGCATTTTGTCCACCACAATGCGACTTTAATCCCCTAATCAAAACCAGGCGAAGCAGAATAATAATGGGTTCTTCAGGAAACACATCAGAACCATACTATGACTACAAAAAACCTAGCAATTGGATGCCAGGACCAGGAACTCGGCTAAACGGACACCAATCAGGAAGCAATCTAAAAACATCTTCTGGGCCCTTTAACACATCATGGGCACCACCAGGGGTAACACAGGGAAGTGAGACAACTTACCTAAACTCACCAGCAATGAATCAGTCACAATGGGCCTCAAAATCAATGCCAACAGCACCAGCAAATGCTGCATGCAGTCAAGTGGACCCAAACTCACTAGCATTCAACGAACCAACACAA
>Boca_2
GAGCCGGTCTTCGGGGGAGATCCCTACGGAGACCTGCCTCAGGTAGAGAGATCGGAGTGGGTGCAGACCGCGAGCGGAGGGGGGAGGATGACCAAGAGAGAGGGTCTGATGCTCGATTGCATGAGACGCTGTTTCACTGAGAACATCACCTCGTACGAGGAGATGGTGAGAGAGTGTCCCGATCTGACGATCATGATCGAGAGCCAGGCGGGAGGCAGCAGGCTGATAGAGCAGGTGATGGGCATGACACACATCAAGATCACGC
>Boca_3a
AGCCGACGAGGCCGCAAAAAAACACGATCAAGCCTATAATAATTATATCAATAAAGGTTTAAATCCCTACCTAAAATTTAATAAAGGTGATCAAGACTTTATCGACTCTTTGCAGTCTGACTCTTCTGTGGGCGGTAACTTTGCGCGTGCCGTCTTTCATTTGAAAAAACAAATTGCGCCTGCGCTCAACGAGCCTAAAGACACGGGGGAACCTCCGGCT
>Boca_3b
AGCCGACGAGGCCGCTAAAAAACACGATCTTGCTTATAATAACTATATCAATAAAGGTTTAAACCCGTATTTGAAATTCAATAAAGGTGATCAAGACTTTATCGACTCTTTGCAGTCTGACTCTTCTTTGGGCGGTAACTTTGCGAAGGCCGTCTTTCATATCAAAAAGCAAATAGCGCCCGCGCTCAACGAACCGAAAGACACGGGGGAACCTCCGGC
>Boca_4
TTGGCGCATGCGCGATAGGGAGACACCTATCGGGCGGGGAGGGATGTGCTCATGATCTGTTCTTTGTCTTTCAGAGCCTACTCCGGCAGAGTCTCCAAAGAAAGTGACCGCTACTCAGGGCACTCAGACCGACGAACCTTCTTCGAGTGAGTACATCGACTGGAGCAGTCAACCAGGGAATGAGTCAGAGATTCTCCGATACAACATCTCGCAGCGGGAA
>Boca
TCTTAAGCGCGGTCAGTTCCGCGGTGTTCTGTTTCCTGGTTATAATTATTTGGGTCCTTTTAATCCTTTGGAAAACGGTGATCCTGTCAATAAAGCCGACGAGGCCGCAAAAAAACACGATCAAGCCTATAATAAATATATCAATAAAGGTTTAAATCCCTACCTGAAATTTAATAAAGGTGATCAAGACTTTATCGACTCTTTGCAGTCTGACTCTTCTGTGGGCGGTAACTTTGCGCG
>Bordetella
ATTCCCCCGCACATTTCCGAACTTCACTTTTTTTGCTTAAGTCCGTCGCAAACCTGCCGTAATCCAGGCAACAAAGGAAATCGCGGCGCTGTGCAAGCGAAAGTCCGATGTTACAGATGGGCGGCCTAGCTGCCCGGTTTGAAGAAGCCTTTCTCTCTTGGGAGCCTCAACATGGCTGCAGTCATCAATACCAACTACTTGTCGCTGGTTGCCCAGAACAACCTGAACAAGTCCCAATCGGCCCTGGGTAGCGCCATCGAGCGCCTGTCGTCGGGTCTGCGCATCAACAGCGCCAAGGACGACGCGGCCGGCCAGGCCATCGCCAACCGCTTCACCGCCAACGTCAAGGGCCTGACCCAGGCTGCCCGCAACGCCAACGACGGCATCTCGATCGCCCAGACGACCGAAGGCGCGCTGAACGAAATCAACAACAACCTGCAGCGCATCCGCGAACTGACGGTTCAGGCCTCCAACGGCACGAACTCGGCTTCGGACATCGACTCGATCCAGCAGGAAGTCAACCAGCGCCTGGAAGAAATCAACCGCATCGCCGAGCAGACCGACTTCAACGGCATCAAGGTCCTGAAGTCCAACGCCACCGACATGACCCTGTCGATCCAGGTCGGCGCCAAGGACAACGAAACGATCGA
>Brachy_hyo
AGGTGAAGGCATCGATGTTTATATGGGACATGATGTTACTAAAATAGACTGGGCTAACAAAAAATTATGTGTAAAAGAACTAAAAACAGGAAAAGAGTTTGAAGACACTTACGATAAACTTATTCTTGCTACTGGTTCTTGGCCTGTAACTCCTCCTATCGAAGGCTTAAAACAAGAAGGAACTACTTACGGACTTAAAAAAGGTATTTTCTTCTCTAAGCTTTATCAGCAAGGACAAGAAATTATTGATGAAATAGCTAAACCAGATGTTAAAAAAGTTATGGTAGTTGGTGCTGGATACATAGGTGTTGAACTTATAGAAGCATTCAAAAACCATGGTAAAGAAGTTATCTTAATGGAAGCTATGCCTAGAGTTATGGCTAACTACTTTGATAAAGAAATCACTGATGAAGCTGAAAAAAGAATCAAAGAAGCTGGCATAGAAATGCATTTAGGTGAAACTGTTAAGAAATTTGAAGGTGATGACAGAGTTAAAAAAGTTGTTACTGACAAAGGTTCTTATGATGTAGATATGGTAGTTATGTCTGTTGGTTTCAGACCTAATAATGAACTTTATAAAGATTATTTAGAAACTTTACCTAATGGTGCTATTGTAGTAGATACTACTATGAAAACTACTAAAGATCCTGATGTATTTGCTATAGGTGACTGTGCTACTGTATATTCAAGAGCTTCTGAAAAACAAGAATATATTGCTTTAGCTACTAATGCTGTAAGAATGGGTATTGTTGCTGCTAATAATGCTTTAGGAAAACATGTTGAATATTGCGGTACTCAAGGTTCTAATGCTATTTGTGTATTTGGATACAATATGGCTTCTACTGGTTGGTCTGAAGAAACTGCTAAGAAAAAAGGATTAAAAGTAAAATCTAACTTCTTCAAAGATTCTGAAAGACCAGAATTTATGCCTACTAATGAAGATGTTTTAGTAAAAATCATTTATGAAGAAGGCAGCA
>Brachypilo
GATTGGGCTAACAAAAAAATGACTGTTAAAGAATTAAAAACTGGTAAAGAGTTTGAAGATAATTATGATAAACTTATTCTTGCTACTGGTTCTTGGCCTGTAACTCCTCCTATTGAGGGTTTAAAACAAGAAGGTACTACTTATGGTCTTAAAAAAGGTATTTTCTTCTCTAAACTTTATCAACAAGGTCAAGATATTATTAATGAAATAGCTAAACCAGAAGTTAAAAAAGTTATGGTAGTTGGTGCTGGTTATATAGGTGTTGAACTTATAGAAGCTTTCAAAAATCATGGTAAAGAAGTTATATTAATGGAAGCTATGCCTAGAGTTATGGCTAACTATTTTGACAAAGAGATTACTGATGAGGCTGAAAAAAGAATTAAAGATGCTGGTATAGAATTGCATTTAGGTGAAACTGTTAAGAAATTTGAAGGTGATGACAGAGTTAAAAAAGTTGTTACTGACAAAGGTTCTTATGATGTAGATATGGTAGTTATGTCTGTTGGTTTCAGACCTAATAGCGAACTTTATAAAGATTAT
>Cdiff_tcdC
ATGTTTTCTAAAAAAAATGAGGGTAACGAATTTAGTAATGAAGGAAAAGGAAGCTCTAAGAAAATAATTAAATTCTTTAAGAGCACAAAGGGTATTGCTCTACTGGCATTTATTTTAGGCGTGTTTTTTGGCAATATATCCTCACCAGCTTGTTCTGAAGACCATGAGGAGGTCATTTCTAACCAAACATCAGTTATAGATTCTCAAAAAACAGAAATAGAAACTTTAAATAGCAAATTGTCTGATGCTGAACCATGGTTCAAAATGAAAGACGACGAAAAGAAAGCTATTGAAGCTGAAAATCAACGTAAAGCTGAAGAAGCTAAAAAAGCTGAAGAAGCTAAAAAGGCTGAAGAACAACGCAAAAAAGAAGAAGAGGAGAAGAAAGGATATGATACTGGTATTACTTATGACCAATTAGCTAGAACACCTGATGATTATAAGTACAAAAAGGTAAAATTTGAAGGTAAGGTTATTCAAGTTATTGAAGATGGTGATGAGGTGCAAATAAGATTAGCTGTGTCTGGAAATTATGATAAGGTTGTACTATGTAGTTATAAAAAATCAATAACTCCTTCAAGAGTATTAGAGGATGATTACATAACTATAAGAGGTATAAGTGCTGGAACTATAACTTATGAATCAACTATGGGTGGAAATATAACTATACCAGGGATAGCTGTAGAGAAAATTAATTAA
>Cperfalpha
TTAAAACTTCTTCATTAAGCCCAAGTTCTTCAGCAAGAGAAGTATTAAACTTTAATAAGTTTAGGATTTTTTGAACCCTTTGGATTTTGTTCACTAAAGAATATATTTGGAAGAGTTAAATAAGTGTTTTCTAAGTTAAAACCTGTTTTTGATTGAAAATTTTTATTATCCATATTAAAATCCTTTGCCTTATAATTTATTTCAAATTTTATTCCATCCCTTATATTATGTGTAAAAATTCTTATTAAATTAAAAAACAAGATTTAACTTATTATAGCACTAATAATTGTAAATTTTCATATTAAAAATAAGTTTAACAATTTAGAGTGGGTAAGGTTAGATATGTTTAATTGAAATTTGAATTGTATTCAAAAATATTTTAAAAAATATTCAAAAATTTAGTGAGCTTATGGTAATTATATGGTATAATTTCAGTGCAAGTGTTAATCGTTATCAAAAAAGGGGAGATTAATACTTGAAAAAAATTAACGGGGGATATAAAAAATGAAAAGAAAGATTTGTAAGGCGCTTATTTGTGCCGCGCTAGCAACTAGCCTATGGGCTGGGGCATCAACTAAAGTCTACGCTTGGGATGGAAAGATTGATGGAACAGGAACTCATGCTATGATTGTAACTCAAGGGGTTTCAATCTTAGAAAATGATCTGTCCAAAAATGAACCAGAAAGTGTAAGAAAAAACTTAGAGATTTTAAAAGAGAACATGCATGAGCTTCAATTAGGTTCTACTTATCCAGATTATGATAAGAATGCATATGATCTATATCAAGATCATTTCTGGGATCCTGATACAGATAATAATTTCTCAAAGGATAATAGTTGGTATTTAGCTTATTCTATACCTGACACAGGGGAATCACAAATAAGAAAATTTTCAGCATTAGCTAGATATGAATGGCAAAGAGGAAACTATAAACAAGCTACATTCTATCTTGGAGAGGCTATGCACTATTTTGGAGATATAGATACTCCATATCATCCTGCTAATGTTACTGCCGTTGATAGCGCAGGACATGTTAAGTTTGAGACTTTTGCAGAGGAAAGAAAAGAACAGTATAAAATAAACACAGCAGGTTGCAAAACTAATGAGGCTTTTTATACTGATATCTTAAAAAACAAAGATTTTAATGCATGGTCAAAAGAATATGCAAGAGGTTTTGCTAAAACAGGAAAATCAATATACTATAGTCATGCTAGCATGAGTCATAGTTGGGATGATTGGGATTATGCAGCAAAGGTAACTTTAGCTAACTCTCAAAAAGGAACAGCGGGATATATTTATAGATTCTTACACGATGTATCAGAGGGTAATGATCCATCAGTTGGAAAGAATGTAAAAGAACTAGTAGCTTACATATCAACTAGTGGTGAGAAAGATGCTGGAACAGATGACTACATGTATTTTGGAATCAAAACAAAGGATGGAAAAACTCAAGAATGGGAAATGGACAACCCAGGAAATGATTTTATGACTGGAAGTAAAGACACTTATACTTTCAAATTAAAAGATGAAAATCTAAAAATTGATGATATACAAAATATGTGGATTAGAAAAAGAAAATATACAGCATTCTCAGATGCTTATAAGCCAGAAAACATAAAGATAATAGCAAATGGAAAAGTTGTAGTGGACAAAGATATAAACGAGTGGATTTCAGGAAATTCAACTTATAATATAAAATAATAAAAGTAAAAAAATAATTATTGGTTTTGGTGGTATTTACAAAATAAAAGCTTAGGAAAGATAAAGTCTTTCTTAAGCTTTTATTTTACTTATTTTTAGAGATTTAGGGATTATTACTTTAAGTAATAATCCTTTTGTTTTAAGAATATAATCAATAAGAATATGGTTTCTATAGTAG
>Cperf_beta
GCCTGCTTGTCAAATCCAAACTTATATAGTTTTTTTGAATAACAACAAGGACATTTTATATTATTTTTGTTCATTGCTTTTTTCTCCTTTCTTGAGGGAGGATAAATATTTTTTGAAAACTATTGTATTCTCAAGTGTTGAAAAGAGCAATGTTCATTTAACTTAACAGATCATCTATATACAAAAGGAGGTTTTTTTATGAAGAAAAAATTTATTTCATTAGTTATAGTTAGTTCACTTTTAAACGGATGCCTATTATCACCAACTTTAGTGTATGCAAATGATATAGGCAAAACTACTACTATAACTAGAAATAAGACATCAGATGGCTATACTATAATTACACAAAATGATAAACAGATAATATCATATCAATCTGTTGACTCTTCAAGTAAAAATGAAGATGGTTTTACTGCATCTATAGATGCTAGATTTATCGATGATAAATATTCATCTGAAATGACAACTTTAATAAACTTAACTGGATTTATGTCTTCAAAAAAAGAAGATGTTATAAAAAAATACAATTTGCATGATGTTACTAATTCTACTGCAATTAATTTTCCGGTTAGATACTCGATTTCTATTTTAAATGAAAGTATTAATGAAAATGTAAAAATAGTTGATAGTATTCCTAAAAATACAATTTCTCAAAAAACTGTATCCAATACAATGGGATACAAAATAGGAGGTTCAATTGAAATAGAAAAAAATAAACCTAAAGCTTCAATTGAAAGCGAATATGCTGAATCATCTACAATAGAATATGTCCAACCTGATTTTTCTACTATACAGACAGATCATTCAACCTCTAAAGCTTCATGGGATACAAAATTTACAGAAACTACTCGTGGTAATTATAATTTAAAATCAAACAACCCTGTATATGGAAATGAAATGTTTATGTACGGAAGATATACTAATGTTCCTGCAACTGAAAATATAATTCCAGATTATCAAATGTCAAAATTAATAACAGGTGGTTTAAACCCTAATATGTCTGTAGTTCTAACTGCTCCTAATGGTACTGAAGAATCTATAATAAAAGTTAAAATGGAGCGTGAAAGAAACTGTTATTATCTTAATTGGAATGGTGCTAACTGGGTAGGACAAGTCTATTCCAGGCTAGCTTTTGATACCCCAAATGTAGATAGTCATATATTTACATTCAAAATAAATTGGCTTACTCATAAAGTAACAGCTATTTAG
>Cperfbeta2
TCACCTAAATTTAATAATTCTTTGCCTAAATTAATTATTATATCTCCCTCAGGCAAAGGAATAGAATTAAATTCTGTAGCATTAACCTGTGTATTCCCATTTAAAATTCTATAATATTTATCTATAATTGTAGAGTTGAAAATACAAAATAATCCATATTGTTCTTCCTTAGTCATTACTCCATTTATCTTTTCTATGAAATTTATATGATTCTCTATTCCTATTTTATCAAATCTATTAAATTCACTTTTATTATATATAGCTGCTTGAATACGCCTATTTTCTTCTTTAGATGAGAATCTTTTAATCAAAATATAATCCTTATTTTCTTGTAAAATATTTTTACTAGATTCTTTATTT
>C_perf_cpe
ATGCAAAATACAACAAATATGCTTAGTAACAATTTAAATCCAATGGTGTTCGAAAATGCTAAAGAAGTATTGCTTGTTTCTGAGGATTTAAAAACACCAATTAATATTACAAAATCTAACTCAAATTTAAGTGATGGATTATATGTAATAGATAAAGGAGATGGTTGGATATTAGGGGAACCTTCTGTAGTTTCAAGTCAAATTCTTAATCCTAATGAAACAGGTACCTTTAGCCAATCACTAACTAAATCTAAAGAAGTATCTATAAATGTAAATTTTTCAGTTGGATTTACTTCTGAATTTATACAAGCATCTGTAGAATATGGATTTGGAATAACTATAGGAGAACAAAATACAATAGAAAGATCTGTATCTACAACTGCTGGTCCAAATGAATATGTATATTACAAAGTTTATGCGACTTATAGAAAGTATCAAGCTATTAGAATTTCTCATGGTAATATCTCTGATGACGGGTCAATTTATAAATTAACTGGAATATGGCTTAGTAAAACATCTGCAGATAGTTTAGCAAATATTGATCAAGGTTCATTAATTGAAACTGGCGAAAGATGCGTTTTAACAGTTCCATCTTCAGATATAGAAAAAGAAATCCTTGATTTAGCTGCTGCTACAGAAAGATTAAATTTAACCGATGCATTAAATACAAATCCAGCTGGTAATTTATATGATTGGCGTTCTTCTAACTCATACCCTTGGACTCAAAAGCTTAATTTACACTTAACAATTACAGCTACTGGACAAAAATATAGAATTCTAGCTAGCAGAATTGTTGATTTTAATATTTATTCAAATAACTTTAATAATCTAGTGAAATTACAAGAGTCTTTAGGTGATGGGGTAAATGATCATTATATTGATATAAGCTTAGATGCTGGACAATATGTTCTAGTAATGAAAGCTAATTCATCATACAGTGGAAATTATCCTTATGCAATATTATTTCAAAAATTCTAA
>Cperfepsil
TTTTATGAAAAAAAATCTTGTAAAAAGTTTAGCAATCGCATCAGCGGTGATATCCATCTATTCAATAGTTAATATTGTTTCACCAACTAATGTAATAGCTAAGGAAATATCTAATACAGTATCTAATGAAATGTCCAAAAAAGCTTCTTATGATAATGTAGATACATTAATTGAGAAAGGAAGATATAATACAAAATATAATTACTTAAAGAGAATGGAAAAATATTATCCTAATGCTATGGCATATTTTGATAAGGTTACTATAAATCCACAAGGAAATGATTTTTATATTAATAATCCTAAAGTTGAATTAGATGGAGAACCATCAATGAATTATCTTGAAGATGTTTATGTTGGAAAAGCTCTCTTAACTAATGATACTCAACAAGAACAAAAATTAAAATCACAATCATTCACTTGTAAAAATACTGATACAGTAACTGCAACTACTACTCATACTGTGGGAACTTCGATACAAGCAACTGCTAAGTTTACTGTTCCTTTTAATGAAACAGGAGTATCATTAACTACTAGTTATAGTTTTGCAAATACAAATACAAATACTAATTCAAAAGAAATTACTCATAATGTCCCTTCACAAGATATACTAGTACCAGCTAATACTACTGTAGAAGTAATAGCATATTTAAAAAAAGTTAATGTTAAAGGAAATGTAAAGTTAGTAGGACAAGTAAGTGGAAGTGAATGGGGAGAGATACCTAGTTATTTAGCTTTTCCTAGGGATGGTTATAAATTTAGTTTATCGGATACAGTAAATAAGAGTGATTTAAATGAAGATGGTACTATTAATATTAATGGAAAAGGAAATTATAGTGCAGTTATGGGAGATGAGTTAATAGTTAAGGTTAGAAATTTAAATACAAATAATGTACAAGAATATGTAATACCTGTAGATAAAAAAGAAAAAAGTAATGATTCAAATATAGTAAAATATAGGAGTCTTTCTATTAAGGCACCAGGAATAAAATAAGATTATTTATTAGAAGTAAAAATAAGATTTTAGTTTTATAGATT
>C_perf_iap
GAATTCAATATCTCTAGTTTTTGTACAATTTATATTCACTATAATTACATAAAAAGAAAATTAAGGTTTAAATAAAATATTATCTAAACCTCAACAAATTTCAATATATTTCTTTAGATAGTTTACACAAAATTATTGACATCCTCTGTAAGTAATCGAGAAATATTTATATAGGTAGCCAGTATGAATAACTAGCTTTATTAATTTTGATATTTATTAATAATTTTAAATATAATTTTTATTTAGTATTAATTAACACTAAGCACTAATAACTCTCTATTATCAGGTGTAACTGCATATATTCTTAATTTTTTATATGTCATAACATTTTCTCCACTAGTAAAATAACTTCTAAAATTAATATAATTAGTTTTAGGTTGGTTTTGATCTCCTAAATAATTACGTATTTCTTTATCCTTAGTTCCAATATCTTTAAATCCTGAATATTGCAAAGTTGCTTCAACTCTATATTTTTGAATATAATCAAGAGCTTCTTTATTAGTTTGAGTTGGTTCAAAATATATACCATCTATATAAGTGTTTCCTGTATTTGTGTCAAGCTTTATATCTGCATAATATTTGTTATGTGCATCTAGTATTTCTTGGTCACTTGGAACTTTAATTTCTGGTTCTTTTAATATTTCAGGAGTACTATTTAATTCTGTAATAGATAAATTATCTAAAAATATTACACCACTACTTGTTAATGTTATTTCTATATCAGAAGAATCTTTTCCGGTTGTTTCAAATTCATAACTAAATTTTGTATAATCTTTCTCTGGTACTAAATAATCTGTTTTCTGTTCTTTTGATTTTATATTTACTGTTATTGAATTAGAAGTTGAAGGATCCTTTGAATATCCACTAAAAACATAGCGTTTATAGGGTTTTAATTTAGACATAGGTATTATAATCTTTGTCTCTCCGCTTAACTTATTTGCTACACTTTGTAAACCATCTTGGTTTTTAGTATCAATATTACTCCATGAAGCAGGAAAATTATTATATTCATCAAAATTAGTAAAATATGAAGGCACCTTTATAAGTATATTCATTCCTCTTTCAAGTTTAACATTATATATCTTTTTATCATCTAAATATTTTAATTGTTCTTTAATTATTTCAGATGTATTATCATCAAATATAAGTTCAACACAGCTCTCATCAATTGGAATTCCATTAAAATATAATAATTCACCATTTTTAGTAGCACTAAAAGCTTTTTTAATTGCTTCTCCAATTGTAATCTCAGGAGTTTTATCTTCTGGATTTCCTTGCTCTTTAGCAGCCACACGCCTTTCAAATGTTTGACTTCCTGTATCCAGTATAATAGATGCAGAAACGCTATCAATTTGACTTATATAGTTAGACCAACTATTTCCTTCTGTAATTATTTGTCCTTGACTATTTTTAGTTCCATAATTTCCACTTACTTGTGTTGTTTCTAATTTAATTTGTTTTCCAGAATCTAATTTTTTAAGTTGATCGTAATTTATTGGAATTAACCTAGCATTAAATTGATCCATTGTGTTAAGAGCTAAAGGAGAAAGTCCTTTTTTAGGATATGTTTCATTTGGAGATAAGTTATTACCAATTTGATTATCCTGTGCTTTAATAGTTGCTAATGTCTCTCCATCTAATACTAAATTGGTTGTTGGAGTTACTTTGTACATAGGTGCAGTACCAGTATTATAATATCTTACATTGGCATTTATATATGCTGATTCTCCTTTATTTATACTTAATCCAGTATTCCATGATTCTCCATTACTATCTTGCACAGCAGTTGAATTATCTGTTGTGTGAGAATAGCTTGTAGTTATATTACCAGTAAATCCATTTTGATATCCAGCACTAATAGATACTCCAACTGTATTTGCATCAGTTTTACTATTTGTAGTAGCCCTAGAAACTGTTTTTCCTTGATCACTTGAAGCATGTTCATTAGTAGATATAATTAAATTTTCCATACCTACTCCAACAACTGGATATGCTGCAACTAAAGGATCTCTTGCTTCTAATTTTATAGCTTTATCAATAGAACCTGAAGCTTTTTGATAATCTGTATATGGGTCACCAGCGGTATTTGATTCTAAATAACTTGATACATATTTTTTATATCCTTGTTCTGCAAAACTATCATTCCATTTTACTGCAATTGAATCTTTGATAGTATAGCCATTTTTTTCATAAGCATCTGGAATATTATCATTATCAGTATCTAAATCTTCATCTTCCCAGGCTGCGCTAAAAAATCTTACATCAAAAAAATTATTATTAGGTATAAACGGATCATTTTCATCTATTTTAGAGTAATCTCGGAAAAATAAGTTTTCTTCAGGTATTACTGTTTTATTTCCATTTAATTCCCAATAAAGTTTAGGAACAGATAAATTATCAATTGAACCTAAATTTTTGTCTTGTATTTCTATTCTAATATTGTATGCCTGACCTTTTTTCATATTAACCTTAAGTGTTTTTGCAATATCCCCTTTAGCATTTATTTGCATTAATACATCATTTCTATCAGTTGACAATATATATTCACCATCTTCAGAAGGAATTATCCTTCCTGTCCATCGGATAGATTTTATACTTGAATTATCTTCAGTTAAAAGCTTGTCTACTTTCTTTTCTTCAAATTTCAAATCACCATTTTTGATTGGCGCCATTAATTCTAAATCCTTAAAATGTTCATCTGCAAAATAATATCCCATTAATCCGTTACTTGATAGTGTATTTTCATTTGTTATTTCTTCTTTCTGATTGGTATCATTTTGTGTAGTAGTTTGTGCATATACATTATATGATAACGTTTGACTTATCATAGCTGTAAGTGTTAAAAAACTAAATACATTTTTAATTTGTATATTCATTATTTTTCCTCCTTTAAATTGATTATTTATATTAAAAGTATTAATTTATCAATGTTGCATCCAAAATTAGTTTTGTTACAGTTCCATCTTTATAAGAATCAACTTTATTGATTTTAAATTTACTTCCATGATTTAAAAGTACTTCATATTCTCCTGCATAACCTGGAATGGCTGATAAATAAGCTCCTGGAGAATCTTTTGGTATGTTTATACGTAGTATTATTTTTCTTTTAGCAAATGCACTCATATTTACACTTCCAATACTAGTACTAATAAAGTTTGGGTATGTTATTACTTTTCCTTCCCATTTTTCTTTAAAAGCATCTATATTTTCTATTTTATTAAAATCATATTCAGGAGATGTGAGAGTTAATCCAAATTCTTGTGGACCAGACCTTCTATATACAATTAAGTTAGATGGAATAGGTGTGAGCTTTAATGCGTTTTCAATGTTATTTACTTTAGAGTCTAGTTCTGGATTAGGATTATTTAAAGGACCATTTGATATTAAATAGTTATTAATTGCGGTATATCCTCCACGCATATAGTCATTTACATCAGCAAGTTCATTAGGAGTTAATTTATTACTCCAATCACTATAATTTTCTTTTCCCCATAAATCACCTTTACTTACATCATCTTTAAAATCAAGACTGTTTACAATAGAAGCTTCAGCTTTTATATATTGCTTTCCTTCTATTACTATACGAACAATTTTGTCTATCTTTATGCTATAGTCTTGTTCTATTAATGTTTTTACATCATTAGAATTTATATATGGTAACATACCAGTATTTTTTGGTAATTTCAAATGTATAAGTAGTGGTGTAGGCTTTTCATCGCCATTACCTGGTTCATATAAAGAAACATCCTTAAATCCATCTTGTTTAAACAATTTATCTTGAATAGTTTCTTTCAACTCATTAAATTTCTCTAAAGAAATTTCATTTTGATTTTCTGTTCTTATTTCTTTATTAAACGCAAATTTCTCTGGAGACTCAAAATAATAAACATTTATAGGTTTATCTATCTTATTTTTTGATATGGCATTTCTAAGATTTTTGTATTCTTTTTCTCTAGGATTTGATTCTATTTGATAGTCGTAAAAATACTGTCTTGTCTGAGAGTAGTTACTTATTTGTTCAGAATCTTTTTTATATAATTCTAATGCTTCTTTTTCAAGTGTATCAAGGTTTTTTTCTACTCTTTCAGCCTCCTTTTTTTCCCATTGAATAGCATTTTCTTTATCTTTAAGAAAATCTTCTGGTCTTTCAATAAAAGCTCTATCTGTAATATAATTGCTTGCTATTTGTAAATCTTGTGCATAAGTATAACTAGGAAATGAACTAGTTAAAATTAAATATAATATTAGAAATACAGATATAGATTTATTAACTTTTTTCATAATACTCCCTCCTAATTCAAGTTTATTTAAGATTCAATCTTCAAATAATGAAAATATATTTTAAATTTTTCTTTTTAACATAAGATAACCTCCTTTCTATTTTGAATTTAGTTATAATATTATGTATTAATATTATATAAATATTATACAGTATATGACAAAGAAAATCTCTATATAAATACAAAAAATATATTTTTATCAATAAAAGTAATTTAATGTAAAATTAGATTGTATTTTCTGAATTCTCTATATTTATAATAATTAAAATTTATTAAAACAAATTCAAAACTTTAAACAATAATCTGATTTTCTATCTAAATGAATATAAATTATTAATATGTATAGAAGTAAAGATTTTATAATTGATATTTGTAAACAAATAAAGTATTTATATTCTTATTAAAGTCTTTTCTTTCATAATAAGTTATTAGATAAGCTTTAAATATGCTATTATCCAGATAATATATCAAAAGATTATAGTTAATATATAAATTTAAAAGTATTCTAGTTTTTAAAATTTCATCAGTATTATTAATAGTACTAAGTTCTCTTTTTCTATTCTTTAAATTATCAAAAATTAAATATTTCTATTTATATGAAAAATTTCACAAATATATTTAATACTAATTTAAATCCAATGGTGTTTGAAGATGCTAAAGAAGTATTGCTTGTTTCTTAGGATTTAAAAATACCAATTAATCTTGAAAACTCTAACTCGAATTTAAGTGATTGATTATATGTAATAGATAAAGGAGATGGTTGGATATTAAGTAAACCTTCTGTAGTTTCAAGTCAAATTCTTAATCTTAATTAAACATATACTTTTATTCAATCACTAACTAAATCTAAAGAAGTATCTATAAATGTAAACTTTTCAGTTGGCTTTACTTATCAATTTATTCAAGCATCTGTAGAATATGGATTTTGAATAACTATAGGGTAACAAAATACAATAGAAAGATCTGTATCTACAACTACTGTTCCAAATGAGTATGTATATTATAAGGTTTATGCAACTTATAGAAAGTATCAAGCTATTAGAATTTCTCGTGGTAGTATATCTGATGATAGAGCAATTTATAAATTGACTGGAATATGACTTAGTAAAACATCTGCAGATAGCTTATAAAATATTAATCAAGGTTCATTAATTGAAGTTGGTAAAAGATGTGTTTTAATAGTTCCATTTTCAGATATAAAAAGAAATTCTTGATTTAGCTACTTCTACAGAAAGATTAAATTTAACTTATGCATTAAACTCAAATCCATGTGGTAATTTATATGATTGGTGTTCTTCTAACTCATATCCTTGGACTCAAAAGCTTAATTTACACTTAATAATTACAGCTACTGTACAAAAATATAGAATTTGGGCTAGTAAAATTATTGATTTTAATATTTGTTCAAATAACTTTAATAATCTAGTGAAATTACAAGAGTCTTTAGGTGATGGAGTAAATGATC
>Brucelsuis
CGGCCAGATCATAGTTCTTGTTGCCGTACTGGGTGTAACGGTACTCAACGCGGCCGAGGATGTTGTCCGTCAGCTTGGCTTCGAGACCGGCACCAGCCGTCCAACCCACGCGGAACTTGCTTTCGTCGTCCAAGCCGTTGTTAAGCTTGATCTGCGAACCGGCAATACCAGCCGTGAGGTACGGCATAACCGGGTTCAGGTCGTAGCCGACGCGGGCACGCAGCGAGCCTTCAAAGCCCTGCTTGACTTCCAGGCCGTCCTTGGACTTCTTGGCCCAGGAATAACCTGCATCACCTTCAACACCGTATACGATCTGGTCCTGCTGGAAGTTCCAGCCAGCAAAGGCGCCAGCCTTCCAATCGTCAGGCTTGATGCTGCCAACGGTGCTGGTCTTGGCCTTGTTCCAGCCGTAGCCAAGGTAAAGACCGGTATAGCCACCAGCCCAGCTATACTGGGGAGCTACTTCAACCGGAGCCGGAACCGGAGGCTGTTCCTGGATGGCGTCGGCAGCAAAAGCGGTCGCAGAGAACGGCAGCAGCGCAGCCGAGACGATTACGAGAGACTTAAGAGTGCGCATGGCATTCTCCTTACACAAATTACGTTTTGCGCGGTCCCTTATCGGGCGGGCAGCATCGGGAGTGAACCGCCCATG
>Brucella
GATGACGTGATCTCGGCTGGCTCCTACCGCACCGGCAAGATCTCGTACACCTTCACTGGCGGAAACGGCTTCTCGGCTGTGATCGCTCTCGAACAGGGTGGCGACAACGACGGTGGTTACACTGGCACGACCAACTACCGCATCGACGGCTACATGCCTGACGTTGTTGGCGGCCTGAAGTATGCTGGCGGCTGGGGTTCGATCGCTGGTGTTGTTGCCTATGACTCGGTCATCGAAGAATGGGCTGCCAAGGTTCGTGGCGACGTCAACATCACCGACCAGTTCTCGGTTTGGTTGCAGGGCGCATATTCGTCCGCTGCTACGCCGGATCAGAACTACGGCCAGTGGGGCGGCGATTGGGCTGTCTGGGGTGGTCTGAAGTATCAGGCTACGCAGAAGGCTGCCTTCAACCTGCAGGCT
>CjejunicE1
ACCTACAACAATTTAAAAACAAACCTAGTGTAGGTGGAGTACAACAAGTTGATTTTGAAGCCATTAATGCTTTAAAACCTGATCTTATCATCATTTCTGGACGCCAAAGTAAATTTTATGACAAATTAAAAGAAATAGCTCCAACTTTATTTGTAGGTCTTGATAATGCAAATTTTTTAAGCTCTTTTGAAAACAATGTCTTAAGCGTTGCAAAACTTTATGGTTTAGAAAAAGAAGCTTTGGAAAAAATTTCAGATATTAAAAATGAAATTGAAAAAGCCAAAAGCATAGTTGATGAAGATAAAAAAGCTCTTATTATTCTTACAAATTCTAACAAAATTTCAGCCTTTGGCCCTCAATCTCGCTTTGGGATTATTCACGACGTTTTAGGGATTAACGCGGTAGATGAGAATATAAAAGTAGGCACTCACGGTAAAAGTATCAATTCTGAAT
>CjejunicE2
ACCTACAACAATTTAAAAACAAACCTAGTGTAGGTGGAGTACAACAAGTTGATTTTGAAGCCATTAATGCTTTAAAACCTGATCTTATCATCATTTCTGGACGCCAAAGTAAATTTTATGACAAATTAAAAGAAATAGCTCCAACTTTATTTGTAGGTCTTGATAATGCAAATTTTTTAAGCTCTTTTGAAAACAATGTCTTAAGCGTTGCAAAACTTTATGGTTTAGAAAAAGAAGCTTTAGAAAAAATTTCAGATATTAAAAATGAAATTGAAAAAGCCAAAAGTATAGTTGATGAAGATAAAAAAGCTCTTATCATTCTTACAAATTCTAACAAAATTTCAGCCTTTGGTCCTCAATCTCGCTTTGGGATTATTCACGATGTTTTAGGGATTAACGCGGTAGATGAGAATATAAAAGTAGGCACACACGGAAAAAGTATCAATTCTGAAT
>CjejunhipO
GTGGCTTTGCAAAGTATAGTATCTCGCAATGTTGATCCTCAAAATTCAGCAGTTGTAAGCATAGGAGCTTTTAATGCAGGACATGCTTTTAATATCATTCCAGATATTGCAACGATTAAAATGAGTGTTAGAGCATTAGATAATGAAACTAGAAAGCTAACTGAAGAAAAAATTTATAAAATTTGTAAAGGTCTTGCACAGGCTAATGATATAGAGATTAAAATCAATAAAAATGTTGTTGCACCAGTGACTATGAATAACGATGAAGCTGTGGATTTTGCTAGTGAGGTTGCAAAAGAATTATTTGGCGAAAAAAATTGTGAATTTAATTATCGTCCTTTAATGGCAAGTGAGGATTTTGGGTTTTTTTGCGAAATGAAAAAATGTGCCTATGCTTTTTTAGAAAATGAAAACGACATT
>Ccoli_ceuE
AATTAAAAGAAATTGCTCCAACTATGTTTGTAGGACTTGATAATGCAAATTTCTTAAGCTCTTTTGAAAACAATGTTTTAAGTGTTGCAAAACTTTATGGCTTAGAAAAAGAAGCTTCTGAAAAAATTGCAGATATTAAAAATGAGATAGAACAAGCAAAAAGCATAGTAGATGAAGATAAAAAAGCTCTTATTGTTCTAACCAATTCTAACAAAATTTCCGCTTTTGGACCTCAATCTCGCTTTGGAATCATTCATGATGTTTTAGGAATCAATGCTGTGGATGAAAATGTAAAAGTAGGCACACATGGAAAAAGCATTAATTCTGAATTTATACTAGAAAAAAATCCTGATTATCTATTTGTAGTTGATAGAAATATCATTGTGGGCAATAAAGAACGCGCACAAGGCATACTTGATAATGCACTTGTAACTAAAACCAACGCTGCTACAAATA
>Ccoli_ask1
ATGAGGGTATTAATATAGGTATGATTTCTACAAGCGAGATTAAAATTTCAATGATTGTACATGAAAAATATGGCGAGCTTGCGGTAAGAGCCTTGCATGAGTGCTATGGACTTGATAAATAAATGAGCGATTTTTTAAGTTTTACACTTGAAAATATCCGCAATGGCGGAACATTTATGGCTTGGATGGAGTCCCGTCGTTTAGAATGGGCTCCTTTAATGGCCGCAAGATTAAGATACCTTTTAGAGGGGCGAACCTTTGTTTTAATGTGTGATGAACAAAGGGCTTGGTATGAAGAATACTTTTTAGCAAATATAAATTCCAAAACTACTCGCCCCATGCTTCCTTTTGTGTCTTTAAAATCTTTATGTAAAAAAAAGATACAAAATATCGAAGATATAGCCTTGCTTAATGATTTACTTGATATTTCGTTTCCTAATGGCTTTATTTATTTTTATATAGGAAGTGCAAGCGATAAGAAATCATTAATCGCTAAATCACGCGACGATAGTCTTTTATGGCTTTTTGATGAGCAATTGCAAGATAGTTTTTATTTGAATTCCAAAGATAAAGATTTGGATGT
>Ccoli_ask2
ATGAGGGTATTAATATAGGCATGATTTCTACAAGCGAGATTAAAATTTCAATGATTGTGCATGAAAAATATGGCGAGCTTGCGGTAAGAGCTTTGCATGAGTGCTATGGACTTGATAAATAAATGAGCGATTTTTTAAGTTTTACACTTGAAAATATCCGCAATGGCGGAACATTTATGGCTTGGATGGAGTCTCGTCGTTTAGAATGGGCTCCTTTAATGGCTGCAAGATTAAAATACCTTTTAGAGGGGCGAACCTTTGTTTTAATGTGTGATGAACAAAGAGCTTGGTATGAAGAATACTTTTTAGCAAATATAAATTCCAAAACTACTCGTCCCATGCTTCCTTTTGTATCTTTAAAATCTTTATGTAAAAAAAAGATACAAAATATCGAAGATATAGCCTTGCTTAATGATTTACTTGATATTTCGTTTCCTAATGGCTTTATTTATTTTTATATAGGGAGTGCAAGCGATAAGAAATCATTAATCGCTAAATCACGCGACGATAGTCTTTTATGGCTTTTTGATGAGCAATTGCAAGATAGTTTTTATTTGAATTCCAAAGATAAAGATTTAGATGT
>Burkpseudo
TATAGAGACGCGTGTCGGCTCTTTTTCCGTAAATACGAAATCGACCAGGGGTATGCGAAAGAATGCATCCGTCATTCGCTCGATGAGGCGTGAGGTGCCGGTGTCGGTTCCGCTTGCGCGTCATCTGTTGCTAGCGGATTGTCAGGCAGTGCGTTGCGGATCGCGAGCAGCTTGGCGATCGCGCAATCGAGGCGGACGGCTGTTCTCGGCATGCCCGCCTGCAACCACAGCAACGGAAAGAGCAGATTGAAGCGCCGTCTGTCGTCCGGCGCCGTCTCGCCAGGCAGGCGATCTCGGCCGCAAGCAACCGGCGTGGGAGCGGGAGACTCGCGCAGCCTGGCGAGCGTACTAACGGGAATCGGCCCGATGCGTCGCTGGATGAGAAGAAAGTCCAACGACAATTCGAGAATCTCCGCCGTGCGTGGCGCATTGGGGGAAAATACTCGGAGTCC
>Burkholde
GCCCGTCATGAACCGGGCCGAGATTCTCGATTACGTCGAGTGCTGGTCGAACGGCGAATGGTTCGAGCCGCCGGTCAGCTTCGCCGGCCTGGCGAAATCGTTTCGCGCGAGCACGCACCATAGCTCGGCGCTGTTCTTCAAGGCGAACGTGCTGGCGTCGACGTTCCGCCCGCACCGCTGGCTGTCGCGGCACGCGTTCGAGCGGTGGGCGCTCGATTTCCTGACGTTCGGCAACGGCTATCTGGAACGCCGCCGCAACATGGTCGGCGGCACGCTGCGGCTCGAGCCCGCGCTCGCGAAGTACGTACGGCGCAAGGCGGATTTCAGCGGCTTCGTGTACGTGAACGGCTGGCAGGAGCGGCACGAGTTCGCGCCCGACAGCGTGTTCCAGCTCGTGCGGCCGGACATCAATCAGGAGGTCTATGGCCTGCCCGAGTATCTGAGCTCGCTGCACTCGGCCTGGCTGAACGAATCGTCGACGCTGTTCCGGCGCAAGTATTACGAGAACGGCAGCCACGCCGGCTTCATCCTGTACATGACCGACGCCGCGCAGAAACAGGACGACGTGGACAACATGCGCGACGCGCTGAAGAACGCGAAGGGGCCGGGCAACTTCCGCAACGTGTTCATGTACGCGCCGGGCGGGAAGAAGGACGGCATCCAGCTCATTCCCGTGTCCGAGGTCGCCGCGAAGGACGAGTTCTTCAACATCAAGAACGTGACGCGCGATGACCTGCTCGCCGC
>C_chauvoei
AAACAGCACCATCAGCTAATGCTGCTTTAGTAAATACTGTATCTTGTCCATTAACTACTATCTTTTTAGCTCCACTATTAAATGTACCAACAGTATTCCCATTTGTATCTACTAAATTAGTTCCTGATATTTTATAACTTCCATCAGCTAAGTTACTATTTAATGCTAATGCTTTGCTTTCAAGTGAGTTAGTTGTAGTTAATCCTAAACTTGCAGCACTCATGTTTCCGATATCTAATTTAACTGTTTGGTTTGAGTTAGCTCCAATTTGGAATTCTCCTTTGAAACCACCATCTAATAACTTTTGAGTATTGAATTCAGTATCTCCTGATATTCTGTTTATTTCTTCTGTTAATGAGTTTATTTCATCTTGGATAGCAGTTCTATCTACAGCTACGTTTGTATCGTTAGCTGATTGTACTGATAATTCTCTCATTCTTTGAAGAATTGAGTGAGTTTCACTTAAAGCTCCTTCAGCTGTTTGAATTAATGAAATACCATCTTGAGCATTTCTTGATGCTTGATCTAATCCTCTAATTTGACCTCTCATTTTTTCTGAGATTGCTAGTCCTGCAGCATCATCTCCAG
>C_novyi
AGTTATAAATGTTAAAATTAATGATATGAGAGCTACTGCTTTAAAAATAGACGCAGCTAAAGTTAGCATAACTAAAGGTGCAAATGCAAAAGCAGCAATGACTGCTATAGATACTGCAATAAACACAGTATCAGATGAAAGAGCAACACTTGGATCAATCCAAAATAGATTAGAACATACAATAAACTCTGATAACAATGCAGCAGAAAACTTACAAGCAGCAGAATCAAGAATAAGAGACGTTGATATGGCAAAAGAAATGATGCAATTCTCTAAGAAGAACATACTTCAACAAGCAGCTCAAGCTATGCTTGCTCAAGCTAATCAACAACCACAAGGTGTACTTCAATTATTAAGATAGTTGATAATTTAAATATTTGATTT
>C_septicum
CTGTGTTTGTATCATTTGATGCTTGTACTGATAATTCTCTCATTCTTTGTAGAATTGAGTGAGTTTCATTTAAAGCTCCTTCAGTTGTTTGTATTAATGATATACCATCTTGTGAATTTCTTGATGCTTGTTCTAATCCTCTGATTTGTCCTCTCATTTTTTCTGAGATTGATAATCCTGCTGCATCATCTCCTGCTCTGTTTATTCTTAAACCTGAGCTTAATTTTTCCATTGACTTTCCTGTTGCTACTGTGTTTGATGCCATATTTCTATGTGCATTCATTGCGTTCATATTGTGATTAATTATCATAATATTTCTCCTCCTTGATTTTAAC
>Cpecorupmp
TTAGAAAAAGAGCTTGCCGCCAAGGTGTACATTATAAGTTCGAGAAGAGCTTCTCAACTCAAAAGCACATTTGCTAAAGATTTCGCAGTTTTGTGTCATGGCTAGGTGGGCGCCCGCACGTGCAATGAAGGCTTGTCTGGCAAGATTTGTTCCAAAAGTTTCCCAAGAGGCATTGTTCTGTATGAGGGTAGTAAGACCATGAGGATTTCTCCGATACACATCTCCTACGTAAAGAAGCGTAGTATGGAGAGTGACTGCATGGAGCTTCCTTTCAAAGGTTAAGCCTATGGGAAGCGAAAAGTTCAGAAGATCACTGCTAGCAAAATGTCTTCCGTCATTTCCGGATTCTTTGAAATCTTT
>CbotA
TTATTTCTTATTCCTTGATCATCTTTTGACTTCATTACTACTACTTGACTTAGATTTCCTACATCAGGTATTTCTAATGCACTTAGTATTTTTTCTACGCCTGCCTGTGATGCATTAGTAGCTAACCTATATTCTTTATTTTTAACTACTACATTAATATATACACGATCATTATTTCTAACAATATTATCTTCATTTCCAGAAGCATATTTTTTTATAATAAATTTTGTCCCCATATACAAAGTTGAATTTAAATAAATGTTTGTAGTCATTACGCTACCTCTAGGCCCTTTAAGATACATATAACCTCTAATACCTATATTATTTACATCGACATATTTATTTGGATCAAATAAATTTAACATATAGT
>CbotB
TTTAAGATAATATTATTTAAAATTTCGCTATTATATTTATTAAACATTTCTATTAGTATTGTATCATTGGTATATATTGAAAGATCAAACGGCATAATGGTTTTCAAGTATTTATTTACTTTTGATTTTTCATATTCTGCACTTCCAATCAAATATAATTTATTTTCATCTATATAATTTAACAAATTTTTTTTGAGAGTATTATCAAAGTCTAGTAATTTTTCTACAGCTAATGGAATCATTTTTTTCATTAAATATGATACAGAACATCCATTTATAAAATTATTTATATTATCTATAGCTTGGTTAATACCCTCATTAAGTTTAGAATTTATATCATTAAAATCGATGTTAATATTTGACTTTTCTTTTTCAGAATATATATTATATCTGTATTTTATTATTTCTTCCAATGCTTGTGCTTGATAATTTAAAGCCTTATACATTCCCTCTTTTATTGTATAAAATTGAGTATTAACTGTTGAGAGCCATTGCGCTACTATTAATCCGTACATATCACTCCATTTTTCATTTCTTTTAGTTAAAGCATTATCTATTGTTTTAATAATTTTATTTTTATTGTCAATATATGATTCTAATAAAAAGGCTCCAACTACAGGTATTAAAAGTTCTGGTATAAATTCTAGTAGAATACTGGCTCCTGCAATCTCAAAAGCATTTTCAAAATTTCCTTTAGCTGTTTCATTTCCTACATTTAAAGCTAATCCTATATAAGGAACAATTAGAGATATATCTGCAATTTTATCCATAGTATTGCTTTTATTAGCTTCGATTACAAAATCATTTACTATCTGTTTCACCCAACCTGCAAATAATCCTGCTTCTACCACTTTATTAGCAGTTTTAATATAATCCATAGAAAAAAATGAATAAACTTTGTTAGAAAATAATAATGCATCATCAAATGAAGATGTTAAACTTATATCTCTTATATCTAGAGGAAATGTCTGAGAGTATAAATATTGAAAGATGGTATTTTCATCTGTAAAAATTTTTTTTATAGCGGGTTGTTTTTCATATACTGGAACATCTACATTAAAATCAGTAAGTGATTCTGTATTTTCACTTGGTAATTCTATTTTACTTATT
>CbotC
AATTAATACTTTTGATTTTGATGTAGATTTTAACAGTGTTGATGTTAAAACTAGACAAGGTAACAACTGGGTTAAAACTGGTAGCATAAATCCTAGTGTTATAATAACTGGACCTAGAGAAAACATTATAGATCCAGAAACTTCTACGTTTAAATTAACTAACAATACTTTTGCGGCACAAGAAGGATTTGGTGCTTTATCAATAATTTCAATATCACCTAGATTTATGCTAACATATAGTAATGCAACTAATGATGTAGGAGAGGGTAGATTTTCTAAGTCTGAATTTTGCATGGATCCAATACTAATTTTAATGCATGAACTTAATCATGCAATGCATAATTTATATGGAATAGCTATACCAAATGATCAAACAATTTCATCTGTAACTAGTAATATTTTTTATTCTCAATATAATGTGAAATTAGAGTATGCAGAAATATATGCATTTGGAGGTCCAACTATAGACCTTATTCCTAAAAGTGCAAGGAAATATTTTGAGGAAAAGGCATTGGATTATTATAGATCTATAGCTAAAAG
>CbotD
CATGGCCAGTAAAAGATTTTAATTATAGTGATCCTGTTAATGACAATGATATATTATATTTAAGAATACCACAAAATAAGTTAATTACTACACCTGTAAAAGCTTTTATGATTACTCAAAATATTTGGGTAATACCAGAAAGATTTTCATCAGATACTAATCCAAGTTTAAGTAAACCGCCCAGACCTACTTCAAAGTATCAAAGTTATTATGATCCTAGTTATTTATCTACTGATGAACAAAAAGATACATTTTTAAAAGGGATTATAAAATTATTTAAAAGAATTAATGAAAGAGATATAGGAAAAAAATTAATAAATTATTTAGTAGTTGGTTCACCTTTTATGGGAGATTCAAGTACGCCTGAAGATACATTTGATTTTACACGTCATACTACTAATATTGCAGTTGAAAAGTTTGAAAATGGTAGTTGGAAAGTAACAAATATTATAACACCAAGTGTATTGATATTTGGACCACTTCCTAATATATTAGACTATACAGCATCCCTTACATTGCAAGGACAACAATCAAATCCATCATTTGAAGGGTTTGGAACATTATCTATACTAAAAGTAGCACCTGAATTTTTGTTAACATTTAGTGATGTAACATCTAATCAAAGTTCAGCTGTATTAGGCAAATCTATATTTTGTATGG
>CbotE
ATATCTCAAAATGATTACATTATATATGATAATAAATATAAAAATTTTAGTATTAGTTTTTGGGTAAGAATTCCTAACTATGATAATAAGATAGTAAATGTTAATAATGAATACACTATAATAAATTGTATGAGAGATAATAATTCAGGATGGAAAGTATCTCTTAATCATAATGAAATAATTTGGACATTGCAAGATAATGCAGGAATTAATCAAAAATTAGCATTTAACTATGGTAACGCAAATGGTATTTCTGATTATATAAATAAGTGGATTTTTGTAACTATAACTAATGATAGATTAGGAGATTCTAAACTTTATATTAATGGAAATTTAATAGATCAAAAATCAATTTTAAATTTAGGTAATATTCATGTTAGTGACAATATATTATTTAAAATAGTTAATTGTAGTTATACAAGATATATTGGTATTAGATATTTTAATATTTTTGATAAAGAATTAGATGAAACAGAAATTCAAACTTTATATAGCAATGAACCTAATACAAATATTTTGAAGGATTTTTGGGGAAATTAT
>CbotF
AAAAACCCATAAGGCTAGAAGAATTTTTAACCTTTGGAGGTCAGGATTTAAATATTATTACTAGTGCTATGAAGGAAAAAATATATAACAATCTTTTAGCTAACTATGAAAAAATAGCTACTAGACTTAGTGAAGTTAATAGTGCTCCTCCTGAATATGATATTAATGAATATAAAGATTATTTTCAATGGAAGTATGGGCTAGATAAAAATGCTGATGGAAGTTATACTGTAAATGAAAATAAATTTAATGAAATTTATAAAAAATTATATAGTTTTACAGAGAGTGACTTAGCAAATAAATTTAAAGTAAAATGTAGAAATACTTATTTTATTAAATATGGATTTTTAAAAGTTCCAAATTTGTTAGATGATGATATTTATACTGTATCAGAGGGGTTTAATATAGGTAATTTAGCAGTAAACAATCG
>Cburneticd
CGGAGTCTCTTAGTGATGACGGAGTTAACCGGAGTATCCATCGTGACTTACCAACACATCAAAGTTCCCAGCCAAGGTGAAAAAATCACCGTTAATAAAGCCGTTTTAGAAGTTCCTGACCGACCCATTATTCCCTTTATCGAAGGAGATGGGATTGGCATTGATATCGCGCCCGTCATGAAAAACGTGGTCGATGCCGCCGTGGAAAAATCCTACGCTGGAAAGCGAAAAATTGAATGGATGGAGATCTACGCCGGAGAAAAGGCTACGAAAGTGTATGGCAAAGACAATTGGCTGCCTGATGAGACACTCGGAGCCATTAAAGAATACCAAGTGGCCATTAAAGGTCCCTTAACCACGCCGGTGGGGGGTGGCATACGTTCGCTCAATGTCGCGCTGCGCCAACAGTTAGACCTGTATGTTTGCCTTAGGCCCGTCCGTTATTTTACGGGTGTGCCAAGCCCGGTCAAAACGCCTGAAAAGGTGAATATGGTGATTTTCCGCGAAAATTCTGAAGATATTTACGCCGGAATTGAATGGCCGGCGGGAAGCCCGGAAGCGGTGAAATTAATCAACTTCCTTCAAAACGAAATGGGCGTAAAGAAAATCCGTTTCCCGGAAACGGCGGGGATAGGGATTAAACCGGTTTCTAAAGAAGGCACGAGCCGTTTAGTACGCCGAGCGATTCAATATGCCATTGATAATGACCGCGATTCCGTGACGCTCGTCCATAAAGGTAACATCATGAAATTCACGGAGGGGGCTTTTAAAGATTGGGGCTATGAAGTCGCTGTCAAAGAATTTGGAGCAAAGCCCTTAGATGGCGGACCCTGGCATGTCTTTGAGAATCCGAAAACAGGCCAAAAGATTACGATTAAAGACGTTATTGCCGACGCCTTTTTACAACAAATTTTATTGCGTCCCGCCGAGTACAGCGTCATCGCCACCTTGAACCTCAATGGAGATTATATCTCCGACGCGTTAGCGGCCGAAGTCGGCGGCATTGGCATTGCTCCGGGCGCTAATTTAAGCGACACCGTCGGTCTTTTTGAAGCCACTCATGGGACAGCGCCTAAATATGCGGGGCAAGATAAAGTCAATCCAGGCTCTCTAATTTTATCAGCAGAAATGATGCTCCGTTACCTAGGCTGGAAAGAAGCCGCCGACCTTGTCGTTCAAGGTATTGAGGGGGCGATTGAAAGTAAAACAGTAACTTACGATTTTGCCCGTTTGATGACCGGCGCCAAAGAAGTAAGTACCTCTCAGTTCGGCAAAGCCATAATTAAGCATATTCTGTAGG
>CburIS1111
GTAGCCCAATGAAATGGACCCACCCCTTAAAGACGGCGTCATAATGCGCCAACATAGAATTTCTATTTTCAAAAAAAGGAGAAGGTCCATGAAAGATATTAAAATACTGGGTGTTGATATTGCAAAAGATGTTTTTCAACTGTGTGGAATTGATGAGTGGGGTAAAGTGATCTACACGAGACGGGTTAAGCGTGCTCAGTATGTATCCACCGTAGCCAGTCTTAAGGTGGGCTGCGTGGTGATGGAAGCGTGTGGAGGAGCGAACCATTGGTATCGGACGTTTATGGGGATGGGTATCCCAACGCAGTTGATCAGTCCGCAGCACGTCAAACCGTATGTCAAAAGTAACAAGAATGATCGTAACGATGCGCAGGCGATAGCTGAAGCGGCTTCCCGCGCCTCGATGCGGTTTGTGCAGGGTAAAACGGTGGAACAACAAGACGTTCAAGCGCTGTTAAAGATACGCGATCGTTTAGTCAAAAGCCGCACGGCGCTGATCAATGAGATTCGGGGGTTGTTGCAAGAATACGGACTCACGATGGCGCGTGGTGCCAAGCGATTTTATGAAGAGCTCCCGTTGATTTTAGCGAGCGAAGCGGTGGGATTAACACCGCGGATGAAACGGGTGTTGAATTGTTTGTATACCGAATTGTTGAACCGGGACGAAGCGATTGGTGATTACGAGGAGGAATTAAAAGCGGTGGCAAAAGCCAATGAGGATTGTCAACGGGTACAGAGCATCCCGGGGGTGGGTTATTTAACGGCGCTCTCGGTTTATGCGAGCGTGGGTGACATTCATCAATTTCATCGTTCCCGGCAGTTGTCGGCGTTTATTGGGTTGGTCCCTCGACAACATTCGAGTGGGAATAAGGAGGTGTTGTTGGGGATTAGTAAACGCGGCAATGTGATGTTAAGGACGTTATTGATTCATGGCGCCCGTGCGCTATTGCGTCATGTAAAAAATAAAACGGATAAAAAGAGTCTGTGGTTAAAAGCACTCATTGAGCGCCGCGGAATGAATCGCGCTTGTGTGGCGTTAGCGAATAAAAATGCGCCGATCATTTGGGCGCTTTTAACACGCCAAGAAACGTATCGCTGTGGCGCCTAAACACCGCCGTGGGTAAAAAAAAGAATTAACAAAAGGAGACACACCAACCGAGTTCGAAACAATGAGGGCTGATGAAAGTAAGGTAAAACCTGAGGTTGATTAAGCTGATTCATACGGTGGCTCTGTGAAGCCGATAGCCCGATAAGCATCAACCTTGCATAATTCATCAAGGCACCAATGGTGGCCAATTTAAATCGTGATGCCGGATATACGAATGCAACCGCTTTCTTTTCATCAAAACTGATTGTTGACAACAAGGGTGGGTCCATATACGTATGCACGAAGCGGAATACGAGGATGAAATCATTTTCTCCGTATTCCGCTTCGCTGCATACGGGCTAC
>Cdif_tcdA
ATATCTGCAGGAATACCTTCATTAGTTAATAATGAATTAATATTGCATGATAAGGCAACTTCAGTGGTAAACTATTTTAATCATTTGTCTGAATCTAAAAAATATGGCCCTCTTAAAACAGAAGATGATAAAATTTTAGTTCCTATTGATGATTTAGTAATATCAGAAATAGATTTTAATAATAATTCGATAAAACTAGGAACATGTAATATATTAGCAATGGAGGGGGGATCAGGACACACAGTGACTGGTAATATAGATCACTTTTTCTCATCTCCATCTATAAGTTCTCATATTCCTTCATTATCAATTTATTCTGCAATAGGTATAGAAACAGAAAATCTAGATTTTTCAAAAAAAATAATGATGTTACCTAATGCTCCTTCAAGAGTGTTTTGGTGGGAAACTGGAGCAGTTCCAGGTTTAAGATCATTGGAAAATGACGGAACTAGATTACTTGATTCAATAAGAGATTTATACCCAGGTAAATTTTACTGGAGATTCTATGCTTTTTTCGATTATGCAATAACTACATTAAAACCAGTTTATGAAGACACTAATATTAAAATTAAACTAGATAAAGATACTAGAAACTTCATAATGCCAACTATAACTACTAACGAAATTAGAAACAAATTATCTTATTCATTTGATGGAGCAGGAGGAACTTACTCTTTATTATTATCTTCATATCCAATATCAACGAATATAAATTTATCT
>Cdif_tcdB1
GAAGAAAATAAGGTGTCACAAGTTAAAATAAGATTCGTTAATGTTTTTAAAGATAAGACTTTGGCAAATAAGCTATCTTTTAACTTTAGTGATAAACAAGATGTACCTGTAAGTGAAATAATCTTATCATTTACACCTTCATATTATGAGGATGGATTGATTGGCTATGATTTGGGTCTAGTTTCTTTATATAATGAGAAATTTTATATTAATAACTTTGGAATGATGGTATCTGGATTAATATATATTAATGATTCATTATATTATTTTAAACCACCAGTAAATAATTTGATAACTGGATTTGTGACTGTAGGCGATGATAAATACTACTTTAATCCAATTAATGGTGGAGCTGCTTCAATTGGAGAGACAATAATTGATGACAAAAATTATTATTTCAACCAAAGTGGAGTGTTACAAACAGGTGTATTTAGTACAGAAGATGGATTTAAATATTTTGCCCCAGCTAATACACTTGATGAAAACCTAGAAGGAGAAGCAATTGATTTTACTGGAAAATTAATTATTGACGAAAATATTTATTATTTTGAAGATAATTATAGAGGAGCTGTAGAATGGAAAGAATTAGATGGTGAAATGCACTATTTTAGCCCAGAAACAGGTAAAGCTTTTAAAGGTCTAAATCAAATAGGTGATGATAAATACTATTTCAATTCTGATGGAGTTATGCAAAAAGGATTTGTTAGTATAAATGATAATAAACACTATTTTGATGATTCTGGTGTTATGAAAGTAGGTTACACTGAAATAGATGGCAAGCATTTCTACTTTGCTGAAAACGGAGAAATGCAAATAGGAGTATTTAATACAGAAGATGGATTTAAATATTTTGCTCATCATAATGAAGATTTAGGAAATGAAGAAGGTGAAGAAATCTCATATTCTGGTATATTAAATTTCAATAATAAAATTTACTATTTTGATGATTCATTTACAGCTGTAGTTGGATGGAAAGATTTAGAGGATGGTTCAAAGTATTATTTTGATGAAGATACAGCAGAAGCATATATAGGTTTGTCATTAATAAATGATGGTCAATATTATTTTAATGATGATGGAATTATGCAAGTTGGATTTGTCACTATAAATGATAAAGTCTTCTACTTCTCTGACTCTGGAATTATAGAATCTGGAGTACAAAACATAGATGACAATTATTTCTATATAGATGATAATGGTATAGTTCAAATTGGTGTATTTGATACTTCAGATGGATATAAATATTTTGCACCTGCTAATACTGTAAATGATAATATTTACGGACAAGCAGTTGAATATAGTGGTTTAGTTAGAGTTGGTGAAGATGTATATTATTTTGGAGAAACATATACAATTGAGACTGGATGGATATATGATATGGAAAATGAAAGTGATAAATATTATTTCGATCCAGAAACTAAAAAAGCATGCAAAGGTATTAATTTAATTGATGATATAAAATATTATTTTGATGAGAAGGGCATAATGAGAACGGGTCTTATATCATTTGAAAATAATAATTATTACTTTAATGAGAATGGTGAAATGCAATTTGGTTATATAAATATAGAAGATAAGATGTTCTATTTTGGTGAAGATGGTGTCATGCAGATTGGAGTATTTAATACACCAGATGGATTTAAATACTTTGCACATCAAAATACTTTGGATGAGAATTTTGAGGGAGAATCAATAAACTATACTGGTTGGTTAGATTTAGATGAAAAGAGATATTATTTTACAGATGAATATATTGCAGCAACTGGTTCAGTTATTATTGATGGTGAGGAGTATTATTTTGATCCTGATACAGCTCAA
>Cdif_tcdB2
GATTTACTTCCTACATTATCTGAAGGATTACCTGTAATTGCAACTATCATAGATGGTGTAAGTTTAGGTGCAGCAATCAAAGAGCTAAGTGAAACAAGTGACCCATTATTAAGACAAGAAATAGAAGCTAAGATAGGTATAATGGCAGTAAATTTAACAGCAGCTACAACTGCAATCATTACTTCATCTTTAGGAATAGCTAGTGGATTTAGTATACTTTTAGTTCCTTTAGCAGGAATTTCAGCAGGTATACCAAGTTTAGTAAACAATGAGCTTATCCTAAGAGATAAAGCAACAAAAGTTGTAGATTATTTTAGTCATATATCATTAGCTGAGTCTGAAGGAGCATTTACTTCATTAGATGATAAAATAATGATGCCACAAGATGATTTAGTAATATCTGAGATAGACTTTAATAACAATTCAATAACTTTAGGTAAATGTGAAATATGGAGAATGGAAGGTGGTTCAGGTCATACTGTAACTAATGATATAGATCACTTCTTTTCATCACCATCAATAACATATAGAGAACCACATTTATCTATATATGATGTATTAGAAGTTAAAAAAGAAGAACTTGATTTGTCAAAAGATTTAATGGTATTACCTAATGCCCCAAATAGAGTGTTTGGCTGGGAAACAGGATGGACACCAGGTTTAAGAAGCTTAGAAAATGATGGTACAAAACTGTTAGACCGTATAAGAGACCAGTATGAAGGTCAGTTTTATTGGAGATTTTTAGCTTTTATAGCTGATGCTTTAATAACAACATTAAAACCAAGATATGAAGATACTAATGTAAGAATAAGTTTAGACAGTAATACTAGAAGCTTTATAGTCCCAGTGATAACTACAGAATATATAAGAGAGAAATTATCATATTCTTTTTATGGTTCG
>Chik_ECSA
CGCAGTTGAGCGAAGCACATGTGGAGAAGTCCGAATCATGCAAAACAGAATTTGCATCAGCATACAGGGCTCATACCGCATCTGCATCAGCTAAGCTCCGCGTCCTTTACCAAGGAAATAACATCACTGTAACTGCCTATGCAAACGGCGACCATGCCGTCACAGTTAAGGACGCCAAATTCATTGTGGGGCCAATGTCTTCAGCCTGGACACCTTTTGACAACAAAATTGTGGTGTACAAAGGTGACGTCTATAACATGGACTACCCGCCCTTTGGCGCAGGAAGACCAGGACAATTTGGCGATATCCAAAGTCGCACACCTGAGAGCGAAGACGTCTATGCTAATACACAACTGGTACTGCAGAGACCGGCTGCGGGTACGGTACACGTGCCATACTCTCAGGCACCATCTGGCTTTAAGTATTGGCTAAAAGAACGCGGGGCGTCACTGCAG
>Chik_Asian
TACGAACACGTAACAGTGATCCCGAACACGGTGGGAGTACCGTATAAGACTCTAGTCAACAGACCGGGCTACAGCCCCATGGTATTGGAGATGGAGCTTCTGTCTGTCACCTTGGAACCAACGCTATCGCTTGATTACATCACGTGCGAGTATAAAACCGTTATCCCGTCTCCGTACGTGAAATGCTGCGGTACAGCAGAGTGTAAGGACAAGAGCCTACCTGATTACAGCTGTAAGGTCTTCACCGGCGTCTACCCATTCATGTGGGGCGGCGCCTACTGCTTCTGCGACACCGAAAATACGCAATTGAGCGAAGCACATGTGGAGAAGTCCGAATCATGCAAAACAGAATTTGCATCAGCATACAGGGCTCATACCGCATCCGCATCAGCTAAGCTCCGCGTCCTTTACCAAGGAAATAATATCACTGTGGCTGCTTATGCAAACGGCGACCATGCCGTCACAGTTAAGGACGCTAAA
>ChiWAfrica
CGCAATTGAGCGAGGCACATGTAGAGAAATCTGAATCTTGCAAAACAGAGTTTGCATCGGCCTACAGAGCCCACACCGCATCGGCGTCGGCGAAGCTCCGCGTCCTTTACCAAGGAAACAACATTACCGTAGCTGCCTACGCTAACGGTGACCATGCCGTCACAGTAAAGGACGCCAAGTTTGTCGTGGGCCCAATGTCCTCCGCCTGGACACCTTTTGACAACAAAATCGTGGTGTACAAAGGCGACGTCTACAACATGGACTACCCACCTTTTGGCGCAGGAAGACCAGGACAATTTGGTGACATTCAAAGTCGTACACCGGAAAGTAAAGACGTTTATGCCAACACTCAGTTGGTACTACAGAGGCCAGCAGCAGGCACGGTACATGTACCATACTCTCAGGCACCATCTGGCTTCAAGTATTGGCTGAAGGAACG
>Chik_China
CGCTATTGAGCGAAGCACACGTAGAGAAATCTGAATCTTGCAAAACAGAATTTGCATCGGCCTACAGAGCGCATACCGCATCGGCCTCCGCGAAGCTCCGCGTCCTATACCAAGCAAATAACATTACCGTAGCTGCCTACGCCAACGGCGACCATGCCGTCACAGTAAAGGACGCGAAGTTCGTCGTGGGCCCAATGTCCTCCGCCTGGACACCATTTGACAACAAAATCGTGGTGTACAAAGGCGACGTCTACAAGATGGACTACCCACCTTTTGGCGCAGGAAGACCAGGACAATTCGGTGACATTCAAAGTCGTACACCCGAAAGTAAAGACGTCTATGCCAACACTCAGTTGGTCCTACAGAGACCAGCAGTAGGCACGGTACATGTACCATACTCCCAGGCACCATCTGGCTTCAAGTATTGTCTGAAGGAACG
>Chlam_incA
TAGCTGTTGTAGAACAGCGCGACTTTCCTCCACATGTTGTTTTAATGTCTCCATTTCCACTCTCAAGGCGCTCACAGCATCCACCATGTTCTTAACAGCGTCTTTAGAGAACACTCCTGTTAACGATTCCGCTAAACGCTCAAAAGGAGAGATTATAGTCTCAACTCGAGTACCTACAGATTTGAAAGCTTCCAAGTTAACCTTAAACTCTGAGATAAGCTCATCAAATTCTCCCGTACATGTTTCAAGTTTATTGCCGAAATCAGATAACTTCTCATGCAACTGTGTAAGTTCTGAAATTTGGTTAGCAAGATCCCTGTTTGCAGATACTAAAGTATCTACTTCTTGATGTAAGCGTGTGTTTTCTTGGCTAAATTGATGAAGTTGTTGTTTCATACGGCGTGCCACTTGAGAGGGGGTGCTATCCTGAATCACCATAATGACAATGACAAACGAAACAAGCATGATGGCAATCATTAAAACAAGAGAAAGAGTTGAAACAGCAACCCCGAATTGTAAGCAAATTAAAGCAGCTATACCCACCGCAAACAAAGAAACAGCAGAAATAATTTTAATGAGATGAAAAATGCGCTGAAGCACCGAAACCTTAACCTCAGGAATTACTAGCTTTTTAGCAGTTGCAACTTCTGGTGATGAAGGACTAGGTAGTTGAGTTGCAATAGGTATGACCGCACTTTTATCTGCTCCATAACCTTCAGA
>Chlampsitt
TGTAGGTGATTTAGCCATGCCGCTAAAAGTTTTATTCACATCAACTTTTAATACACGATCGAAAACATAATCTCCGTAGTATCCTGCGCGGATGCTAATGGCGTCACACCAAGTAGCGCAAGGATCGCAAGGATCTCCTGAAGCACCTTCCCACATAGTGCCATCGATTAATAAACTTGGTTCAGCTGGGTTCCCTACAGGCAAGGCTTGTAAGGAGAGAGCGGAACCCGTAGCGGCAAA
>Chlpecorum
TTTGCTCCCCTTGCTTTCGCGCCTTAGCGTCAGGAAAAATTAGAAAAGCGCCTTCGCCACTGGTGTTCTTCCACATATCTACGCATTTCACCGCTACACGTGGAATTCCCTTTTCTCCATCCAACCTCTAGAAAGATAGTATTAGATGCCGACTTGAGGTTGAGCCTCAAGATTTGACATCTAACTTTCCTTTCCGCCTACACGCCCTTTACGCCCAATAAATCCGATTAACGCTAGCACCCTCCGTATTACCGCAGCTGCTGGCACGGAGTTAGCCGGTGCTTCTTTACCTGGTACGCTCAAATCAATTGGATATTAGCCAATCTCTCTTATTCCCAGGCGAAAGTGCTTTACAACCCTAGAGCCTTCATCACACACGCGGCGTCGCTTCGTCAGACTTTCGTCCATTGCGAAAGATTCTCGACTGCAGCCTCCCGTAGGAGTCTGGGCAGTGTCTCAGTCCCAGTGTTGGCGGTCAATCTCTCAATCCGCCTAGACGTCATAGCCTTGGTAGGCCATTACCCCACCAACAAGCTGATATCCCACAGACTTTCTCTTAACCGAAAGGTCCGAAGATCCCCTTCTTTAATGTAATTTAGA
>ChlamompA1
GAGCTCGTGGAGCTTTGTGGGAATGTGGTTGCGCGACTTTAGGAGCAGAATTCCAATACGCACAATCGAAACCTCGCGTTCAAGAGCTCAACGTTCTTTCTAACGTAGCACAATTTACTGTACACAAACCTCAAGGATATATAGGCCAGTCTCTGCCTCTTCCAGAAAATGCAGGAACATCCGCTGCTACAGATTTAAAAAATGCAACAATCAATTACCATGAGTGGCAAGTTGGTGCAGCGTTGTCTTACAGGCTCAATATGCTCATTCCTTATATCGGAGTGCAGTGGTCGAGAGCTACTTTTGATGCAGACACAATTCAAATTGCTCAGCCAAAATTAGCTTCGCCTATCTTCTATCTAACTACGTGGAATCCTACATTATTGGGAGAAAGAACATCAGGAACAACCCTCGACAAATATGCTGACTCCCTACAAATTGTTTCTCTTCAAATTAACAA
>ChlamompA2
GAGCTCGTGGAGCTTTATGGGAATGTGGATGTGCAACTTTAGGAGCAGAGTTCCAATACGCACAATCGAAACCTCGCGTTCAAGAACTCAACGTTCTTTCTAACGTAGCACAATTTACCGTACACAAACCTCAAGGATACATAGGTAAATCTTTGCCTCTTCCAACGAATGCAGGAACGAGCAATGCTACAGACTTGAAAAATGCTACGATCAACTATCATGAGTGGCAAGTTGGTGCAGCTTTGTCTTATAGGCTCAATATGCTTGTTCCGTACATCGGCATTCAGTGGTCTAGAGCTACCTTCGATGCAGATACTATCCAAATTGCGCAGCCAAGATTAGCTTCGACTATCTTCTATCTAACTACGTGGAATCCTACATTATTGGGAGAAAGAACATCAGGAACAACCTTCGACCAATATGCTGACTCCCTACAAATTGTTTCTCTTCAAATTAACAAATTGAAGTCTAGAAAAGCTTGTGGTGTTTCCATG
>CSF_UTR
CTGGGTGGTTTAAGTCCTGAGTACAGGACAGTCGTCAGTAGTTCGACGTGAGCAGGAGCCCACCTCGAGATGCTATGTGGACGAGGGCATGCCCAAAACACACCTTAACCCTGGCGGGGGTCGCCAGGGTGAAATCACATCATGTGATGGGGGTACGACCTGATAGGGTGCTGCAGAGGCCCACTAACAGGCTAGTATAAAAATCTCTGCTGTACATGGCACATGGAGTTGAATCATTTTGAACTATTATACAAAACAAACAAACAAAAACCAATGGGAGTGGAGGAACCGGTGTATGACACCGCAGGGAGACCATTATTTGGGGACCCAAGTGAGGTACACCCACAATCAACACTGAAGCTACCACACGACAGGGGGAGAGGTAACATCAGAACTACACTGAAGGACCTACCTAGGAAAGGCGACTGTAGGAGTGGAAACCACCTAGGA
>CSF_E2
CCCATAGGCAAGTGCATCCTAGCAAATGAGACGGGTTACAGGGTAGTGGATTCCACAGACTGCAATAGAAATGGCGTTGTTATCAGCACTGAAGGAGAACACGAGTGCCTGATAGGCAACACCACCGTCAAGGTGCACGCGTTGGATGGAAGACTGGGCCCTATGCCATGCAGACCCAAAGAAATCGTCTCTAGTGCGGGACCTGTAAGAAAAACTTCCTGTACCTTCAATTACACAAAGACACTAAAAAACAAGTACTATGAGCCCAGGGACAGCTATTTTCAGCAATATATGCTTAAGGGCGAGTACCAATACTGGTTTGACCTGGACGCGACTGACCACCACACAGACTACTTCGCCGAATTTGTTGTCTTGGTGGTAGTGGCACTATTGGGTGGGAGGTACGTCCTGTGGCTAATAGTGACCTATGTAGTTCTAACAGAGCAACTTGCTGCCGGT
>CSF_NSF5B
ATGCTAAATGTGTTAACAATGATTTACGCCTTCTGCGAGGCCACGGGAGTACCCTACAAGAGCTTTGAAAGGGTGGCAAAAATTCATGTGTGTGGGGATGATGGTTTCCTGATCACAGAAAGAGCTCTCGGTGAGAAATTCGCGAGCAAGGGAGTCCAGATCCTATATGAAGCTGGGAAGCCCCAGAAGATCACTGAAGGGGACAAAATGAAAGTGGCCTACCAATTTGATGATATTGAGTTTTGCTCCCATACACCAATACAAGTAAGGTGGTCAGATAACACTTCTAGTTACATGCCGGGGAGAAATACAACCACAATTCTAGCTAAAATGGCCACAAGGTTAGATTCCAGTGGTGAGAGGGGTACCATAGCATATGAGAAAGCAGTAGCATTCAGCTTCCTGCTGATGTACTCCTGGAAACGACTGAT
>PrimePacL7
ATGGCTGCGTCCCTTCTTTTCCTCTTGGTTGGTTTTAAATGTCTCGTGGTTTCTCAGGCGTTTGCCTGCAAGCCATGTTTCAGTTCGAGTCTTTCAGACATTAAGACCAACACCACCGCAGCAGCGGGCTTTGCTGTCCTCCAGGACATCAGCTGCCTTAGGCATGGCGACCCGTCCTCTGCGGCGATTCGCAAAAGCTCTCAGTGCCGCACGGCGATAGGGACACCCGTGTATATCACCATTACAGCCAATGTGACAGATGAGAATTATTTACACTCCTCTGATCTCCTCATGCTTTCTTCTTGCCTTTTCTATGCTTCTGAGATGAGTGAAAAGGGATTTAAGGTGGTATTTGGCAATGTGTCAGGCATCGTGGCTGTGTGTGTTAATTTTACCAGCTACGTCCAACATGTCAGGGACTTCACCCAACGCTCCTTGGTGGTCGATCATGTGCGGCTGCTCCATTTCATGACACCTGAGGCCATGAGGTGGGCAACTGTTTTACCCTGTCTTTTTGCCATTCTGTTGGCAGTTTGAATGTTTAAGTATGTTGGGGAAATGCTTGACCGCGGGTTGCTGCTCGCGATTGCTTTCTTTTTGGTGTATCGTGCCGTTCTGTTTTGCTGTGCTCGTCAACGCCAGCTACAGCAGCAGCTCTCATTTACAGTTGATTTATAACTTGACGCTATGTGAGCTGAATGGTACAGATTGGCTGGCTAATAAATTTGATTGGGCAGTGGAGAGTTTTGTCATCTTTCCTGTGTTGACCCACATCGTTTCCTATGGTGCACTAACCACCAGCCACTTCCTTGACACAGTTGGTCTGGTTACTGTGTCTACCGCCGGGTTTTATCATGGGCGGTATGTCCTGAGTAGCATCTACGCGGTCTGTGCCCTGGCTGCGTTAATTTGCTTCGTCATTAGGTTGGCGAAGAACTGTATGTCCTGGCGCTACTCATGCACCAGATACACCAACTTTCTTCTGGACACTAAGGGCAGACTCTATCGTTGGCGGTCGCCTGTCATCATAGAGAAAGGGGGTAAGGTAGAGGTCGAAAGCCATCTGATCGACCTCAAAAGAGTTGTGCTTGATGGGTCCGCGGCAACCCCTTTAACCAGAGTTTCAGCGGAACAATGGGGTCGTCCCTAGACGACTTTTGTCATGACAGCACGGCTCCACAGAAGGTGCTCTTGGCGTTTTCTATTACTTACACGCCAGTGATGATATATGCCCTAAAGGTAAGTCGCGGCCGATTGCTGGGGCTTCTGCACCTTCTGATCTTCCTGAATTGTGCTTTCACCTTCGGGTATATGACATTCGCGCACTTTCAGAGTACAAATAGGGTCGCGCTCACTATGGGAGCAGTAGTTGCACTCCTTTGGGGGGTGTACTCAGCCATAGAAACTTGGAGGTTCATCACCTCTAGATGCCGTTTGTGCTTGTTAGGCCGCAGGTACATTCTGGCCCCTGCCCACCACGTTGAAAGTGCCGCAGGCTTTCATCCGATTACGGCAAATGATAACCACGCATTTGTCGTCCGGCGTCCCGGCTCCACTACGGTTAACGGCACATTGGTGCCCGGGTTGAAGAGCCTCGTGTTGGGTGGCAGAAAAGCTGTAAAACGGGGAGTGGTTAACCTTGTTAAATATGCCAAATAACAACGGCAAACAGCAGAAGAAAAAGAAGGGGGATGGCCAGCCAGTCAATCAGCTGTGCCAGATGCTGGGTAAGATCATCGCCCAGCAAAACCAGTCCAGAGGTAAGGGACCGGGAAAGAAAAACAAGAAGAAAAACCCGGAGAAGCCCCATTTTCCTCTGGCGACTGAATATGACGTCAGACACCACTTTACCCCTAGTGAGCGGCAATTGTGCCTGTCGTCAATACAGACTGCCTTTAATCAAGGCGCTGGTACTTGCACCCTGTCCGATTCAGGGAGGATAAGTTACACTGTGGAGTTTAGTTTGCCCACGCATCATACTGTGCGCCTGATTCGCGTCACAGCATCACCCTCAGCATGATGGGCTGGCATTCTTGAGGCATCTCAGTGTTTGAATTGGAAGAATGTGTGGTGAATGGCACTGATTGATATTGTGCCTCTAAGTCACCTATTCAATTAGGGCGACCGTGTGGGGGTAAGATTTAATTGGCGAAAACCATGCGGCCGAAATTA
>IngelvacL8
ATGGCTGCGCCCCTTCTTTTCCTCTTGGTTGGTTTTAAATGTTTCTTGGTTTCTCAGGCGTTCGCCTGCAAGCCATGTTTCAGTTCAAGTCTTTCGGACATCAAAACCAACACAACCGCAGCATCAGGCTTTGTTGTCCTCCAGGACATCAGCTGCCTTAGGCATGGCGACTCGTCCTCTCAGACGATTCGCAAAAGCTCTCAGTGCCGCGCGGCGATAGGGACGCCCGTGTACATCACTGTCACAGCCAATGTCACAGATGAGAATTATTTACATTCTTCTGATCTCCTTATGCTTTCTTCTTGCCTTTTCTATGCTTCTGAGATGAGTGAAAAGGGATTCAAGGTGATGTTTGGCAATGTGTCAGGCATCGTGGCTGTGTGTGTCAACTTTACCAGCTACGTCCAACATGTCAAGGAGTTTACCCAACGCTCCTTGGTGGTCGATCATGTGCGGCTGCTCCATTTCATGACACCTGAGACCATGAGGTGGGCAACCGTTTTAGCCTGTTTTCTTGCCATCTTACTGGCAATTTGAATGTTCAAGTATGTTGGGGAGATGCTTGACCGCGGGCTGTTGCTCGCGATTGCTTTCTTTGTGGTGTATCGTGCCATTTTGTTTTGCTGCGCTCGTCAACGCCAACAGCAACAGCAGCTCTCATCTTCAGTTAATTTACAACTTGACGCTATGTGAGCTGAATGGCACAGATTGGCTGAAAGACAAATTTGATTGGGCATTGGAGACTTTTGTCATCTTTCCCGTGTTGACTCACATTGTCTCATATAGTGCACTCACCACTAGCCATTTCCTTGACACAGTCGGTCTGGTTACTGTGTCTACTGCCGGGTTCTACCACGGGCGGTATGTTCTGAGTAGCATCTACGCGGTCTGCGCTCTGGCCGCATTGACTTGCTTCGTCATTAGGCTTGCGAAGAACTGCATGTCCTGGCGCTACTCTTGTACCAGATATACTAACTTCCTTCTGGACACTAAGGGCAGACTCTATCGCTGGCGGTCGCCCGTTATCATAGAGAAAGGGGGTAAGGTTGAGGTCGAAGGTCACCTGATCGACCTCAAAAGAGTTGTGCTTGATGGTTCCGTGGCAACCCCTTTAACCAGAGTTTCAGCGGAACAATGGGGTCGTCTTTAGACGACTTTTGCTATGATAGCACGGCTCCACAAAAGGTGCTTTTGGCGTTTTCCATTACCTACACGCCAGTGATGATATATGCTCTAAAGGTAAGTCGCGGCCGACTTTTAGGGCTTCTGCACCTTTTGATCTTTCTGAATTGTACTTTTACCTTCGGGTACATGACATGCGTGCACTTTAATAGCACAAATAAGGTCGCGCTCACTATGGGAGCAGTAGTTGCACTTCTTTGGGGGGTGTACTCAGCCATAGAAACCTGGAAGTTCATCACCTCCAGATGTCGTTTGTGCTTGCTAGGCCGCAAGTACATTCTGGCCCCCGCCCACCACGTCGAAAGTGCCGCGGGCTTTCATCCGATCGCGGCAAATGATAACCACGCATTTGTCGTCCGGCGTCCCGGCTCCACTACGGTTAACGGCACATTGGTGCCCGGGTTGAAAAGCCTCGTGTTGGGTGGCAGAAAAGCTGTTAAACAGGGAGTGGTAAACCTTGTCAAATATGCCAAATAACAACGGCAAGCAGCAAAAGAAAAAGAGGGGGAATGGCCAGCCAGTCAATCAGCTGTGCCAGATGCTGGGTAAGATCATCGCCCAGCAAAACCAGTCCAGAGGCAAGGGACCGGGGAAGAAAATTAAGAATAAAAACCCGGAGAAGCCCCATTTTCCTCTAGCGACTGAAGATGACGTCAGGCATCACTTCACCCCTAGTGAGCGGCAATTGTGTCTGTCGTCGATCCAGACTGCCTTTAACCAGGGCGCTGGAACCTGTACCCTATCAGATTCAGGTAGGATAAGTTACACTGTGGAGTTTAGTTTGCCGACGCATCATACTGTGCGCCTGATCCGCGTCACAGCGCCATCATCAGCGTAATGGGCTGGCATTCCTTAAGCACCTCAGTGTTAGAATTGGAAGAATGTGTGGTGAATGGCACTGATTGGCACTGTGCCTCTAAGTCACCTATTCAATTAGGGCGACCGTGTGGGGGTTAAGTTTAATTGGCGAGAACCATGCGGCCGAAATT
>E_coli_stb
TGCCCACAGATACAACGGATAGTTGTATGAAAGCATAAAGCAAAATCAAGATTGCAAACACAGAAGGGGGCATTCCTCCCCCTCTCTTTTGCACTTCTTTCCTATATTTTTACAGAAAAGAAAATGATTTTATATGTTGAATAATAAAACAATCAATATGTAAATACCTACAACGGGTGATTGACACTACACTCATTAACTATACTGCAAGTAGCATTAAAAATCTTAATAAAGGAGAGCTTCGTCACATTTTTTTGACTTGACTCATATAAAAGCCCACTGGTATAAGTTTTATTGCTTATAGCAATAAGGTTGAGGTGATTTTATGAAAAAGAATATCGCATTTCTTCTTGCATCTATGTTCGTTTTTTCTATTGCTACAAATGCCTATGCATCTACACAATCAAATAAAAAAGATCTGTGTGAACATTATAGACAAATAGCCAAGGAAAGTTGTAAAAAAGGTTTTTTAGGGGTTAGAGATGGTACTGCTGGAGCATGCTTTGGCGCCCAAATAATGGTTGCAGCAAAAGGATGCTAATATATTTATCAATAGCATTCAGCACCATATACACAAAAATAATTTTTCATAAAAAGAACTCTATAAAATAAATATTTTTTGTGACAATGTCCTAACGCA
>E_coli_cnf
GAATTCGGTAGTCATTAACTATGGCATTGATGTCCTTTATAACTGTCTTACAGGGCGTATAACACATCCCGCGACGGAAGCTTATCACAGAGGAAGAGGTAAGCTTCAGAATGGAAAGTATATGAGAAGACTGTGATTGTTTAAAAATACACAATCCGCTGTGAGGTGGAGTCAGGGGAGGTACTGGCCCGCAGAAGCGGAGAATGGTTGATGTATGAGGCGAGTGTGACATTTTTCATGAAAGTAAAACAGGTGATAACCTCCTTTGGTTAGGGGGATTCACAGGTATTATTACAGAACAATGTTGTTTCTGGCTTGTTCTTTTTTTGCAACTGGAATAGCCTCTTTTAATATGGGGCACCCCGAAATACTGTATTTCTCAGCCATCAGTACAGCACTTTCTCCGTTCTTTGCCTGGTGTTTGCGGTATCCTGATGAGGAGATTAATGAAGGTATATGGGGATATAATGCTGTTCTGTATGGCATAGCCTGTGGCATGCTTGTCCCTGTGTCAGTCTCCGGAATTGCTGTACTTATTGTCGGAACACTGGAGATGCTCCTTTTAATGGGGTTCAGATAATACTTAACCTGCTGGCCCGACCTGTCCTGGTGATGCCAGGTTTACCAGCTTTCTTTCAATGTGGAATATATTAATAGAAATCCAGTGGTTTTGCATACCGGGATGTTGTGTAGTGCAAAATTTATACTACAGGGATCGGAGTAGTGATGTTTAAGATTCATTAAATAGTTTCAAAGACGCTTTGTATACGACATGATTGCTAACCTCTCGCCCAGTGATTAGGTATTCTGATAAGGTGTAGTAAAATATTAATCTTCACAGAGGAGTTAAAAATATTATGGGTAACCAATGGCAACAAAAATATCTTCTTGAGTACAATGAGTTGGTATCAAATTTCCCTTCACCTGAAAGAGTTGTCAGCGATTACATTAAGAATTGTTTTAAAACTGACTTGCCGTGGTTTAGTCGGATTGATCCTGATAATGCTTATTTCATCTGCTTTTCTCAAAACCGGAGTAATAGCAGATCTTATACTGGATGGGATCATCTTGGGAAATATAAAACAGAAGTACTGACACTCACTCAAGCCGCTCTTATTAATATTGGTTATCGTTTTGATGTTTTTGATGATGCAAATTCACGCACAGGAATTTATAAAACAAAGAGTGCAGATGTGTTTAACGAAGAAAATGAAGAAAAAATGCTCCCGTCGGAATACCTGCATCTTTTACAAAAGTGTGATTTTGCAGGTGTTTATGGAAAAACTCTGTCAGATTACTGGTCGAAATACTATGATAAATTTAAGCTTTTACTAAAAAATTATTATATTTCTTCTGCTTTGTATCTTTATAAAAATGGAGAGCTTGATGAGCGTGAATATAATTTCTCCATGAACGCCTTAAATCGCAGTGATAATATATCACTATTATTCTTTGATATTTATGGATATTACGCATCTGATATTTTTGTAGCCAAAAATAATGATAAGGTAATGCTTTTCATTCCTGGTGCAAAAAAACCTTTTTTATTCAAGAAGAATATCGCTGATTTGCGGCTTACCCTTAAAGAACTTATTAAGGATAGTGACAACAAACAATTACTTTCCCAACATTTTTCATTATATAGTCGTCAAGATGGAGTTTCCTATGCAGGAGTAAATTCTGTTCTACATGCAATAGAAAATGATGGTAATTTTAATGAGTCTTACTTTCTGTATTCCAATAAGACACTTAGCAATAAAGATGTTTTTGATGCTATAGCTATTTCTGTTAAGAAACGCAGTTTCAGTGATGGTGATATCGTTATAAAATCAAACAGTGAAGCTCAACGAGACTATGCTCTGACTATACTCCAGACGATTTTATCAATGACCCCTATATTTGATATCGTAGTCCCGGAGGTATCTGTTCCGCTTGGACTGGGGATTATTACTTCCAGTATGGGGATCAGTTTTGATCAACTGATTAATGGTGATACTTATGAAGAACGTCGTTCTGCTATACCTGGTTTGGCGACAAATGCAGTATTGCTTGGTCTGTCTTTTGCAATTCCACTCTTGATTAGTAAGGCAGGAATAAACCAGGAGGTACTTAGCAGCGTTATAAATAATGAGGGCAGGACTCTGAATGAAACAAATATCGATATATTTTTGAAGGAATATGGAATTGCTGAAGATAGTATATCCTCAACTAATTTGTTAGACGTTAAGCTTAAAAGTTCCGGGCAGCATGTCAATATTGTAAAGCTTAGTGATGAAGATAATCAAATTGTCGCTGTAAAAGGGAGTTCTCTGAGCGGCATCTACTATGAAGTGGACATTGAAACAGGATATGAGATTTTATCCCGAAGAATTTATCGTACCGAATATAATAATGAAATTCTCTGGACTCGAGGTGGTGGTCTAAAAGGGGGGCAGCCATTTGATTTTGAAAGTCTCAATATTCCTGTATTTTTTAAAGATGAACCCTATTCTGCAGTGACCGGATCTCCGTTATCATTTATTAATGATGACAGCTCACTTTTATATCCTGATACAAACCCAAAATTACCGCAACCAACGTCAGAAATGGATATTGTTAATTATGTTAAGGGTTCTGGAAGCTTTGGGGATAGATTTGTAACTTTGATGAGAGGAGCTACTGAGGAAGAAGCATGGAATATTGCCTCTTATCATACGGCTGGGGGAAGTACAGAAGAATTACACGAAATTTTGTTAGGTCAGGGCCCACAGTCAAGCTTAGGTTTTACTGAATATACCTCAAATGTTAACAGTGCAGATGCAGCAAGCAGACGACACTTTCTGGTAGTTATAAAAGTGCACGTAAAATATATCACCAATAATAATGTTTCATATGTTAATCATTGGGCAATTCCTGATGAAGCCCCGGTTGAAGTACTGGCTGTGGTTGACAGGAGATTTAATTTTCCTGAGCCATCGACGCCTCCTGATATATCAACCATACGTAAATTGTTATCTCTACGATATTTTAAAGAAAGTATCGAAAGCACCTCCAAATCTAACTTTCAGAAATTAAGTCGCGGTAATATTGATGTGCTTAAAGGACGGGGAAGTATTTCATCGACACGTCAGCGTGCAATCTATCCGTATTTTGAAGCCGCTAATGCTGATGAGCAACAACCTCTCTTTTTCTACATCAAAAAAGATCGCTTTGATAACCATGGCTATGATCAGTATTTCTATGATAATACAGTGGGGCTAAATGGTATTCCAACATTGAACACCTATACTGGGGAAATTCCATCAGACTCATCTTCACTCGGCTCAACTTATTGGAAGAAGTATAATCTTACTAATGAAACAAGCATAATTCGTGTGTCAAATTCTGCTCGTGGGGCGAATGGTATTAAAATAGCACTTGAGGAAGTCCAGGAGGGTAAACCAGTAATCATTACAAGCGGAAATCTAAGTGGTTGTACGACAATTGTTGCCCGAAAAGAAGGATATATTTATAAGGTACATACTGGTACAACAAAATCTTTGGCTGGATTTACCAGTACTACCGGGGTGAAAAAAGCAGTTGAAGTACTTGAGCTACTTACAAAAGAACCAATACCTCGCGTGGAGGGAATAATGAGCAATGATTTCTTAGTCGATTATCTGTCGGAAAATTTTGAAGATTCATTAATAACTTACTCATCATCTGAAAAAAAACCAGATAGTCAAATCACTATTATTCGTGATAATGTTTCTGTTTTCCCTTACTTCCTTGATAATATACCTGAACATGGCTTTGGTACATCGGCGACTGTACTGGTGAGAGTGGACGGCAATGTTGTCGTAAGGTCTCTGTCTGAGAGTTATTCTCTGAATGCAGATGCCTCCGAAATATCGGTATTGAAGGTATTTTCAAAAAAATTTTGATTCGGGAAATTATTTATTGGCCATTGTTATAGTTACTCCCTTGTGCTGTTTTGTTAGCGCAAGAGAGTGTCAGTTCTGCATTTTGATATATTCAAGTCACCATCCTCCAAAGGCAAACAAATGAGAAAAGGTCATCAGGCACAAACATCCAGTGAAAAGCTCCCCAGTCTTCTCCTGCTGGCTTCTGCCCCCTACTTTGCCACAATACTCTGTGCCCCTGTCGGTCAGTATTCTCTACATCGGCAGGTCATGCGACTCATAAAATGGCAGTACACGATCATTCAGCAGGCCAGTCGCTGTAATCGCATTTTGGTGACATACAATTTGCAGTGAACGACCTCTGAGTATGTATCAACAAAGGTCTGGTGATAAATTAGGGGAGCCCGCAGAATT
>Ecoli_cnf2
GATCACAATGCGTATAATAAATGCTCCCTTAAAAATTGCTTTAGCTTAATGATTAGATATGGTAGCAAGGTGTAGTAAAATATTGAGTTTGACTGAGGATTTAGTGATATTATGAACGTTCAATGGCAACAAAAATATCTTCTTGAGTACAATGAGTTGGTATCAAATTTCCCTTCGCCAGAAAGAGTAGTTAGCGATTACATTAGGCGTTGTTTCAAAACAGACTTACCTTGGTTTAGTCAAGTGGATCCTGATAACACTTATTTTATACGATTTTCTCAAAGTCGGAGTAATAGTAGATCTTACACCGGATGGGATCATCTTGGAAAATATAAAACAGGAGTACTGACACTCACTCAAGCCGCACTTATTAATATTGGCTATCATTTTGATGTTTTTGATGATGCAAATGCAAGTGCGGGAATCTATAAAACAAGCAGTGCAGATATGTTTAACGAAAAAAATGAAGAGAAAATGCTTCCTTCAGAATACCTTTATTTTTTGAAAGGGTGTGATTTTTCAGGTATTTATGGTCGATTTCTGTCAGATTATTGGTCGAAATACTATGATAAATTTAAGTTATTACTAAAAAATTATTATATTTCCTCGGCTTTATATCTTTATAAAAACGGAGAAATTGATGAATATGAATATAATTTCTCTATTAGCGCATTGAATCGTAGAGATAATATATCATTATTCTTCTTTGATATCTATGGGTATTACTCCTCTGATATGTTTGTGGCCAAGAACAATGAACGGGTAATGCTTTTTATTCCTGGCGCAAAAAAACCTTTTTTATTCGAAAAAAATATTGCTGATTTACGAATTAGTCTTAAAAATCTAATTAAAGAGAACGACAATAAACAGTTACTATCCCAGCATTTTTCGTTATATAGTCGTCAAGATGGAATTACTTATGCGGGTGTAAATTCAGTACTCAATGCAATAGAAAATGATGGCGTTTTTAATGAATCTTACTTTCTGTACTCCAATAAAAGGATTAATAATAAAGATGTTTTCGATGCCGTAGCATTTTCTGTCAAGAAACGTAGTTTTAGTGATGGTGATATCGTTATAAAATCAAACAGTGAGGCTCAACGAGATTATGCACTGACCATACTTCAGACTATTTTATCAATGACTCCTATATTTGATGTCGCAATTCCGGAGGTGTCTGTTACGCTTGGACTGGGGATTATTGCTTCCAGTATGGGGATCAGTTTTGATCAGTTAATTAATGGTGATACTTATGAAGAACGTCGTTCTGCTATCCCTGGTTTAGCCACAAATGCAGCATTGCTTGGGTTATCTTTTGCAATTCCGTTTTTGATTAGTAAGGCGGGCACAAACCAGAAGATACTTAGTAGATATACAAAGCATGAGATCAGGACTCTGAATGAAACAAATATCGATATGTTTTTGGAGGAATATGGAATTAATAAAAATAGTATATCAGAAACTAAAGTATTAGAAGTTGAGCTTAAAGGTTCTGGGCAGCATGTCAATATTGTAAAGCTTAGTGATGAAGATAATAAAATCGTCGCTGTAAAAGGGAATTCTCTGAGCGGCATCTACTATGAAGTTGACATTGAAACAGGATATGAAATTTCATCCAGAAGAATTTATCGTACCGAATACAATGATAAAATTTTCTGGACTCGAGGTGGTGGGCTTAAGGGGGGGCAATCGTTCGATTTTGAAAGTCTCAAACTCCCTATATTTTTCAAAGATGAACCATATTCTGCAGTACCGGGGTCTTCGTTATCATTTATTAATGATGATAGCTCTCTTTTATATCCTAATTCGACCCCAAAACTACCGCAACCAACGCCAGAAATGGAGATTGTTAATTACGTTAAAAGAGCTGGAAACTTTGGGGAGAGACTTGTAACCTTGATGCGAGGAACAACTGAAGAAGAAGCGTGGAATATTGCCCGTTATCATACGGCAGGAGGAAGCACCGAAGAATTGCATGAGATTTTGTTGGGGCAAGGCCCACAGTCGAGTTTAGGTTTTACTGAATATACTTCAAATATTAACAGTGCAGATGCGGCAAGCAGACGACATTTTCTTGTAGTCATAAAAGTGCAAGTGAAATATATAAACAATAATAACGTTTCGCATGTTAATCACTGGGCAATTCCTGATGAGGCTCCAGTAGAAGTACTGGCTGTGGTTGACAGGAGATTTAATTTCCCTGAGCCATCAACTCCACCTAATATATCAATTATACACAAGTTGTTATCTCTGAGATATTTTAAAGAAAATATCGAAAGTACATCAAGGCTTAACTTACAGAAATTAAATCGTGGTAATATTGATATATTTAAAGGGAGGGGGAGTATTTCATCAACACGTCAGCGTGCGATTTATCCGTATTTTGAATCTGCTAATGCTGATGAGCAACAACCTGTCTTTTTCTACATCAAAAAAAACCGGTTTGATGACTTTGGCTATGATCAATATTTCTATAATAGTACAGTGGGGTTGAATGGTATTCCCACATTGAACACCTATACTGGAGAAATTCTATCAGACGCATCCTCGCTCGGCTCAACTTATTGGAAAAAGTATAATCTCACTAATGAAACAAGCATCATTCGTGTATCAAATTCTGCTCGAGGGGCAAATGGTATAAAAATAGCACTTGAAGAAGTGCAGGAAGGTAAACCGGTAATCATTACAAGCGGAAATTTGAGCGGTTGTACAACAATTGTTGCTCGAAAAGGAGGATACCTTTATAAGGTACATACAGGTACAACAATACCTTTAGCTGGTTTTACAAGTACAACAGGGGTAAAAAAAGCTGTAGAAGTTTTTGAATTACTTACAAATAATCCAATGCCGCGCGTAGAGGGAGTAATGAATAATGATTTTTTGGTAAATTATCTGGCGGAAAGTTTTGATGAGTCTTTAATAACGTACTCATCATCTGAACAAAAAATAGGTAGTAAGATTACTATTTCTCGCGACAATGTTTCTACTTTTCCTTACTTTCTTGATAACATACCAGAAAAAGGCTTTGGTACATCGGTGACTATATTGGTAAGAGTAGATGGTAATGTTATCGTAAAATCCTTATCTGAGAGTTATTCTTTAAATGTAGAAAACTCCAATATATCAGTATTGCATGTTTTTTCAAAAGATTTTTGATTCGGAAAATTATTGTCTATTGTGACTTTTACCCTCTTGTGCTGTTTTGTTAGCGCCAGAGGGTAGAAAAGGTCT
>E_coli_eae
GGCGCTCATCATAGTCTTTCTTATTGTATGACTCATGCCAGCCGCTCATGCGGAAATAGCCGTTAACGCTACTTTTGAAATAGTCTCGCCAGTATTCGCCACCAATACCTAAACGGGTATTATCACCAGAAAAATCCTGATCAATGAAGACGTTATAGCCCAACATATTTTCAGGAAGGAAAAAACGCTGGCCAGCACCTAAATTTGCCGTAAAGCGGGAGTCAATGTAACGCGCACCGACCTGACCAAATGCCAGCATGTTTTCGGAATCATAGAACGGTAATAAGAAGTCCAGTGAACTACCGTCAAAGT
>E_coli_F41
TGAATCCGCAGGGGATGGTTTTGCGGTAATTCCGGAAAAATAAGGATTACCGATTCAGTTTATTATTTATGAAATGTCAAGGTGATTATTTTATGAAAAAGACTCTGATTGCACTGGCTGTGGCTGCATCAGCGGCAGTATCTGGTTCAGTGATGGCTGCTGATTGGACGGAAGGTCAACCAGGTGACATTATTATTGGTGGTGAAATTACATCACCATCTGTTAAATGGCTATGGAAGACTGGAGAGGGACTTTCATCTTTTAGCAATACTACAAATGAAATTGTTAAACGGAAGTTGAATATTTCTGTTCCAACGGATGAATTATTTTTAGCAGCGAAGATGAGTGATGGGATTAAAGGTGTTTTCGTAGGGAATACACTCATTCCTAAGATTGAAATGGCATCTTATGATGGTAGTGTTATTACACCTAGTTTCACTTCAAATACAGCAATGGATATTGCTGTAAAAGTAAAAAACTCAGGTGATAATACTGAGCTAGGGACTCTTTCTGTTCCTTTGTCATTTGGTGCGGCAGTTGCAACTATTTTTGATGGCAATACTACTGATAGCGCTGTAGCGCATATTACCAGTGGTTCTGCTGGTACAGTATTTGAAGGGCTTGTTAATCCAGGTCGATTTACTGATCAGAATATAGCCTATAAATGGAATGGACTCTCAAAAGCTGAAATGGCTGGTTATGTAGAAAAGTTAATGCCAGGGAAAAGTGCTTCAACCTCTTATAGTGGTTTCCACAATTGGGATGACCTCAGTCACCCCAACTATACTTCTGCAGATAAGGCATCTTATCTCTCTTATGGATCTGGTGTTTCTGCAGGTAGTACTTTAGTTATGAATTTAAATAAGGATGTTGCGGGTCGACTTGAATGGGTGGCTCCAGTGACTATCACCGTTATTTATAGTTAATCATCTTTCTGCCCTTCCCCTGTTTTATTTTCGGGGGGAAGGGCGGTAGTTGGGGGCAGTGAG
>E_coli_F5
TAGGGAATGGCTATGTTTTCTGGTGATTCCACGGAACTAAAAAATAATATCGAACAATGGAGAATCTAGATGAAAAAAACACTGCTAGCTATTATCTTAGGTGGTATGGCTTTTGCGACTACCAATGCTTCTGCGAATACAGGTACTATTAACTTCAATGGCAAAATAACGAGTGCTACTTGTACAATTGACCCTGAGGTCAATGGTAATCGTACATCAACTATAGATCTTGGGCAGGCTGCTATTAGTGGTCATGGCACTGTAGTGGATTTTAAACTAAAACCAGCGCCCGGCAGTAATGACTGCCTAGCGAAAACAAATGCTCGTATTGACTGGTCTGGTTCTATGAACAGTTTAGGTTTTAATAATACAGCTTCAGGAAATACTGCTGCTAAAGGATACCATATGACTTTGCGCGCAACAAACGTTGGAAATGGGTCTGGTGGTGCTAATATTAATACTTCATTCACTACGGCTGAATACACTCACACTTCTGCAATTCAGTCATTTAACTATTCAGCCCAGCTGAAAAAAGATGACCGCGCTCCGTCTAATGGTGGATATAAAGCTGGCGTATTTACTACTTCAGCATCCTTCTTAGTCACTTATATGTAATATTTAAAGTATTTTACATTGCGGGCATATCTATGATTGCCCGCAATATTACTGATGGATATTATATGAATAGAAAAAAACATCAGATTTTAAAAATTTTATTGTTGTGTCTAATAAGCAGTAAA
>E_coli_hly
ATGACAGTAAATAAAATAAAGAACATTTTCAATAATGCGACATTGACTACAAAATCAGCATTTAATACAGCATCATCAAGCGTACGTTCCGCTGGAAAAAAACTCATATTATTAATACCTGATAATTATGAAGCTCAGGGCGTGGGTATTAATGAGTTGGTCAAAGCTGCTGATGAGCTTGGAATAGAAATACACCGTACTGAACGAGATGATACAGCGATTGCAAACCAGTTTTTTGGTGCAGCAGAAAAAGTTGTAGGATTAACTGAACGTGGTGTTGCAATATTCGCACCACAACTTGACAAACTTCTGCAGAAGTATCAGAAAGTTGGGAGTAAAATAGGAGGAACCGCTGAAAATGTAGGTAATAATCTGGGAAAAGCCGGAACAGTTCTCTCAGCACTACAGAATTTTACGGGGATTGCTTTATCAGGCATGGCTCTTGATGAATTGCTGAGAAAACAACGGGCAGGAGAGGATATAAGTCAGAATGATATTGCCAAAAGTAGTATTGAACTTATTAATCAGCTTGTAGATACAGTATCAAGTATAAACAGTACCGTTGATTCATTTTCTGAGCAGCTTAACCAGCTTGGCTCATTTTTATCCAGTAAACCTCGATTAAGTTCTGTTGGTGGGAAATTACAAAATTTACCAGACCTGGGCCCCCTGGGGGATGGGCTGGATGTTGTCTCCGGAATTCTTTCTGCTGTATCAGCAAGCTTTATTCTGGGAAACAGTGACGCACATACAGGAACAAAAGCTGCAGCGGGTATCGAACTGACAACTCAGGTTCTTGGAAATGTTGGTAAAGCTGTTTCGCAATATATTCTGGCTCAGAGAATGGCACAGGGGTTATCGACAACAGCTGCAAGTGCGGGTCTGATCACATCGGCTGTTATGCTGGCTATCAGTCCTCTTTCTTTCCTGGCTGCTGCAGATAAATTTGAGCGAGCTAAGCAGCTTGAATCATATTCTGAACGATTTAAAAAATTGAATTATGAAGGGGATGCTTTACTCGCAGCCTTTCATAAAGAAACCGGAGCTATAGATGCAGCCCTGACAACAATAAATACTGTCCTGAGTTCTGTATCTGCGGGAGTTAGTGCAGCCTCCAGTGCATCCCTCATAGGGGCCCCGATAAGCATGCTGGTGAGTGCATTAACCGGTACGATATCTGGCATTCTGGAAGCATCAAAACAGGCTATGTTTGAGCACGTTGCAGAGAAATTCGCTGCTCGGATCAATGAATGGGAAAAGGAGCATGGCAAAAATTATTTTGAGAATGGATATGACGCAAGACATGCTGCGTTTTTAGAAGACTCTCTGTCTTTGCTTGCTGATTTTTCTCGTCAGCATGCAGTAGAAAGAGCAGTCGCAATAACCCAGCAACATTGGGATGAGAAGATCGGTGAACTTGCAGGCATAACCCGTAATGCTGATCGCAGTCAGAGTGGTAAGGCATATATTAATTATCTGGAAAATGGAGGGCTTTTAGAGGCTCAACCGAAGGAGTTTACACAACAAGTGTTTGATCCTCAAAAAGGGACCATAGACCTTTCAACAGGTAATGTATCAAGTGTTTTGACATTTATAACACCAACATTTACCCCAGGAGAAGAAGTTAGAGAAAGAAAACAGAGTGGTAAATATGAATATATGACATCTCTTATTGTAAATGGTAAGGATACATGGTCTGTAAAAGGCATAAAAAATCATAAAGGTGTATATGATTATTCAAAATTGATTCAGTTTGTTGAAAAGAATAACAAACACTATCAGGCGAGAATAATTTCTGAGCTCGGAGATAAAGACGATGTGGTTTATTCTGGAGCAGGCTCATCAGAAGTATTTGCTGGTGAAGGTTATGATACCGTATCTTATAATAAGACGGATGTTGGTAAACTAACAATTGATGCAACAGGAGCATCAAAACCTGGTGAGTATATAGTTTCAAAAAATATGTATGGTGACGTGAAGGTATTGCAGGAAGTCGTTAAGGAACAGGAGGTGTCAGTAGGGAAGCGAACAGAGAAAATACAATATCGTGATTTTGAATTCAGAACCGGTGGAATTCCTTATGATGTAATAGATAATCTTCATTCTGTTGAAGAGCTCATTGGCGGAAAACATGATGATGAATTCAAAGGCGGTAAGTTTAATGATATATTCCATGGCGCAGATGGGAACGATTATATCGAAGGTAATTATGGTAATGATCGACTATACGGCGATGATGGGGATGATTATATATCCGGAGGACAGGGAGACGACCAGTTATTTGGTGGTAGTGGAAACGATAAATTGAGTGGAGGGGATGGTAATAATTATCTGACAGGAGGAAGCGGTAATGATGAGCTTCAGGCACACGGAGCTTATAATATTCTGTCAGGTGGTACTGGTGATGATAAACTTTATGGTGGTGGTGGTATTGATCTTCTGGATGGAGGGGAAGGTAATGACTATCTGAATGGTGGTTTTGGTAATGATATTTATGTTTATGGGCAAAACTATGGTCATCATACAATTGCAGATGAAGGAGGTAAAGGAGATCGTTTGCACTTATCTGATATTAGCTTTGATGATATCGCATTTAAGAGAGTTGGAAATGATCTTATCATGAATAAAGCCATTAATGGTGTACTTTCATTTAATGAGTCAAATGATGTCAATGGGATAACATTTAAAAACTGGTTTGCGAAAGATGCCTCAGGAGCAGATAATCATCTTGTTGAGGTTATAACAGATAAAGATGGTCGAGAGATAAAAGTTGATAAGATACCTCATAATAATAATGAACGGTCAGGTTATATAAAAGCCAGTAATATAGCATCTGAAAAAAACATGGTTAATATCACCAGTGTTGCCAATGATATTAATAAGATTATTTCTTCAGTTTCAGGGTTCGATTCAGGTGATGAACGATTAGCATCTTTATATAATTTATCCTTACATCAAAACAACACACACTCAACAACTTTAACGACAACTGTCTGA
>E_coli_LT
ATGAAAAATATAACTTTCATTTTTTTTATTTTATTAGCATCGCCATTATATGCAAATGGCGACAGATTATACCGTGCTGACTCTAGACCCCCAGATGAAATAAAACGTTCCGGAGGTCTTATGCCCAGAGGGCATAATGAGTACTTCGATAGAGGAACTCAAATGAATATTAATCTTTATGATCACGCGAGAGGAACACAAACCGGCTTTGTCAGATATGATGACGGATATGTTTCCACTTCTCTTAGTTTGAGAAGTGCTCACTTAGCAGGACAGTCTATATTATCAGGATATTCCACTTACTATATATATGTTATAGCGACAGCACCAAATATGTTTAATGTTAATGATGTATTAGGCGTATACAGCCCTCACCCATATGAACAGGAGGTTTCTGCGTTAGGTGGAATACCATATTCTCAGATATATGGATGGTATCGTGTTAATTTTGGTGTGATTGATGAACGATTACATCGTAACAGGGAATATAGAGACCGGTATTACAGAAATCTGAATATAGCTCCGGCAGAGGATGGTTACAGATTAGCAGGTTTCCCACCGGATCACCAAGCTTGGAGAGAAGAACCCTGGATTCATCATGCACCACAAGGTTGTGGAAATTCATCAAGAACAATCACAGGTGATACTTGTAATGAGGAGACCCAGAATCTGAGCACAATATATCTCAGGGAATATCAATCAAAAGTTAAGAGGCAGATATTTTCAGACTATCAGTCAGAGGTTGACATATATAACAGAATTCGGGATGAATTATGA
>E_coli_sta
CTGCATGACAAAGTCATCGGGCATTATCTGAACATAAAACACTATCAATAAGTTGGAGTCATTACCCGAACAAGAAAAGGATAAAACCATCACTTAATATGATATTGATAGTAAAAAAAACCAGATAGCCAGACAATTAACATATATAACACTATGAAAATAATATATAAAAAGCGAGTGTACCTCGACATATAACATGATGCAACTCACAAAAAAAAATAAAAAAATTGCAAAATCCGTTTAACTAATCTCAAATATCCGTGAAACAACATGACGGGAGGTAACATGAAAAAGCTAATGTTGGCAATTTTTATTTCTGTATTATCTTTCCCCTCTTTTAGTCAGTCAACTGAATCACTTGACTCTTCAAAAGAGAAAATTACATTAGAGACTAAAAAGTGTGATGTTGTAAAAAACAACAGTGAAAAAAAATCAGAAAATATGAACAACACATTTTACTGCTGTGAACTTTGTTGTAATCCTGCCTGTGCTGGATGTTATTAAAAAGCATAGAGGGAATCTTTATTTTGATTCCCTCTATATTATATGTATTGGTGCTGAGAAAATCATAATAAAAAACAACGCTTTTATAGGTAATGACTCCAACTTATTGATAGTGTTTTATGTTCAGATAATGCCCGATGACTTTGTCATGCAG
>Ecoli_stx1
ATGAAAATAATTATTTTTAGAGTGCTAACTTTTTTCTTTGTTATCTTTTCAGTTAATGTGGTTGCGAAGGAATTTACCTTAGACTTCTCGACTGCAAAGACGTATGTAGATTCGCTGAATGTCATTCGCCCTGCAATAGGTACTCCATTACAGACTATTTCATCAGGAGGTACGTCTTTACTGATGATTGATAGTGGCACAGGGGATAATTTGTTTGCAGTTGATGTCAGAGGGATAGATCCAGAGGAAGGGCGGTGTAATAATCTACGGCTTATTGTTGAACGAAATAATTTATATGTGACAGGATTTGTTAACAGGACAAATAATGTTTTTTATCGCTTTGCTGATTTTTCACATGTTACCTTTCCAGGTACAACAGCGGTTACATTGTCTGGTGACAGTAGCTATACCACGCTACAGCGTGTTGCAGGGATCAGTCGTACGGGGATGCAGATAAATCGCCATTCGTTGACTACTTCTTATCTGGATTTAATGTCGCATAGTGGAACCTCACTGACGCAGTCTGTGGCAAGAGCGATGTTACGGTTTGTTACTGTGACAGCTGAAGCTTTACGTTTTCGGCAAATACAGAGGGGATTTCGTACAACACTGGATGATCTCAGTGGGCGTTCTTATGTAATGACTGCTGAAGATGTTGATCTTACATTGAACTGGGGAAGGTTGAGTAGTGTCCTGCCTGACTATCATGGACAAGACTCTGTTCGTGTAGGAAGAATTTCTTTTGGAAGCATTAATGCAATTCTGGGAAGCGTGGCATTAATACTGAATTGTCATCATCATGCATCGCGAGTTGCCAGAATGGCATCTGATGAGTTTCCTTCTATGTGTCCGGCAGATGGAAGAGTCCGTGGGATTACGCACAATAAAATATTGTGGGATTCATCCACTCTGGGGGCAATTCTGATGCGCAGAACTATTAGCAGTTGAGGGGGTAAAATGAAAAAAACATTATTAATAGCTGCATCGCTTTCATTTTTTTCAGCAAGTGCGCTGGCGACGCCTGATTGTGTAACTGGAAAGGTGGAGTATACAAAATATAATGATGACGATACCTTTACAGTTAAAGTGGGTGATAAAGAATTATTTACCAACAGATGGAATCTTCAGTCTCTTCTTCTCAGTGCGCAAATTACGGGGATGACTGTAACCATTAAAACTAATGCCTGTCATAATGGAGGGGGATTCAGCGAAGTTATTTTTCGTTGA
>Ecoli_stx2
ATGAAGTGTATATTGTTAAAATGGATACTGTGCCTGTTGCTGGGCTTTTCTTCGGTATCCTATTCCCGGGAATTTACGATAGACTTTTCGACTCAACAAAGTTATGTCTCTTCGTTAAATAGTATACGGACAGAAATATCGACCCCACTTGAACATATATCTCAGGGGACCACATCGGTGTCTGTTATTAACCACACCCCACCGGGCAGTTATTTTGCTGTGGATATACGAGGGCTTGATGTCTATCAGGCGCGTTTTGACCATCTTCGTCTGATTATTGAGCAAAATAATTTATATGTGGCCGGATTCGTTAATACGGCAACAAATATTTTCTACAGATTTTCAGATTTTGCACATATATCAGTGCCCGGTGTGACAACTGTTTCCATGACAACGGACAGCAGTTATACCACTCTGCAACGTGTCGCAGCGCTGGAACGTTCCGGAATGCAAATCAGTCGTCACTCACTGGTTTCATCATATCTGGCGTTAATGGAGTTTAGTGGAAATGCCATGACCAGAGATGCATCCAGAGCAGTTCTGCGTTTTGTCACTGTCACAGCAGAAGCCTTACGGTTCAGGCAAATACAGAGAGAATTTCGTCTGGCACTGTCTGAAACTGCCCCTGTTTATACGATGACACCGGAAGAAGTGGACCTCACACTGAACTGGGGGAGAATCAGCAATGTGCTTCCGGAGTTTCGGGGAGAGGGTGGTGTCAGAGTGGGGCGAATATCCTTTAATAATATATCAGCGATACTGGGCACAGTGGCGGTTATACTGAATTGCCATCATCAGGGGGCGCGTTCCGTTCGCGCCGTGAATGAAGAGATACAACCAGAATGTCAGATAACTGGCGACAGGCCAGTTATAAGGATAAACAATACTTTATGGGAAAGTAATACCGCAGCTGCTTTTCTGAATCGCAGGGCTCACTCTTTAAATACATCCGGAGAATAACAGGAGTTAAATATGAAGAAGATATTTGTAGCGGCTTTATTTGCTTTTGTTTCTGTTAATGCAATGGCAGCTGATTGTGCAAAAGGTAAAATTGAGTTCTCTAAGTATAATGAGAATGATACATTCACAGTAAAAGTGGCCGGGAAAGAGTACTGGACTAACCGCTGGAATCTGCAACCGATACTGCAAAGCGCACAGTTAACAGGAATGACGGTAACAATCAAATCAAATACCTGTGCGTCAGGTTCAGGATTTGCTGAAGTGCAGTTTAATAATGACTGA
>E_coli_F18
ATGAAAAGACTAGTGTTTATTTCTTTTGTTGCGCTGTCCATGACAGCGGGTTCCGCAATGGCTCAGCAAGGGGATGTTAAATTCTTTGGTAACGTATCAGCAACTACCTGTAATTTGACACCACAAATAAGTGGCACTGTAGGAGATACCATTCAGCTTGGTACTGTTGCACCAAGCGGAACTGGTAGTGAAATTCCTTTTGCACTGAAGGCTTCTTCAAATGTTGGCGGTTGTGCTTCCTTGTCCACTAAAACAGCTGATATAACTTGGAGCGGGCAGTTAACCGAAAAAGGTTTTGCTAATCAAGGGGGGGTGGCAAATGATTCATATGTCGCTCTGAAAACCGTGAACGGTAAAACACAGGGGCAGGAGGTTAAGGCGTCGAATAGCACTGTAAGTTTCGATGCATCAAAAGCAACTACGGAAGGTTTCAAATTTACTGCTCAACTGAAAGGTGGTCAAACCCCGGGTGACTTCCAGGGGGCAGCGGCTTACGCGGTTACTTACAAG
>EcoliF18ac
CTTGTAAGTAACCGCGTAAGCCGCTGCCCCCTGGAAGTCACCCGGGGTTTGACCACCTTTCAGTTGAGCAGTAAATTTGAAACCTTCCGTAGTTGCTTTTGATGCATCGAAATTTACAGTGCTATTCGACGCCTTAACCTCCTGCGCCGCCTGTGTTTTACCGTTCACGGTTTTCAGAGCAACATATGAATCATTTGCCACTCCCCCTTGATTAGCAAAACCTTTTTCGGTTAACTGCCCGCTCCAAGTTATATCAGCTGTTTTATTGGACAAGGAAGCACAACCGCCAGCAGTTGAAGAAGCCTTCAGTGCAAAAGGAATTTCACTACCAGTTCCGTTTGGTGTAACAGTACCAAGCTGAATGGTATCTCCTACAGTGCCACTTATTTGTGGTGTCAAATTACAGGTAGTTGCTGATACGCTACCAAAGAATTTAACATCCCCTTGCTGAGCCATTGCGGAACCCGCTGTCATGGACAGCGCAACAAAAGAAATAAACACTAGTCTTTTCAC
>Ecoli_sta2
TATAAAAGCGTTGTTTTTTAGTATGATTTTCTTAGCACCAGTACATATAATATAGAGGGAATCAGAATAAAGATTCCCTCTATGATTTTAATAACATCCAGCACAGGCTGGATTACAACAAAGTTCACAGCAGTAAAATGTGTTATTCATATTTTCTGATTTTTTTTCACTGTTGTTTTTTACAACATTACACTTTTTAGTGTCTAATGTAATTTTCTCTTTTGAAGAGTCAACTGATTCAGCTTTCTGGCTAAAAGAGGGGAAAGATAATACAGAAATAAAAATTGCCAACATTAGCTTTTTCATGTTACCTCCCGTCATGTTGTTTCACGGATATTTGAGATTAGTTAAACGGTCTTTGCAATTTTTTTTATTTTTTTTGTGAGTTGCATCATGTTATATGTCGAGGTGTACTCGCTTTTTTATATTATTTTTATAGTGTTATATATGTTAATTGACTGGTCGTCTGGATTTTTTTACTATTAATATCATGTTAAGTAATGGTTTTATACTTTTCTTGTTC
>Ecolistx2e
TATTCCCAGGAGTTTACGATAGACTTTTCGACTCAACAAAGTTATGTATCTTCGTTAAATAGTATACGGACAGCGATATCGACCCCTCTTGAACATATATCTCAGGGAGCTACATCGGTATCCGTTATTAATCATACACCACCAGGAAGTTATATTTCCGTAGGTATACGAGGGCTTGATGTTTATCAGGAGCGTTTTGACCATCTTCGTCTGATTATTGAACGAAATAATTTATATGTGGCTGGATTTGTTAATACGACAACAAATACTTTCTACAGATTTTCAGATTTTGCACATATATCATTGCCCGGTGTGACAACTATTTCCATGACAACGGACAGCAGTTATACCACTCTGCAACGTGTCGCAGCGCTGGAACGTTCCGGAATGCAAATCAGTCGTCACTCACTGGTTTCATCATATCTGGCGTTAATGGAGTTCAGTGGTAATACAATGACCAGAGATGCATCAAGAGCAGTTCTGCGTTTTGTCACTGTCACAGCAGA
>Ecoli_F4ab
AAGCTTTTGCCGGCAGAGTTGCCGGAAGAAAAATTCTGGCTGCTTGCAGAGATATCGCCGATTCGCAGTGAAAAAGTGCTTTATGCGCTGAGAGATTATCTGGTTCTGGGATACGAGCGCAAAGAGGTTTGTGCGCGATACGATGTGTCGTCAAGTTATTTTTCTATAGCGCTGGGGCGGATATCGCACGTAAACAGAGTTGTGTATTCGCTGGCACCTTATTATGCAGATCCGGGCAATGATTTTTTTGACAGACCGTATTAATGAAAAAAGCATTCTTATTAGCATGTGTTTTTTTTCTCACTGGGGGCGGGGTTTCTCACGCTGCGGTTCAGAAAACCATATTCAGTGCTGACGTGGTGGCCTCGGTCTGTCATGTGGTGGTGGATGCGGACAGCACCGGCAACAGTGGCCGGCTGACGTTCGGGACTTACCGTAAGTCCACGGGGGCATCTGTACCGCCGCGTGACTTCACGGTGCGTCTGTATGAGTCCGGCGCCACGGTTCAGGGTTGCTCTGCGTTTCTTGCCGGGCAGGTCGCCACCCTGGATTTTGGTAACCCGGGACAACTGGACGCTGCCGGCGTGGTCACCCGCGGTGCCGGTGATGGTATTCGCGTGGATGTACGGGCTGTTGATGCACAGGCTGATTATCGCGGACGTCTGACGCAGGATAACCATTCCGTGAAATATCCGGTGGATTTTGCCGCTAAGGGCCAGTTTCGTTTTCGTGCGCAGCCGGTGTTTCCGGCTGATGTGAAGGCGGGAGAGTATTCCGGGGCGCTGACTTTTGTTGTCACTTATCAGTAGTAGGGATG
>Ecoli_F4ac
TGGATGACTGGTGATTTCAATGGTTCGGTCGATATCGGTGGTAGTATCACTGCAGATGATTATCGTCAGAAATGGGAATGGAAAGTTGGTACAGGTCTTAATGGATTTGGTAATGTATTGAATGACCTGACCAATGGTGGAACCAAACTGACCATTACTGTTACTGGTAATAAGCCAATTTTGTTAGGCCGAACCAAAGAAGCATTTGCTACGCCAGTAACTGGTGGTGTAGATGGAATTCCTCATATTGCATTTACTGACTATGAAGGAGCTTCTGTAGTACTCAGAAAACCTGATGGTGAAACTAATAAAAAAGGTTTAGCATATTTTGTTCTGCCGATGAAAAATGCAGAGGGCACTAAAGTTGGTTCAGTGAAAGTGAATGCATCTTATGCCGGTGTGTTAGGGAGAGGTGGGGTTACTTCTGCGGACGGGGAGCTGCTTTCGCTTTTTGCCGACGGGTTGAGCTCTATCTTTTATGGTGGTTTGCCGAGGGGTTCTGAACTCTCGGCTGGGAGTGCCGCAGCGGCGCGCACAGAGTTGTTTGGAAGTCTATCAAGAAATGATATTCTCGGACAGATTCAAAGAGTAAACGCAAATATTACTTCTCTTGTTGACGTCGCAGGTTCTTACAGGGAAAACATGGAGTACACTGATGGAAGTGTTGTTTCTGCTGCCTATGCACTGGGTATTGCAAACGGTCAGACTATTGAGGCAACTTTTAATCAGGCTGTAACTACCAGCACTCAGTGGAGCGCTCCGCTGAACGTAGCAATTACTTATTACTAA
>Ecoli_F4ad
GTTTATTATTTGTGGAATATCAAGGGGTTTATTTTATGAAAAAGACTCTGATTGCACTGGCAATTGCTGCATCTGCTGCATCTGGTATGGCACATGCCTGGATGACTGGTGATTTCAATGGTTCGGTCGATATCGGTGGTAGTATCACTGCAGATGATTATCGTCAGAAATGGGAATGGAAAGTTGGTACAGGTCTTAATGGATTTGGTAATGTATTGAATGACCTGACCAATGGTGGAACCAAACTGACCATTACTGTTACTGGTAATAAGCCAATTTTGTTAGGCCGAACCAAAGAAGCATTTGCTACGCCAGTAACTAGTGGTGTAGATGGAATTCCTCATATTGCATTTACTGACTATGAAGGAGCTTCTGTAGAACTCAGAAACCCTGATGGTGAAACTGAAAAAGGTTTAGCATATTTTGTTCTGCCGATGAAAAATGCAGAGGGCACTAAAGTTGGTTCAGTGAAAGTGAATGCATCTTATGCCGGTGCGCTCGGGAGAGGTGGGGTTACTTCTGCGGACGGGGAGCTGATGTCGCTTTTTGCCGAAGGGTCGCACGCTATCTTTTATGGTGGTTTGCCGACGAATGTTAAGAATTCTGAACTCAAGGGTGGGAGTGCCGCAGCGGCGCGCACAGAGTTGTTTGGAAGTCTATCAAAAAATGATATTCTCGGACAGATTCAAAGAGTAAACGCAAATATTACTTCTCTTGTTAACGTCCCAGGTTCTTTCAATGAAAACATGGCGTACACTGATGGATCTGTTGTTTCTGTTGCCTATGCACTGGGTATTGCAAACGGTCAGACTATTGAGGCAACTTTTAATCAGGCTGTAACTACCAGCACTCAGTGGAGCGCTCCGCTGAACGTAGCAATTACTTATTACTAA
>PRRS_L8_2
ATGGCTGCGTCCTTTCTTTTCCTCTTGGTTGGTTTTAAATGTTTCGTGGTTTCTCAGGCGTTCGCCTGCAAGCCATGTTTCAGTTCGAGTCTTTCGGACATCAAAACCAACACCACCGCAGCATCAGACTTCGTTGTCCTCCAGGACATCAGCTGCCTTAGGCATGGCGACTCGTCCTCTCCGACGATTCGCAAAATTTCTCAGTGCCGCACGGCGATAGGGACGCCCGTGTACATCACCATCACTGCCAATGTCACAGATGAAAATTATCTACATTCTTCTGATCTCCTCATGCTTTCTTCTTGCCTTTTCTATGCTTCCGAGATGAGTGAAAAGGGATTCAAGGTGGTGTTTGGCAATGTGTCAGGCATCGTGGCTGTGTGCGTCAACTTTAGCAGCTACGTCCAACACGTCAAGGAGTTTACCCAACGCTCCTTAGTGGTCGATCATGTGCGACTGCTTCATTTCATGACACCTGAGACCATGAGGTGGGCAACCGTTTTAGCCTGTCTTTTGCCATCCCTACTGGCAATTTGAATGTTCAAGTATGTTGGGGAAGTGCTTGACCGCGTGCTGTTGCTCGCGATTGCTTTTTTTGTGGTGTATCGTGCCGTTCTATCTTGCTGTGCTCGTCAACGCCAGCAACAACAACAGCTCTCATATTCAGTTGATTTATAACTTAACGCTATGTGAGCTGAATGGCACAGATTGGCTGGCACAAAAATTTGACTGGGCAGTGGAGACTTTTGTCATCTTCCCCGTGTTGACTCACATTGTTTCCTATGGGGCACTCACCACCAGCCATTTCCTTGACACAGTTGGTCTGGCCACTGTGTCCACCGCCGGATATTATCACGGGCGGTATGTCTTGAGTAGCATTTACGCAGTCTGTGCTCTGGCTGCGCTGATTTGCTTTGTCATTAGGCTTGCGAAGAACTGCATGTCCTGGCGCTACTCTTGTACCAGATATACCAACTTCCTTCTGGACACTAAGGGCAGACTCTATCGTTGGCGGTCGCCCGTCATTGTGGAGAAAGGGGGTAAGGTTGAGGTCGAAGGTCACCTGATCGACCTCAAGAGAGTTGTGCTTGATGGTTCCGCGGCAACCCCTTTAACCAGAGTTTCAGCGGAACTATGGGGTCGTCTCTAGACGACTTCTGCAATGATAGCACAGCTCCACAGAAGGTGCTTTTGGCGTTTTCCATTACCTACACGCCAGTGATGATATATGCTCTAAAGGTAAGTCGCGGCCGACTGCTAGGGCTTCTGCACCTTTTGATCTTTCTGAATTGTGCTTTTACCTTCGGGTACATGACATTCGTGCACTTTGAGAGCACAAATAGGGTCGCGCTCACTATGGGAGCAGTAGTTGCACTTCTTTGGGGAGTGTACTCAGCCATAGAAACCTGGAAATTCATCACCTCCAGATGCCGTTTGTGCTTGCTAGGCCGCAAGTACATTCTGGCCCCTGCCCACCACGTCGAAAGTGCCGCGGGCTTTCATCCGATTGCGGCAAATGATAACCACGCATTTGTCGTCCGGCGTCCCGGCTCCACTACGGTCAACGGCACATTGGTGCCCGGGTTGAAAAGCCTCGTGTTGGGTGGCAGAAAAGCTGTTAAGCAGGGAGTGGTAAACCTTGTTAAATATGCCAAATAACAACGGCAAGCAGCAAAAGAAAAAGAAGGGGAATGGCCAGCCAGTCAATCAGCTGTGCCAAATGCTGGGTAAGATCATCGCCCAACAAAACCAGTCCAGAGGCAAGGGACCGGGGAAGAAAAATAGGAAGAAAAACCCGGAGAAGCCCCATTTCCCTCTAGCGACTGAAGATGACGTCAGGCATCACTTTACCCCTAGTGAGCGGCAATTGTGTCTGTCGTCGATCCAGACTGCCTTCAATCAGGGCGCTGGAACTTGTGCCCTGTCAGATTCAGGGAGGATAAGTTACACTGTGGAGTTTAGTTTGCCGACGCAACATACTGTGCGTCTGATCCGCGCCACAGCATCACCCTCAGCATGATGGGCTGGCATTCTTTGGCACCTCAGTGTTAGAATTGGGAGAATGTGTGGTGAATGGCACTGATTGACACTGTGCCTCTAAGTCACCTATTCAATTAGGGCGACCGTGTGGGGGTAAAGTTTAATTGGCGAGAACCATGCGGCCGTAATTAAAAAAAAAAAAAAAAAAAAAAAAAAA
>EnterogluP
TTATACAAGTAAACCATATTTTTTTAAACCCAGTAAAATACATATTACAAAAAGAAATACAAAAACTAGTGTAGAAAGAATCCTTTGGTGTATCGAATAGCTTGTCTGTTGTTTCGGTAGACCCAAAACATTCCCTAACACTAATCCGCCAATTAGCCCACCGACATGTCCCCAAACATCTACAGAGGTATCCAGAAGACCAAAAACAAATGTCAACACAATAAATAAAAGAAAATGTCTGACTAGCTGCTGGATCGCTGGGTTATGTTTAAAATGAAACCCTAAGATAAACAACGCACCGAACAAACCGAATATCGAAGTACTTGCACCACCAGACAGAACATTCGCTTCGTTAAAAGCAAAGCTTGCTGTATTTCCCATTATCCCGCTGAACATATAAATCAAGAAAAAACGCCAATGGCCATAGATTGCCTCGATTTGCTGCCCCATAAAATACAGTATCAGTGAGTTCATTACGAAATGCATCAGTCCAAAATGGATGAAGATTGGTGTCACTAAACGCCACCATTCATTGAAGTGAACAAGATAAGGACCATACATTCCGGCATAATAAGGGATCTCAAGTCGCGGAAATAATTCCATCATGAGGAAGACCGCTGTCTGTATCCCTAAAAAAGCATAGGTCCATAACGGTCGTCTTAACCATGCACGCAATTTTATTTGCTGTTGATAATTCAT
>EnterovanA
TCACCCCTTTAACGCTAATACGATCAAGCGGTCAATCAGTTCGGGAAGTGCAATACCTGCAGCGGCCATCATACGGGGATAACGACTGTATGACGTGAAACCGGGCAGAGTATTGACTTCGTTCAGTACAATGCGGCCGTTATCTTGTAAAAACATATCCACACGGGCTAGACCTCTACAGCCGAGCGCTTTATATATTTTTTTTGCCGTTTCCTGTATCCGTCCTCGCTCCTCTGCTGAAAGGTCTGCGGGAACGGTTATAACTGCGTTTTCAGAGCCTTTTTCCGGCTCGACTTCCTGATGAATACGAAAGATTCCGTACTGCAGCCTGATTTGGTCCACCTCGCCAACAACTAACGCGGCACTGTTTCCCAATACCGCACAACCGACCTCACAGCCCGAAACAGCCTGCTCAATTAAGATTTTGCTGTCATATTGTCTTGCCGATTCAATTGCGTAGTCCAATTCGTCCGCGCTATTGACTTTTTTCACACCGAAGGATGAGCCTGAACGCGCCGGCTTAACAAAAACAGGATAGGTAAACGTAGCTGCCACCGGCCTATCATCTTTATTAATAACCCAAAAGGCGGGAGTAGCTATCCCAGCATTTTTCGCAACGATGTATGTCAA
>EnterovanX
ATGGAAATAGGATTTACTTTTTTAGATGAAATAGTACACGGTGTTCGTTGGGACGCTAAATATGCCACTTGGGATAATTTCACCGGAAAACCGGTTGACGGTTATGAAGTAAATCGCATTGTAGGGACATACGAGTTGGCTGAATCGCTTTTGAAGGCAAAAGAACTGGCTGCTACCCAAGGGTACGGATTGCTTCTATGGGACGGTTACCGTCCTAAGCGTGCTGTAAACTGTTTTATGCAATGGGCTGCACAGCCGGAAAATAACCTGACAAAGGAAAGTTATTATCCCAATATTGACCGAACTGAGATGATTTCAAAAGGATACGTGGCTTCAAAATCAAGCCATAGCCGCGGCAGT
>Enterofaec
ATTATACAGGTAAACCGTATTTTTTAAAACCCAATAACAGACAAATTACGACAAGAAAAATAAAAATTAACGTGGCCATAATTCGCTCGTGCTTATTAAATGCTTCTTCACGATTTGGAACAGCAAAAGCCGTCGCGACTAATAGTCCACCAATTAGACCGCCAACATGACCCATCATATCTACAGAGCTACTAAACAAGTTAAATAACAAATTAATCACAATAAACATTGAATAGCGTTGCACCATATACATAATCGCTGGATTGTCTCTAAAATGGCGTCCTAAAATAACAAATGCGCCGAACAAACCAAAAAGCGCTGTACTAGCACCCGCTGAGACACTGTTGGGTGTCCCAAAGGCAAAACTGGCGATATTTCCAGCAATCCCACTCAATAAATAAATTCCCAAATAGCGCCAATGCCCATAAATTGCCTCAACCTGTGCGCCGATATAATAAAGAGTAACCATATTCAAAATAATATGCATAAA
>Efaecalgel
GACTTCCAAGAATTCATGATTATGCCTGTAGGTGCGCCTACATTCAAAGAAGCTTTACGTATGGGTGCAGAAGTATACCACGCATTAGCTTCAATCTTAAAAGGTCGCGGTTTAGCTACTTCAGTAGGTGACGAAGGTGGTTTCGCTCCTAACCTAGGTTCAAACGAAGAAGGTTTCGAAGTAATCATCGAAGCTATCGAAAAAGCTGGCTATGTTCCTGGTAAAGACGTTGTTCTTGCTATGGATGCTGCCTCTTCAGAATTCTACGACAAAGAAAAAGGCGGTTACGTTTTAGCTGACTCAGGCGAAGGCGAAAATACAACTGTAGATATGATCGCGTTCTACGTAGTATTAGTTTCTATATACCCAATCATTTCTATCGAAGACGGCTTAGACGAAAACGACTGGGACGGATTCAAAATATTAACTGAAGTATTAGGCGACAAAGTTCAATTAGTTGGTGACGATTTATTCGTAACAAACACAACTAAATTAGCTGAAGGTATCGAAAAAGGTATCGCTAACTCAATCCTAATCAAAGTTAACCAAATCGGTACTTTAACTGAAACATTTGAAGCAA
>Efaeca_ddl
CGACCACAAAATAAAGAAGTTTTACATTTAACTTGGGCACAAACACCTGAAGAAATAGGCGAATTTTCAGGAAAACGAATCAGTCCTTCGGAAATTTATGAAGAAGAAGCGATTGTTTTCCCTGTTTTACATGGACCAAATGGTGAAGATGGAACAATTCAAGGATTCATGGAAACCATTAATATGCCTTATGTGGGCGCAGGTGTCTTAGCTAGTGCTAACGCAATGGACAAAATCATGACGAAATATCTTTTACAAACTGTTGGCATTCCACAAGTACCATTCGTGCCAGTTTTAAGAAGTGATTGGAAAGGAAATCCAAAAGAAGTCTTTGAGAAATGTGAAGGTTCTTTAATTTATCCGGTCTTTGTTAAACCTGCCAATATGGGTTCTAGTGTCGGAATTAGCAAAGCGGAAAATCGTGAAGAATTGCAAGAAGCATTGGAAGAAGCTTTCCGTTATGATGCCCGAGCAATTGTTGAACAAGGGATTGAAGCACGTGAAATTGAAGTAGCCATTTTAGGAAATGAAGATGTCCGTACGACTTTACCTGGTGAAGTGGTGAAAGATGTCGCTTTCTATGATTATGATGCAAAATACATCAATAACACGATTGAAATGCAAATCCCAGCGCATGTTCCAGAAGAAGTAGCTCATCAAGCGCAAGAATACGCTAAAAAAGCGTATATAATGTTAGATGGAAGTGGCTTAAGTCGCTGTGATTTCTTCTTAACAAGCAAAAACGAATTATTCCTGAATGAATTGAACACCATGCCTGGTTTTACTGACTTTAGTATGTATCCTTTACTGTGGGAAAATATGGGCTTGAAATACAGTGATTTAATTGAGGAACTGATC
>Efaeciumdd
TGAGACATTGAATATGCCTTATGTCGGCGCAGGCGTATTGACCAGTGCATGTGCCATGGATAAAATCATGACCAAGTATATTTTACAAGCTGCTGGTGTGCCGCAAGTTCCTTATGTACCAGTACTTAAGAATCAATGGAAAGAAAATCCTAAAAAAGTATTTGATCAATGTGAAGGTTCTTTGCTTTATCCGATGTTTGTCAAACCGGCGAATATGGGTTCTAGTGTCGGCATTACAAAAGCAGAAAACCGAGAAGAGCTGCAAAATGCTTTAGCAACAGCCTATCAGTATGATTCTCGAGCAATCGTTGAACAAGGAATTGAAGCGCGCGAAATCGAAGTTGCTGTATTAGGAAATGAAGACGTTCGGACGACTTTGCCTGGTGAAGTCGTAAAAGACGTAGCATTCTATGATTATGAAGCAAAATATATCAATAATAAAATCGAAATGCAGATTCCAGCCGAAGTGCCAGAAGAAGTTTATCAAAAAGCGCAAGAGTACGCGAAGTTAGCTTACACG
>Ebolaresto
GAGGAAGATTAAGAAAAAGGCCTCGTGTTCACTTGGTTGCCGTCAAGTATCCTGTGGTTTTTTTCTACCTAACTTCCTCATGCCATATGGCTACCCAGCATACCCAGTACCCGGATGCACGTTTATCCTCACCTATAGTCCTGGATCAATGTGATTTGGTAACTCGAGCATGTGGGTTATATTCATCTTATTCTCTAAATCCTCAACTAAGGCAATGTAAATTACCAAAACATATATATCGACTTAAGTTCGACACAATAGTATCCAAATTCCTAAGTGATACACCTGTAGCAACACTGCCGATAGACTATTTAGTACCAATTCTCCTGCGTTCCCTAACGGGGCACGGTGATAGGCCATTGACCCCGACTTGCAATCAATTCCTTGATGAAATTATTAATTACACTCTTCATGATGCAGCCTTTCTTGATTACTATCTCAAGGCAACAGGTGCACAGGACCATTTGACAAACATTGCAACTAGAGAGAAGCTTAAAAACGAAATTCTAAACAATGATTATGTCCATCAATTGTTCTTCT
>EMCV
GAGTCATTAGCCATTTCAACCCATGCGTTTGAGGAGAAGCGCTTTCTGATAACCGGTGGTCTCCCATCAGGTTGTGCAGCGACCTCAATGCTAAACACTATAATGAATAATATAATAATTAGGGCGGGTTTGTATCTCACGTATAAAAATTTTGAATTTGATGATGTGAAGGTGTTGTCGTACGGAGATGATCTCCTTGTGGCCACAAATTACCAATTGGATTTTGATAAGGTGAGAGCAAGCCTCGCAAAGACAGGATATAAGATAACTCCCGCTAACAAAACTTCTACCTTTCCTCTTAATTCGACGCTTGAAGACGTTGTCTTCTTAAAAAGAAAGTTTAAGAAAGAGGGCCCTCTGTATCGGCCTGTCATGAACAGAGAGGCGTTGGAAGCAATGTTGTCATACTATCGTCCAGGGACTCTATCTGAGAAACTCACTTCGATCACTATGCTTGCCGTTCATTCTGGTAAGCAGGAATATGATCGGCTCTTTGCCCCATTCCGTGAGGTAGGGGTTGTCGTGCCATCATTCGAGAGTGTGGAGTACAGATGGAGGAG
>EMCV2
ATGGGAAAATGTAAAAGAAACACTAAACAACCCAGAGTTCTGGAAGCAGCTCTTGAGCAGATGTGTGCAGCTGATTGCAGGGATGACAATAGCAGTGATGCATCCGGACCCCTTGACTCTGCTCTGCTTAGGAACATTGACGGCCGCCGAGATTACAAGCCAGACAAGTCTGTGCGAAGAAATAGCAGCTAAGTTCAAGACAATTTTCATCACTCCTCCACCACGGTTTCCCACAATCTCTCTTTTCCAACAACAATCCCCCTTGAAACAGGTAAATGATATTTTCTCCCTAGCCAAGAACCTGGACTGGGCCGTCAAGACTGTGGAAAAGGTGGTTGATTGGTTTGGGACATGGATAGTACAGGAGGAAAAGGAACAGACCCTAGATCAGCTCTTGCAGCGTTTCCCCGAACATGCGAAGCGCATTTCTGATCTCCGGAATGGAATGGCCGCCTATGTAGAGTGCAAGGAGAGTTTTGATTTCTTTGAAAAGCTGTACAATCAGGCAGTGAAAGAGAAGAGAACGGGTATCGCCGCCGTCTGTGAAAAATTCAGACAGAAGCATGACCACGCCACCGCTCGGTGTGAGCCAGTCGTGATTGTGCTCCGCGGAGACGCGG
>equisimgki
TGTGATGGTGTCACCGATAGCTAGTGTTTTCAATAGCTTAGTATCTTTGAGACCTGGTCTGAAATCGTCATCAGGGTTTAAGGGAGTAAACTGTACAGTATATTCCACATCAACAGATTTCGCTTGATTTTGTACTGGTTTTTCTTTATATGGTCTAACGCGCACATGTCCCTTTAACAAAAATTCTTGGACAGGTTGGATCGGCAAGGTTACCGAACCATCTTTGTCAGCAAAGTAGACCTTGCCGTTTCGATCAGTAATGGTTGCATCGCTTGCAAAATCAATGACCTCAAAGTAGTCATCGTTACTGTGGACGTTAGCGATCAATTGTTCTTGAATAGCCTTTAGTAAGTCAGCTTTTTCAAGTTTATGTGGCATCGCGCCACTATCAGTAGCAAATAGTTTTGATTTTGGACTTAA
>Erysip_1a
TTATTTGGAATTATTTAATTCTTCTTTAATCAGTGTGGTAGAGATATGAGGTGTTCTGGGTAAGTATACAACTTCGCAATACTCTTTCAGATCGTCAAATTTCCCTTCCCAATCATCACCCATCACAAAGACATCAACTTCATTATTTAAAACATCAGTAACCTTTTGATCCCATGTCTCTTCAGGAATGACTTCATCTACATACTTTATCGCTTCAAGTATATATTTTCGTGTTTCAAAAGAATGGAATGAATCCTTCTTCTTGAGCGCATTGAATTCATCCGTAGAAATTCCTACAATTAAATAATCTCCTAACGCTTTAGCACGCTTTAGAATATTAATATGACCTTGATGTAATAAATCAAACGTACCGTATGTTATAACTTTTTTCATTTG
>Erysip_1b
AGATAAAGCCGTAATTCTATAACTTTTTTTTAAGGAATCAATCTTAAAGGATAGAAAAGGCGTATTTAGGACGAGTAGCGTTAGTAATACAACAAACAGCACGAGATAGTAAGCTTGTGATGCAGCGCTAATAAAATTAGGGGAACTTAATATTACGCAAGAAATTCCAATTAAAAAGATGATACTTGAAATTAAGAATCCCTTTTGATTTTTTGGATATTTCTTAAAATCTATCGAATTAATTTTTAAAGCAAATGATACGAATAGATACAGAATTAAAACGAGCAACAAAATATTAAACCATGTTAGGAATAATGGTTTAGATCTCATACCCATGACATTCACAAATGATAGCGGTACAGAATAGATAAGGAGATGGAAAATAATGTTTTCTACCCCTCCCTCTTGCTTATAACTGAATGTTGCATAACTAAAAAATGCAATTCCAAGTAGAAACACGAGATAACTATAATTCTGATTAAATCCTAAAATCGTAAAAAAGTATGTGACTGAATAAATCAGTGCGATTTTACTTTCTTTACTGCTTAATAATTTTTCTAACAT
>Erysipelot
AGTGGCGAACGGGTGAGTAATACATAAGCAACCTGCCTCGATGCCTGGGATAACAGAGGGAAACTTCTGCTAATACCGGATACGTTAATCTAAGACATCTTAGATTAATTAAAGATGGGATACATCACAACGAGATGGGCTTATGGCGCATTAGTTAGTTGGTAAGGTAACGGCTTACCAAGACGATGATGCGTAGCCGACCTGAGAGGGTGACCGGCCACACTGGGACTGAGACACGGCCCAGACTCCTACGGGAGGCAGCAGTAGGGAATTTTCGGCAATGGGGGAAACCCTGACCGAGCAACGCCGCGTGAGTGAAGACGGCCTTCGGGTTGTAAAGCTCTGTTGTAAGGGAAGAACGATAGGAAGAGGGAATGCTTCTTATATGACGGTACCTTACCAGAAAGCCACGGCTAACTACGTGCCAGCAGCCGCGGTAATACGTAGGTGGCAAGCGTTATCCGGAATTATTGGGCGTAAAGGGAGCGCAGGCGGTTTATCAAGTTTATGGTTAAAGTTCGGGGCTTAACCCCGTGATGCCATAGAAACTGGTAGACTAGAGTGCAGGAGAGGTTAGTGGAATTCCATGTGTAGCGGTAAAATGCGTAGATATATGGAGGAACACCAGTGGCGAAGGCGGCTAACTGGCCTGTAACTGACGCTGAGGCTCGAAAGCGTGGGGAGCAAATAGGATTAGATACCCTAGTAGTCCACGCCGTAAACGATGGATACTAAGTGTTGGAGAAATTCAGTGCTGTAGTTAACGCAATAAGTATCCCGCCTGGGGAGTATGCGCGCAAGCGTAAAACTCAAAGGAATTGACGGGGGCCCGCACAAGCGGTGGA
>Erysip_2
GTCCATTAATTCTTGAATAATTAGGGAATTGTCATCCGAAAAGGCAACTTCAAGTTCATCAATATTATTTATTTTACGAGCACCAACACTACCACTACCAGTTCTTGGTTTTACAAAAACAGGAAAATCAACACCATCTTTATTTTCTAAAAATTCTTTAATATCGCCATAAGTTTTAACTGTAGAAATACTGTTCGCTTCAAGATGTTTCGCAAATTTATATTTATCAAAACAAATTTTGGCTGTTTCGTATTCGGGATGTAAAACTTCTACGCCTATTTCTTTAAATAATTCTCTATTTTTAGTAAGAATTTCAATTTCAGGATCTATAAATGTCATAATAGCCTTAATATCTTCTTTCTTACAAATATTAATTAACTCTGAGATGTAATTCTCATCATCGATTCTCGATGTAATATAATATTTATCAGCTAAATAAATAGCTGGTGCATATTCACTACAATCTGTAGCGATAATATTCCCGTGATTTTTCATTGTTTGTTTAAAATCTTTGACTAATTCTCCACGTCTTCCCACACTACAAAAAAGTAAATTCATT
>Erysip_5
ACTTGTGATATGGCTCTTCTGTATTAATATATGCAACATTATGCTTCGCAATTCTTTCTTGAACTGGTGGCAACGTCATGTAATCACCAAAGATTAAAGTCAAGTATCGATCATACCCCTTAATTACAGGTAAGCTAAGGTGTTCAAACGGAACTCTGATCACAGTCTCAAAATCATCCTTAGGGTGTAATGTTTTCATTCCTCGTATGCTACCTATCAATTCAGTAACTTCCCTCGAATCTTCCCAATGATACTTCGTCATTCTTCTTTCAGCACGTTTCCAAATATTGTATCGAGTCTTTTCCCAAGGAACCGCTGCATAGATAAAACCCGTCACTATTCGAATAGCCTTCCCTTTGTTATCAGGAAGTCTCTGAGTATTGAACAAAGCAAAAATAAAAGCATTATAAAGTTGAAGCAATCTTTTTACTTTACTTTTT
>Flu_H3a
AGTGAAACCGGGAGACATACTTTTGATTAACAGCACAGGGAATCTAATTGCTCCTAGGGGTTACTTCAAAATACGAAGTGGGAGAAGCTCAATAATGAGATCAGATGCACCCATTGGCAAATGCAATTCTGCATGCATCACCCCAAATGGAAGCATTCCCAATGACAAACCATTCCAAAATGTAAACAGGATCACATACGGGGCCTGTCCCAGATATGTTAAGCAAAACACTCTAAAATTGGCAACAGGAATGANAAATATACCAGAGAAACAAACTAGAGGCATATTTGGCGCAATAGCTGGTTTCATAGAAAATGGCTGGGAGGGAATGGTGGATGGTTGGTACGGTTTCAGGCATCAAAATTCTGAG
>FLu_H3b
AAGACCGGGAGACATACTTTTGATTAACAGCACAGGGAATCTAATTGCTCCTAGGGGTTACTTTAAAATACGAAGTGGGAAAAGCTCAATAATGAGATCAGATGCACCCATTGGCAAATGCAATTCTGCATGCATCACTCCAAATGGAAGCATTCCAAATGACAAACCATTCCAAAATGTAAACAGGATCACATACGGGGCCTGTCCCAGATATGTTAAGCAAAAAACTCTGAAATTGGCAACAGGAATGAGAAATATACCAGAGAAACAAACTAGAGGCATATTTGGCGCAATAGCTGGTTTCATAGAAAATGGTTGGGAGGGAATGGTGGATGGTTGGTACGGTTTCAGGCATCAAAATTCTGAGGGAAGAGGACAAGCAGCAGATCTCAAAAGCACTCAAACAGCAATCGATCAAATTAATGGGAAGCTGAATAGATTGATCGGAAAA
>Flu_H3c
ACCGGGAGACATACTTTTGATTAACAGCACAGGGAATCTAATTGCCCCTCGGGGTTACTTCAAAATACAAAATGGGAAAAGCTCAATAATGAGATCAGATGCACACATTGATGAATGCAATTCTGAATGCATTACTCCAAATGGAAGCATTTCCAATGACAAACCTTTTCAAAATGTAAACAAGATCACATATGGAGCCTGTCCCAGGTATGTTAAGCAAAACACCCTGAAATTGGCAACAGGGATGCGGAATATACCAGAGAAACAAACTAGAGGCATATTCGGCGCAATTGCAGGTTTCATAGAAAATGGTTGGGAGGGGATGGTAGACGGTTGGTACGGTTTCAGGCATCAGAATTCTGAAGGCACAGGACAAGCAGCAGACCTTGAAAGCACTCAAGCAGCAATCAACCAAATTACCGGGAAACTAAATAGAGTAATCAAAAAAACGAACGAGAAATTCCATCAAATCGAAAAAGAATTCTCAGAAGTAGAAGGGAGAATTCAGGACCTAGAGAAATACGTTGAAGA
>Flu_H1a
CCATTTCAGAATGTACATCCAGTCACAATTGGAGAATGTCCAAAGTATGTAAAAAGTACAAAATTGAGAATGGCCACAGGATTAAGGAATATCCCATCTATTCAATCTAGAGGCCTGTTTGGAGCCATTGCTGGTTTTATTGAAGGGGGATGGACAGGAATGGTAGATGGATGGTACGGTTATCACCATCAAAATGAGCAGGGATCAGGATATGCAGCCGATCTGAAGAGCACACAAAATGCCATTGATGGGATTACTAACAAGGTGAATTCTGTTATTGAAAAGATGAACACTCAATTCACAGCAGTGGGTAAAGAGTTCAACCACTTGGAAAGAAGAATAGAGAATTTAAATAAAAAGGTTGATGATGGTTTTC
>Flu_H1b
CCTTCCAGAATGTGCATCCTGTAACAATAGGAGAGTGTCCAAAGTATGTCAGAAGTACAAAATTAAGAATGGTTACAGGACTAAGGAACACCCCATCCATTCAATCCAGAGGTCTGTTTGGAGCTATTGCCGGTTTTATTGAAGGAGGATGGACTGGAATGGTAGATGGATGGTATGGTTATCATCATCAGAATGAGCAAGGGTCTGGATATGCCGCAGATCAACAAAGCACACAAAATGCCATTAATGGGATTACAAACAAGGTGAATTCTATAATTGAAAAAATGAACACACAATTCACAGCTGTGGGCAAAGAATTCAACAAATTGGAAAGAAGAATGGAAAATCTAAATAAAAAGGTTGATGATGGGTTTT
>Flu_H1c
TTTCAGAATGTACATCCAGTCACAATTGGAGAATGTCCAAAGTATGTCAAAAGTAGAAGACTGAAAATGGCTACAGGATTAAGAAATATCCCATCTATTCAATCTAGAGGTCTATTTGGAGCCATAGCTGGTTTTATTGAAGGGGGGTGGACAGGAATGGTAGATGGATGGTACGGTTATCATCACCAAAATGACCAGGGATCAGGGTATGCCGCTGATCAGAAGAGCACACAGAGAGCCATTGATGGGATCACCAACAAAGTAAATTCTGTTATTGAAAAAATGAACACGCAGTTTACAGCAGTAGGTAAAGAATTCAACAACTTAGAAAGAAGAATAGAAAACTTGAACAGAAAGGTTGACGATGGCTTT
>Flu_H1d
ATTTCAGAACATACACCCGATCACAATTGGGAAATGTCCAAAATATGTAAAAAGCACAAAATTGAGACTGGCCACAGGATTGAGGAATGTCCGGTCTATTCAATCTAGAGGCCTATTCGGGGCCATCGCCGGCTTCATTGAAGGGGGGTGGACAGGAATGGTAGATGGATGGTACGGTTATCACCATCAAAATGAGCAGGGGTCAGGATATGCAGCCGACCTGACGAGCACACAGAATGCCATTGACAAGATTACTAATAAAGTAAATTCTGTTATTGAAAAAATGAATACACAGTTCACAGCAGTGGGTAAAGAGTTCAACCACCTGGAAAAAAGAATAGAGAATCTAAATAAAAAAGTTGATGATGGTTTCCTGGACA
>Flu_H1e
CATTTCAAAATATACATCCAGTCACAATCGGAGAATGTCCAAAATATGTAAAAAGTACTAAACTGAGAATGGCCACAGGTTTAAGAAATATCCCGTCTATTCAATCTAGAGGCCTGTTTGGTGCCATTGCTGGTTTCATCGAAGGGGGTTGGACAGGAATGATAGATGGATGGTACGGTTATCACCATCAAAATGAGCAGGGATCAGGATATGCAGCCGACCTGAAGAGCACACAAAATGCCATTGATGGGATCACTAACAAAGTGAACTCTGTTATTGAAAAGATGAACACCCAATTCACGGCAGTAGGTAAAGAGTTCAGCCACTTGGAAAGAAGAATAGAGAATTTAAATAAAAAGGTTGATGATGGTT
>Flu_H1f
TTTCAAAATGTACATCCAGTCACAATCGGAAAGTGTCCAAAATATGTAAAAAGTACTAAACTGAGAATGGCCACAGGTTTAAGAAATATCCCTTCTATTCAAACCAGAGGCCTATTTGGTGCCATTGCTGGTTTTATCGAAGGGGGTTGGACAGGAATGATAGATGGATGGTACGGTTATCACCATCAAAATGAGCAGGGATCAGGATATGCAGCCGACCTGAAGAGCACACAAAATGCCATTGACGGGATCACGAACAAGGTGAACTCTGTTATTGAAAAGATGAACACCCAATTCACGGCAGTAGGTAAAGAGTTCAGCCACTTGGAAAGAAGAATAGAGAATTTGAATAAAAAGGTTGATGATGGTTTTCTAGATATT
>Flu_H1g
TCAAAATATACATCCAGTCACGATTGGAGAATGCCCCAAATATGTAAAAAGTACTAAACTGAGAATGGCCACAGGGTTAAGGAATATCCCATCTATTCAATCTAGAGGCCTATTCGGTGCCATTGCTGGTTTTATCGAAGGGGGTTGGACAGGAATGATAGATGGATGGTACGGTTATCACCATCAAAATGAGCAGGGATCAGGATATGCAGCCGACCTGAAGAGCACACAGAGTGCCATTGACGGGATCACTAACAAGGTGAACTCTGTTATCGAAAAGATGAACACCCAATTCACGGCAGTAGGTAAAGAGTTTAGCCACTTGGAAAAAAGAATAGAGAATTTAAATAAAAAGGTTGATGATGGTTT
>Flu_H1h
AAAATATACATCCAGTCACAATTGGAGAATGTCCAAAATATGTAAAAAGTACTAAATTGAGAATGGCCACAGGTTTAAGGAATATCCCATCTATTCAATCTAGAGGCCTATTTGGTGCCATTGCTGGTTTTATCGAGGGGGGTTGGACAGGAATGATAGATGGATGGTACGGTTATCATCATCAAAATGAGCAGGGATCCGGATATGCAGCCGACCTGAAGAGCACACAGAGTGCCATTGACGGGATCACTAACAAGGTGAACTCTGTTATTGAAAAGATGAACACCCAATTCACGGCAGTAGGTAAAGAGTTTAGCCATTTAGAAAAAAGAATAGAGAATCTAAATAAAAAGGTTGATGATGGTTTTCT
>Flu_H5a
ACCAAATGTCAAACCCCAGTAGGTGCGATAAATTCTAGTATGCCATTTCACAACATACATCCTCTCACCATTGGGGAATGCCCCAAATACGTGAAATCAAACAAGTTGGTCCTTGCGACTGGGCTCAGAAATAGTCCTCTAAGAGAAAAGAGAAGAAAAAGAGGTCTGTTTGGGGCGATAGCAGGGTTTATAGAGGGAGGATGGCAGGGAATGGTTGATGGTTGGTATGGGTACCATCATAGCAATGAGCAGGGGAGTGGGTACGCTGCGGACAAAGAATCCACCCAAAAGGCAATAGATGGAGTTACCAATAAGGTCAACTCAATCATTGACAAAATGAACACTCAATTTGAGGCAGTTGGAAGGGAGTTTAATAACTTAGAAAGGAGGATAGAGAATTTGAACAAGAAAATGGAAGACGGATTCCTAGATGTCTGGACATATAATGCTGAACTTCTAGTTCTCATGGAAAACGAGAGGACTCTAGATTTCCATGATTCA
>Flu_H5b
AGGTGCCAGACTCCTATAGGGGCGATAAACTCTAGTATGCCATTCCATAACATACATCCCCTCACCATTGGAGAATGTCCCAAATATGTGAAATCAAACAAATTGGTTCTTGCGACTGGGCTCAGAAATAGTCCTCAAAAAGAAAGGAGAAGAAAAAGAGGATTGTTTGGAGCTATAGCAGGGTTTATAGAAGGAGGATGGCAGGGGATGGTAGATGGCTGGTATGGGTACCACCACAGCAATGAGCAGGGGAGTGGGTACGCTGCAGACAAAGAATCTACCCAAAAGGCAATAGACGGGGTCACCAATAAGGTCAACTCGATCATTGACAAAATGAACACCCAGTTTGAGGCCGTGGGAAGGGAGTTCAATAGCTTAGAAAGGAGAATAGAAAATTTGAACAAGAAGATGGAAGATGGATTTCTAGATGTCTGGACTTACAATGCAGAACTCCTGGTTCTCATGGAAAATGAGAGAACTCTAGACTTCCATGACTCAAATGTCAGGAATCTTTACGACAAAGTCAGACTACAGCTTAAGGACAATGCAAAAGAGTTGGGTAATGGTTGTTTC
>FluD_PB1
GGCATAAGCAGAGGATTTTATAACAATGGAAATAAACCCATATCTACTCATGTTAAACAATGATATAACGTCAATGATATCATTGACATACCCATATACTGGGGCACCTCCTATGTCACATGGAACATCGACCAAATACTCAATGGAGACTGTGTCAAGAACTTACTCCTACAGTAGAACTAAAAAAGAGGTACCTTCGGGAATATTCCCAATAGAGAGAAGGAAATTCTGTAACACAATAGAAGACAAAGAAAACCTAGAAAAACCGAATGGAAATGTTGATATAAATTTCATGTTATCGCTGGCAGAAATGCTGGAAGAAAAGATGGGGAAAGGGTTCTTCAAATTCTGTGCCAATGAAGCTGAAGCTGAAATTTTGAAGATGCACTTCAGCAAGCTCACTGAAGGAAGGCAAACTTATGACTGGACAAGTGAAAGAAATATGCCAGCAGCCACCGCTCTTCAGCTAACAGTAGACGCTATACAAGAAACACAGGGAACATTCAAAGGAACTACCATGGTTGAATATTGCAACAAGATATTAGAAATGATGGATTGGCCGGAAGTGAAATTCAAAAAGGTCAGAATGATTGTTCAGAGGCATTGGGACCCGAAAACCAAAAAAGAAATAAAAATGAAGTCTCCAACATTGATGATAACAAAGATTGGAAGAGAAGAATTCATAAAGAGGATATGCACGATAAATACCATGGCCAAAGACGGAGAAAGAGGAAAATACAAAAGAAGAGCTATAGCCACCCCCGGGATGGGAATCAGGCCATTCTCAAAAATTGTGGAAACTTTAGCACAAAAGATTTGTGAGAGACTAGCAGAGAGCGGTTTGCCTGTTGGGGGAAATGAGAAGAAAGCCAAACTAAAAACTACGGTCTCTTCAACAAACTCAAAACTACAAGAAGGGCAGTTCATGGTAAACATAACAGGGGACAACAGCAAGTGGAATGAATGTCAGCAACCAGAAGCTTATCTTGCAATGTTGGCATACATTACTAAAGACAGCAGCAACTTAATGAAAGATCTCTGCTCAGTAGCACCAACATTGTTCTGCAATAAGTACGTAAAAATGGGACAAGGTTTCCGAGCAAAAAACAAAAGAAAAACCAAAGAAATAGTGATACCCGCAAAAAAGATGAAAGAAAGGAAAGAATTGATGAACGCGGAATGGAGGGACCTATTTGAAACAATAGAACCTTACATGGATGGAGAGTGCTGCTTCTTGGGGGGAGGAATGCTGATGGGAATGTTTAACATGTTGTCAACTGTTTTTGGAGTCATGACATTAAATTACAGGGAGGAAGCATTGGCCAGAAGGAACTGTTACTGGACTGGGCTACAAAGTTCAGATGATTTTGTGCTCTTTTGCATCTCTAGGACTTGGCCAGAGATGGAGATGACTATTCTAAAATTCATCGCTGTTTGCAAGTTGATGGGAATAAACATGTCTTTGGAAAAATCCTACGGGTGCTTGCCTGAACTTTTTGAGTTCACAAGCATGTTCTTTTCCGGGGATTTTGTCTCAAACATAGCCTTGGAGTTACCTGCTTTCACAACAGCTGGAATGAATGAAGGAACCGACTTCACAGCTGCGATGTCTGTCATAAGAACAAACATGATTAATAATGGACTTTCTCCTGGGACTGCTTTAATGGCCCTGCGAATTTGTCTGCAGGAATTTAGAGCAACATACAGAGTACACCCTTATGATTCTGGAGTGAAGAATCATCGAATGAAAATCATAAGGAAATTCATTGAAACTATTGAAAACAAAGATGGATTGCTGATATCAGATGGCGGGAAATTAATGAACAATATCTCAAGTTTGCACATCCCTGAAGAAATATTGAAAGAGGATTTGATGGATCCCTCCTACAGGAACAGAGTTTTCAATCCTAGGAACCCCTTTACACAGTTTGAGAAGACAGTTGACATCTTTAAGGCAAGTGGACCTATAAGGGTAGAGGAGAACGAGGCAGTTGTATCAACGCATTCCTTTAGAACAAGGAGCAATAGGACATTGCTAAATACAGACATGAGGGCAATGGCTCTCGAAGAGAAAAGATACCAAGTTGTTTGCAACATGTACCGATCGGTCTTCGAAAGTGCAGACGTTAACACCCCAATAGGATCAATGTCGATGGGAGAGGCAATTGAAGCCAAAATCCTTGACCGGGCCAGAACCCAGTTTGAAAATGGAATCATAGGGGGAGAAGAATATTCTGAAATCAAAAGACTAATCGAGGACGCCAAGCGTCAACGACTGTCTGTTTAAGCTTTGCGTTGTTTAATAACAGAAAAATCCTCTTGCTACTGCT
>FluC_NP
ACGCAAAGCCAATGCTCTCATAATAAATGAGAACATTGAGGCCTACATTGCCATTTGTAAGGAAGTGGGCCTTAATGGCGATGAAATGTTGATCCTGGAAAATGGCATAGCAATTGAAAAAGCTATAAGAATATGTTGTGATGGAAAGTATCAAGAAAAAAGGGAAAAGAAAGCAAGAGACGCCCAAAGAGCGGACAGTAACTTCAACGCAGATTCCATTGGGATCAGACTAGTTAAAAGAGCTGGTTCAGGCACCAATATAACCTACCATGCAGTTGTTGAATTAACAAGCCGCTCAAGAATTGTTCAAATTCTCAAATCTCATTGGGGAAATGAACTAAACAGAGCAAAAATTGCAGGAAAAAGACTCGGCTTCTCTGCACTCTTTGCTTCTAACTTGGAAGCAATTATCTATCAAAGAGGAAGAAACGCAGCAAGAAGAAACGGTTCTGCTGAATTGTTCACTCTCACTCAGGGGGCTGGAATCGAAACTAGATATAAATGGATAATGGAAAAGCATATCGGAATTGGGGTTCTTATAGCTGACGCAAAAGGTTTAATAAATGGAAAGAGAGAAGGCAAAAGAGGAGTTGATGCCAA
>FluC_M
TGATTGCTGAAACAGAGGCATTTCTAAAAAATGTTGCTCCTGAGACCAGGACAGCAATAATTTCAGCAATAACAGGTGGGAAATCAGCCTGCAAATCAGCAGCTAAACTGATCAAGAATGAACATCTTCCCTTAATGTCTGGAGAAGCCACCACAATGCACATTGTTATGAGGTGCTTATATCCTGAAATAAAACCATGGAAAAAGGCAAGCGACATGCTGAATAAAGCAACTTCTAGTTTGAAAAAATCAGAAGGAAGAGACATCAGAAAGCAAATGAAAGCAGCTGGAGACTTTTTGGGAGTGGAGTCAATGATGAAAATGAGGGCCTTCAGAGATGACCAAATAATGGAAATGGTTGAAGAAGTATATGATCACCCAGACGACTACACACCAGACATCCGA
>Flu_N1b
CAGAACCTTCTTCTTGACTCAAGGGGCTTTGCTAAACGACAAACACTCAAATGGAACCGTTAAAGACAGAAGCCCATATCGAACCCTAATGAGCTGTCCTATTGGTGAAGTTCCCTCTCCATACAACTCAAGATTTGAGTCAGTCGCTTGGTCAGCAAGTGCTTGTCATGATGGCACCAATTGGCTAACAATTGGAATTTCTGGCCCAGACAATGGGGCAGTGGCTGTGTTAAAATACAATGGCATAA
>Flu_N1c
CAGAACATTCTTCTTGACTCAAGGGGCCCTACTGAATGACAAACATTCTAATGGAACTATTAAGGACAGAAGCCCATACCGAACCCTAATGAGCTGCCCTATTGGTGAAGTTCCTTCTCCATACAACTCAAGGTTTGAATCAGTTGCTTGGTCAGCTAGTGCCTGCCACGATGGTATCAGTTGGCTAACAATTGGAATCTCCGGCCCAGACAATGGGGCAGTGGCTGTAATCAAATACAATGACATAAT
>Flu_N1d
GAACCTTCTTTTTAACTCAAGGGGCCCTGCTGAATGACAAACATTCCAATGGAACCGTGAAAGACAGAAGCCCCTATCGAACCCTGATGAGCTGTCCTATTGGTGAAGTCCCCTCTCCATACAATTCAAGATTTGAGTCAGTTGCTTGGTCAGCAAGTGCTTGCCATGATGGCTCCAATTGGTTAACAATTGGAATTTCTGGTCCAGACAATGGGGCAGTGGCTGTGTTGAAGTACAATGACATAATAACAGA
>Flu_N1e
ACTTTCTTCTTAACTCAAGGGGCCCTTCTGAATGACAAGCATTCTAACGGAACAATTAAGGACAGAAGCCCATATCGAACATTGATGAGCTGTCCTATTGGTGAGGTTCCTTCTCCATATAACTCAAGGTTTGAGTCAGTCGCTTGGTCAGCAAGTGCCTGCCATGATGGCACAAGTTGGCTAACAATTGGAATTTCTGGCCCAGATAATGGGGCTGTGGCTGTACTGAAATACAATGGCATAATAACA
>Flu_N1f
TGCAGGACTTTTTTTCTGACCCAAGGTGCTTTGCTGAATGACAGGCATTCTAATGGAACCGTCAAGGACAGGAGCCCTTATAGAACCTTAATGAGCTGCCCAATTGGTGAAGCTCCATCTCCGTACAATTCAAGGTTCGAATCAGTTGCTTGGTCAGCAAGTGCATGCCATGATGGAATGGGATGGCTAACAATCGGGATTTCCGGTCCAGATAATGGAGCAGTGGCGGTTTTGAAATACAATGGTATAATAACAGATACAATAAAAAGTTGGAG
>Flu_N1g
TGCAGAACTTTTTTCCTGACCCAAGGCGCTTTGCTGAATGACAAGCATTCTAATGGGACAGTCAAGGACAGAAGTCCCTATAGAACCTTAATGAGCTGTCCCATTGGTGAAGCTCCATCTCCATATAACTCAAGGTTCGAATCAGTTGCTTGGTCAGCAAGTGCATGCCATGATGGGATGGGATGGCTGACAATCGGAATATCCGGTCCAGATAATGGAGCAGTAGCTGTTTTAAAATACAAAGGTATAATAACAGATACA
>Flu_N1h
GAACCTTTTTTCTGACCCAAGGCGCTTTGCTGAATGATAAACATTCCAATGGAACCGTCAAGGATAGGAGTCCCTATAGAACTCTGATGAGCTGCCCCATCGGGGAAGCCCCATCTCCATACAACTCAAGATTCGAATCAGTTGCTTGGTCAGCAAGTGCATGCCATGATGGGATGGGATGGCTAACAATCGGGATCTCTGGTCCAGATAATGGGGCAGTAGCTGTTTTGAAATACAACGGTATAATAACAGATACAATAAAA
>Flu_N1i
ACCTTTTTTCTGACCCAAGGCTCTTTGCTGAATGACAAACATTCTAATGGAACCGTTAAGGACAGAAGTCCCTATAGAACTCTAATGAGCTGCCCCATCGGTGAAGCCCCATCTCCGTACAACTCAAGGTTCGAATCAGTTGCTTGGTCAGCAAGTGCATGCCATGATGGGATGGGATGGCTAACAATAGGGATCTCTGGTCCAGATAATGGGGCAGTGGCTGTTTTAAAATACAACGGTATAATAACAGATACAATA
>Flu_N1j
CCTTCTTTCTGACCCAAGGTGCTTTGCTGAATGACAAACATTCTAATGGAACCGTTAAGGACAGGAGTCCCTATAGAACCCTGATGAGCTGCCCCATCGGAGAAGCCCCATCTCCGTACAACTCAAGGTTTGAATCAGTCGCTTGGTCAGCAAGTGCATGCCATGATGGGATGGGATGGCTGACAATCGGAATCTCTGGTCCAGACAATGGAGCAGTAGCTGTTTTGAAATACAACGGTATAATAACAGATACAA
>Flu_N1k
CTTCTTTCTGACCCAAGGTGCTTTGCTGAATGACAAACATTCTAATGGAACCGTCAAGGACAGGAGTCCCTATAGAACCCTGATGAGCTGCCCCATCGGTGAAGCCCCATCTCCGTACAACTCAAGGTTTGAATCAGTCGCTTGGTCAGCAAGTGCATGCCATGATGGGATGGGATGGCTGACAATCGGAATCTCTGGTCCAGATAATGGAGCAGTAGCTGTTTTAAAATACAACGGTATAATAACAGATACAATAAAAAGTTGG
>Flu_N2a
CACAGGATTTGCACCTTTTTCCAAGGACAATTCAATCAGACTTTCTGCCGGTGGGGCCATTTGGATTACGAGAGAACCTTATGTATCATGCGGCCCTAACAAGTGTTACCAATTTGCGCTTGGACAAGGGACCACACTAGACAACAGGCATTCAAATAACACAATACATGATAGAACCCCTTATAGAACCCTATTGATGAACGAGTTGGGCGTTCCATTTCACTTGGGAACCAAACAGGTGTGTATAGCATGGTCCAGCTCAAGCTGTCATGATGGGAAAGCATGGCTGCATGTTTGT
>Flu_N2b
ACAGGGTTTGCACCTTTTTCCAAGGACAATTCGATTCGGCTTTCTGCCGGTGGGGCCATTTGGGTCACAAGAGAACCTTATGTATCATGCGATCTTAGCAAGTGTTACCAGTTTGCGCTCGGACAGGGAACCACACTAGACAACAGACATTCAAATGACACAATACATGATAGAACCCCTTACCGGACTCTATTGATGAATGAATTGGGTGTTCCATTTCATTTAGGAACCAGGCAAGTGTGTGTAGCATGGTCCAGTTCAAGTTGTCATGATGGAAAAGCATGGTTGCATGTTTGTGTTACTGGGC
>Flu_N2c
GGATTTGCACCCTTTTCTAAGGACAATTCGATTAGGCTTTCCGCTGGTGGGGATATTTGGGTGACAAGAGAACCTTATGTGTCATGTGATCCTGACAATTGTTACCAATTTGCTCTTGGACAGGGAACAACACTAAACAACAGACATTCAAATGACACGGTACATGATAGGACCCCCTATCGAACGTTATTGATGAATGAGTTAGGTGTTCCATTCCATTTGGGAACCAAGCAAGTATGTATAGCATGGTCCAGCTCAAGCTGTCACGATGGAAAAGCATGGCTGCATGTCTGTGTAAC
>Flu_N2d
GGATTTGCACCTTTTTCTAAGGACAATTCAATTCGGCTTTCTGCTGGTGGGGACATCTGGGTGACAAGAGAACCTTATGTGTCATGCGATCCTGACAAGTGTTATCAATTTGCCCTTGGGCAGGGAACAACATTAAACAACGGACATTCAAATAACACTGTACATGATAGGACCCCTTATCGAACCCTATTGATGAATGAATTGGGTGTTCCATTTCATTTAGGAACCAGGCAGGTGTGCATGGCATGGTCCAGCTCAAGTTGTCACGATGGGAAAGCATGGCTGCATATTTGTGTAACTGGGGATGATAATAATG
>Flu_N2e
CAGGATTTGCACCTTTTTCTAGGGACAATTCAATTCGGCTTTCTGCTGGTGGGGACATTTGGGTGACGAGAGAACCTTATGTGTCATGCGATCCTGACAAGTGTTATCAATTTGCCCTTGGGCAGGGAACAACACTAAACAACGGGCATTCAAATAACACTGTACATGATAGAACCCCTTATCGAACCCTATTGATGAGTGAATTGGGTGTCCCATTTCATTTAGGAACTAAGCAAGTGTGCATAGCATGGTCCAGCTCAAGCTGCCATGATGGAAAAGCATGGCTGCATGTTTGTATAACTGGAAATGACAACAACGCAACTG
>Flu_N2g
GATTTGCACCTTTTTCTAGGGACAATTCGATTCGGCTTTCCGCTGGTGGGGACATCTGGGTGACAAGAGAACCTTATGTGTCATGCGATCCTGACAAGTGTTATCAATTTGCCCTTGGGCAGGGAACAACACTAAACAACGGACATTCAAATGACACTGTACATGATAGGACCCCTTATCGAACCCTATTGATGAATGAATTGGGGGTTCCATTTCATTTAGGGACCAGGCAAGTGTGTATAGCTTGGTCCAGTTCAAGTTGTCATGATGGAAAAGCATGGCTGCATGTTTGTATAACTGGGGATGATGTAAATGCAACTGCTAGCTTCATTTACAAT
>Flu_N2h
ATTTGCACCTTTCTCTAAGGACAATTCGATTCGGCTTTCCGCTGGTGGGGACATCTGGGTGACAAGAGAACCTTATGTGTCCTGCGATCTTGACAAGTGTTATCAATTTGCCCTTGGGCAAGGAACAACACTAAACAACAGACATTCGAATGACACTGTACATGATAGGACCCCTTACCGAACCCTATTGATGAATGAATTGGGTGTTCCATTTCATTTGGGGACCAGGCAAGTGTGCATAGCATGGTCCAGTTCAAGTTGTCACGATGGGAAAGCATGGCTGCATGT
>Flu_N2i
TGCACCTTTTTCCAAGGACAATTCGATTAGGCTTTCCGCTGGTGGGGACATTTGGGTGACAAGAGAACCTTATGTGTCATGCGATCCTGACAAGTGTTATCAATTTGCCCTTGGACAGGGAACAACACTAAACAACAGGCATTCAAATGACACAGTACATGATAGGACCCCTTATCGAACCCTATTGATGAATGAGTTGGGTGTTCCATTTCATTTGGGAACCAAGCAAGTGTGCATAGCATGGTCCAGCTCAAGTTGTCACGATGGAAAAGCATG
>Flu_N2k
CCTTTTTCCAAAGACAACTCTATTAGGCTTTCTGCTGGTGGGGACATTTGGGTAACGAGAGAACCTTACGTGTCATGCGATCCTGATAAGTGTTATCAGTTTGCCCTTGGACAAGGAACAACATTAGACAACAGGCATTCAAATAACACATTTCATGATAGAACCCCTTATAGAACTCTGTTAATGAATGAGTTGGGTATTCCATTCCATTTGGGAACCAAACAAGTGTGCATAGCATGGTCCAGCTCAAGTTGTCACGATGGAAAAGCATGGCTTCACGTTTGTATTACTGGGCATGACGAAAATGCG
>Flu_N2l
TTTTCCAAAGACAACTCCATTAGGCTTTCTGCTGGTGGGGACATTTGGGTAACGAGAGAACCTTACGTGTCATGCGATCCTGATAAGTGTTATCAGTTTGCCCTTGGACAAGGAACAACATTAGACAACAGGCATTCAAATAACACATTTCATGATAGGACCCCTTATCGAACCCTGTTGATGAATGAGTTGGGTATTCCATTCCATTTGGGAACCAAACAAGTGTGCATAGCATGGTCCAGCTCAAGTTGTCACGATGGAAAAGCATGGCTTCACGTTTGTATTACTGGGCATG
>Flu_N2m
CAAAGACAACTCTATTAGGCTTTCTGCTGGTGGGGACATTTGGGTAACGAGAGAACCTTATGTGTCATGTGATCCTGATAAGTGTTATCAGTTTGCCCTTGGACAAGGAACAACATTAAACAACAGGCATTCAAATGACACATTTCATGATAGAACCCCTTATCGAACCCTGTTGATGAATGAGTTGGGTATTCCATTCCATTTGGGAACAAAACAAGTGTGCATAGCATGGTCCAGCTCAAGTTGTCACGATGGAAAAGCATGGCTTCACGTTTGTATTACTGGGCATG
>Flu_N2n
AAAGACAACTCTGTTAGGCTTTCTGCTGGTGGGGACATTTGGGTAACGAGAGAACCTTATGTGTCATGCGATTCTGAGAAGTGTTATCAGTTTGCTCTTGGACAAGGAACAACATTAAACAACAGGCATTCAAATAATACATTTCATGATAGAACCCCTTATCGAACCCTGTTGATGAATGAGTTGGGTATTCCATTCCATTTGGGAACCAAACAAGTGTGCATAGCATGGTCCAGCTCAAGTTGTCACGATGGGAAAGCATGGCTTCACGTTTGTATTACTGGGCATGACGAAAATGCGACTGCC
>Flu_N2o
CAACTCTATTAGGCTTTCTGCTGGTGGGGACATTTGGGTAACGAGAGAACCTTACGTATCATGCGATCCTGATAAGTGTTATCAGTTTGCCCTTGGACAAGGAACAACATTAGACAACAGGCATTCAAATAACACATTTAATGATAGGACCCCTTATCGAACCCTGTTGATGAATGAATTGGGTATTCCATTCTATTTGGGAACCAAACAAGTGTGCATAGCGTGGTCCAGCTCAAGTTGTCACGATGGAAAAGCATGGCTTCACGTTTGTATCACTGGGCATGACGAAAATGCGACTGCCAGCATC
>Flu_N2p
TTTGCACCTTTTTCTAAGGACAATTCGATTCGGCTTTCGGCTGGTGGAGACATCTGGGTGACTAGAGAACCTTATGTATCGTGTGATTTCGACAAGTGTTATCAATTTGCCCTTGGGCAAGGAACAACACTAAACAACGGACATTCAAATGACACTGTACATGATAGAACCCCTTACCGAACCCTACTGATGAATGAATTGGGTGTTCCATTTCATTTGGGAACCAGACAAGTGTGCATAGCATGGTCCAGTTCAAGTTGTCACGATGGGAAAGCATGGCTACATGTTTGCATAACTGGGGATGATCAAAATGCCACTGCTA
>Flu_N2r
TAAGGACAATTCGATTCGGCTTTCGGCTGGTGGAGACATCTGGGTGACTAGAGAACCTTATGTATCATGTGATTTCGACAAGTGTTATCAATTTGCCCTTGGGCAAGGAACAACACTAAACAACGGGCATTCAAATGACACTGTACATGATAGAACCCCTTACAGAACCCTACTGATGAATGAATTGGGTGTTCCATTTCATTTAGGAACCAGGCAAGTATGCATAGCATGGTCCAGTTCAAGTTGTTACGATGGGAAGGCATGGCTGCATGTTTGCATAACTGGGGATGATAAAAAT
>Flu_N2v
TTCGGCTTTCTGCTGGTGGGGACATCTGGGTGACAAGAGAACCTTATGTGTCATGCGATCCCGAAAAGTGTTATCAATTTGCCCTTGGGCAGGGAACAACACTAAACAACAGGCATTCAAATGACACTGTACATGATAGGACACCTTACCGAACTCTATTGATGACTGAATTGGGTGTTCCATTTCACTTGGGAACCAAGCAGGTGTGCATAGCATGGTCCAGTTCAAGTTGCCACGATGGGAAAGCATGGCTGCATGTTTGTATAACTGGAGATGACAACAATGCA
>Flu_N2j
CACCTTTTTCCAAAGACAACTCTATTAGGCTTTCTGCTGGTGGGGACATTTGGGTAACGAGAGAACCTTACGTGTCATGCGATCCTGATAAGTGTTATCAGTTTGCCCTTGGACAAGGAACAACATTAGACAACAGGCATTCAAATAACACATTTCATGATAGGACCCCTTATAGAACTCTGTTAATGAATGAGTTGGGTATTCCATTCCATTTAGGAACCAAACAAGTGTGCATAGCATGGTCCAGCTCAAGTTGTCACGATGGAAAAGCATGGCTTCACGTTTGTATTACTGGGCATGACGAAAATG
>Flu_N2w
CGGCTTTCTGCTGGTGGGGACATCTGGGTGACAAGAGAACCTTATGTGTCATGCGATCCTGACAAGTGTTATCAATTTGCCCTTGGGCAGGGAACAACATTAAACAACGGACATTCAAATAACACTATACATGATAGGACCCCTTATCGAACCCTATTGATGAATGAATTGGGTGTTCCATTTCATTTAGGAACCAGGCAGGTGTGCATGGCATGGTCCAGCTCAAGTTGTCACGATGGGAAAGCATGGCTGCATATTTGTGTAACTGGGAATGATAATAATGCAACAGCTAGCCTGA
>NADC30_L1C
ATGGCTGCGTCCTTTCTTTTCCTCTTGGTTGGTTTTGAACGTTTCATGGTTTCTCAGGCGTTCGCCTGTAAGCCGTGTTTCAGTTCGAGTCTTTCAGACATTAAGACCAACACCACCAGCGCAGCAAGTTCCGTTGTCCTCCAAGACATCAGCTGTCTTAGGCATAGCAACCCGTCCCCTGCGGCGTTTCGCAAAATCCCTCAATGCCGCACGGCGATAGGAACACCCGTCTACATCACTGTCACAGCCAACGTGACGGATGAGAATTATTTGCATTCCTCTGACCTTCTCATGCTCTCTTCTTGCCTTTTCTACGCTTCTGAGATGAGTGAAAAGGGATTTAAGGTGATATTTGGCAATGTGTCAGGCATTGTGGCTGTGTGTGTCAACTTTACCAGCTATGTCCAACATGTCAAGGAGTTCACCCAGCGATCCTTAGTGGTTGACCATGTGCGGCTGCTTCACTTCATGACACCTGAGACTATGCGGTGGGCGACCGTTTTAGCCTGTCTTTTTGCCATTCTGTTGGCAATTTGAATGTTTAGATATGTTGGGGAAATGCTTGACCGCGGGTTATTGCTCGCAATTGCCTTTTTTGTGGTGTATCGTGCCATTCTGTTTTGCTGCGCTCGTCAACGCCAACAGCAACAGCAGCTCCCATCTACAGTTGATTTATAACCTGACGATATGTGAGCTGAATGGCACAGATTGGCTGAACGAAAGATTTTACTGGGCAGTGGAGACTTTCGTTATCTTTCCTGTGTTGACTCATATTGTCTCTTACGGCGCCCTTACCACTAGCCATTTTCTTGACACGGTCGGCCTGATCACTGTGTCCACCGCCGGATATTATCACAGGCGGTATGTATTGAGTAGCATCTACGCTGTCTGTGCCCTGGCTGCGTTGATTTGCTTCGCCATTAGGTTGGCGAAAAATTGCATGTCCTGGCGCTACTCATGCACCAGATATACCAATTTTCTTCTGGATACTAAGGGCAAACTCTACCGCTGGCGGTCACCCGTCATCATAGAGAAGGGGGGTAAAGTTGATGTTGGGGGTCATTTAATCGACCTCAAAAGAGTTGTGCTTGATGGTTCCGCGGCAACCCCTGTAACCAAGATTTCAGCGGAACAATGGGGTCGTCCATAGACGACTTCTGCAATGACAGCACGGCTGTACAAAAGGTGCTTTTGGCGTTTTCTATCACCTACACGCCAATAATGATATATGCCTTAAAGGTAAGTCGCGGTCGACTGCTGGGGCTCTTGCACCTCTTAATTTTCCTGAATTGTGCTTTCACTTTTGGGTATATGACATTTGTTCATTTTCAGAGTACAAACAAGGTCGCACTTACCATGGGGGCAGTAGTCGCTCTCCTCTGGGGGGTGTATTCAGCCATGGAAACCTGGAGATTCATCACCTCCAGATGCCGGTTGTGCTTGCTAGGCCGCAAGTACATTCTGGCCCCTGCCCACCACGTTGAAAGTGCCGCAGGCTTTCATCCGATAACGGCAAGTGATAACCACGCATTTGTCGTCCGGCGTCCCGGTTCCACTACGGTCAACGGCACACTGGTGCCCGGGTTTAAAAGCCTCGTGTTGGGTGGCAGAAGAGCTGTTAAACGAGGAGTGGTGAACCTTGTTAAATATGCCAAATAACAACGGCAGACAGCAAAATAAAAAGAAGGGGGATGGCCAGCCAGTCAATCAGCTGTGCCAGATGCTGGGTAAGATTATCGCCCAACAGAGCCAGTCCAGAGGTAAGGGACCGGGAAAGAAGAATAAGAATAGAAACCCGGAGAAGCCCCATTTTCCTCTAGCGACTGAAGATGACGTCAGACATCACTTTACCCCTAGTGAGCGACAATTGTGTCTGTCGTCAATCCGGACTGCCTTTAACCAAGGCGCTGGAACTTGCACCCTGTCAGACTCAGGGAGAATAAGTTACACTGTGGAGTTTAGTTTGCCTACTCATCATACTGTGCGCCTGATTCGCGTCACAGCGTCACCCTCAGCATGATGAGCTGGCATTCTTGAGACATCCCGGTGTTTGAATTGGAAGAATGAGTGGTGAATGGCACTGATTGATATTGTGCCTCTAAGTCACCTATTCAATTAGGGCGACCGTATGGGGGTAACATTTAATTGGCGAGAACCATGCGGCCGAAATT
>PRRS_L2
ATGGCTGCGCCCTTTTTTTTCCTCTTGGTTGGTTTTAAATATTTCGTGGTTTCTCAGGCGTTCGCCTGCAAGCCATGTTTCAGTTCAAGTCTTTCAGACATCAAAACCAACACTACCGCAGCGCCAAGTTCCATTGTCCTCCAAGACATCAGCTGCCTTAGGCATAGCTACCCGGCCTCTTCGGCGTTTCGCAAAAGCCCTCGGTGCCGCACGGCGATAGGGACGCCCGTGTACATTACCATCACAGCTAATGTCACGGATGAGAATTACTTACATTCTTCAGATCTCCTCTTGCTTTCGTCTTGCCTTTTCTATGCCTCTGAAATGAGTGAAAAAGGGTTCAAGGTGGTATTCGGCAATGTGTCAGGCATCGTGGCTGTGTGTGTTAACTTTACCAGTTATGTTCAACATGTCAAGGAGTTTACCCAACGGTCCCTGGTGGTCAATCATGTGCGGCTGCTTCATTTCATGACACCTGAGACCATGAGGTGGGCAACTGTTTTAGCCTGTCTTTTTGCTATCCTACTGGCAATTTGAATGTTCAAATATGTTGGGGAGATGCTTGACCGCGGGCTGCTGCTTGCGATTGCTTTCTTTGTGGTGTATCGTGCCGTTCTGGTTTGCTGCGCTCGTCGGCGCCAAAAGCAACAGCAGCTCTCATTTCCAGTTGATTTATAACTTGACGTTATGCGAGCTGAATGGCACAGACTGGCTGGCTGACAGGTTTGATTGGGCAGTGGAGACTTTTGTCATCTTTCCTGTGTTAACTCATATTGTTTCCTATGGTGCACTCACCACCAGCCATTTTCTTGATACGGTTGGACTTGTTACTGTGTCCACCGCCGGTTTTTATCACGGGCGGTATGTCTTGAGTAGTATCTACGCGGTCTGTGCTTTGGCTGCATTGATTTGTTTCGTCATCAGGCTTGCGAAGAACTGCATGTCCTGGCGCTACTCATGCACTAGACATACCAATTTCCTTCTAGACACTAAGGGCAGACTCTATCGTTGGCGGTCACCTGTCATCATAGAGAAAGGAGGTAAGGTTGAGGTTGAAGGCCATCTGATTGACCTCAAAAGAGTTGTGCTTGATGGTTCCGTTGCAACCCCTTTAACCAAAGTTTCAGCGGAACGATGGGGTCGTCCCTAGACGACTTCTGCAATGATAGCAAGGCTCCGCAGAAGGTGCTTCTGGCGTTCTCCATTACCTACACGCCAGTGATGATATATGCCCTAAAGGTAAGTCGCGGCCGGCTGTTAGGGCTGCTGCACCTTTTGATTTTTCTGAATTGCGCCTTTACCTTCGGATACATAACATTCGTGCACTTTCGGAGCACAAATAGGGTCGCGCTCACTATGGGAGCAGTAGTTGCACTCCTTTGGGGGGTGTACTCAGCCATAGAGACCTGGAAATTCATCACTTCCAGATGCCGTTTGTGCTTGCTAGGCCGCAAGTACATTCTGGCCCCTGCCCACCACGTCGAGAGTGCCGCAGGCTTTCATCCGATTACGGCAAGTGATAACCACGCATTTGTCGTCCGGCGCCCCGGCTCCACTACAGTTAACGGCACATTGGTGCCCGGGTTGAAAAGCCTCGTGTTGGGTGGCAGAAAAGCTGTTAAACAGGGAGTGGTAAACCTTGTCAAATATGCCAAATAACAACGGCAAGCAGCAACAGAAAAAGAAGGGGAACGGCCAGCCAGTCAATCAGCTGTGCCAAATGTTGGGCAAAATCATCGCCCAGCAAAACCAGTCCAGAGGCAAGGGACCGGGAAAGAAGACCAAGAAGAAAAACCCGGAGAAGCCCCATTTTCCTCTAGCGACTGAAGATGACGTCAGACATCACTTTAACCCCGGTGAGCGGCAATTGTGTCTGTCGTCTATCCGGACTGCTTTTAATCAAGGCGCCGGAACTTGCACCCTGTCAGATTCAGGGAGGATAAGTTACACTGTAGAGTTTAGTCTGCCGACACATCATACTGTGCGCCTGATTCGCGTCACAGCACCACCTTCAGCGTGATGGGCTGGCATTCTTGAGACATCCCAGTGTTAGAATTGGAAGAATGTGTGGTGAATGGC
>GlvtaA1vir
TGACTTTAGGCACTGCGACAATGACTGGTGATAAGAATACAATCAACCTTACTGGTGCAGGAGAGAAAGTCGAGGAAGAGTTTGTTAAATGGGACCCAGTGACTAAACAACCTATTCTTGATGAGAATGGCAATCTCCAGAAATATAAAGAGAAAGTTGATCCTCGTGTGAAACTGAGTGGTATTGCTGATGGTGATATTTCACCAAATAGTACTGATGCAGTGAATGGTCGCCAAGTTTATGTTTTAACCAATCGTATCAGGTTCTTCCACACCAATGATGGTCATAATGCAGAGGAGC
>GlvtaA2vir
TGACTTTAGGCACTGCGACAATGACTGGTGATAAGAATACAATCAACCTTACTGGTGCAGGAGAGAAAGTCGAGGAAGAGTTTGTTAAATGGGACCCAGTGACTAAACAACCTATTCTTGATGAGAATGGCAATCTCCAGAAATATAAAGAGAAAGTTGATCCTCGTGTGAAACTGAGTGGTATTGCTGATGGTGATATTTCACCAAATAGTACTGATGCAGTGAATGGTCGCCAAGTTTATGTTTTAACCTATGGTATGAAGTTCTTCCACACCAATGATGGTCATAATGCAGAGGAGC
>Glass_infB
GGTGCATATCACGTTGAAACCGACGACGGTAAGATGATTACCTTCTTAGATACACCAGGACACGCGGCATTTACCTCAATGCGTGCGCGTGGTGCGAAAGCAACGGATATCGTTGTTCTTGTAGTAGCAGCTGACGATGGCGTAATGCCACAAACCATTGAAGCAATCCAACACGCGAAAGCAGCTGGTGCGCCGATTGTGGTTGCGGTAAACAAAATTGATAAACCAGAAGCAAACCTAGAGCGTGTAGAGCAAGAGTTATTACAACACGAAGTGATTTCTGAGAAATTCGGTGGTGATGTTCAATTTGTTCCTGTTTCAGCGAAAAAAGGAATGGGGATTGACGACTTACTTGAAGCCATTCTTCTTCAATCGGAAGTATTAGAATTAAGTGCAGTGA
>FMDV_A1
TTATGGAACTGGGTTTTACAAACCTGTGATGGCCTCAAAGACCCTTGAGGCTATCCTCTCCTTTGCACGCCGTGGGACCATACAGGAGAAGTTGATCTCCGTGGCAGGACTCGCCGTCCACTCTGGACCAGACGAGTACCGGCGTCTCTTTGAGCCCTTCCAGGGCCTCTTTGAGATTCCAAGCTACAGATCACTTTACCTGCGTTGGGTGAACGCCGTGTGCGGTGACGCATAATCCCCCAGAGATCACAATTGGCACATCGGCTCTGGGGCGCGCGACGCCGTAGGAG
>FMDV_A2
TTATGGGACTGGGTTTTACAAACCTGTGATGGCCTCAAAGACCCTTGAGGCCATCCTCTCCTTTGCACGCCGTGGGACCATACAGGAGAAGTTGATCTCCGTGGCGGGACTCGCTGTCCACTCTGGACCAGACGAGTACCGGCGTCTCTTTGAGCCCTTCCAGGGCCTCTTCGAGATTCCAAGCTACAGATCACTTTACCTGCGTTGGGTGAACGCCGTGTGCGGCGACGCATAATCCCTCAGAGATCACAATTGGACACTGACTCTGGGGCGCGCGACGCCGTAGGAG
>FMDV_C
TTATGGCACTGGGTTTTACAAACCTGTGATGGCCTCGAAGACCCTCGAGGCTATCCTCTCCTTTGCACGCCGTGGGACCATCCAGGAGAAGTTGATTTCCGTGGCAGGACTCGCCGTCCACTCCGGACCAGACGAGTACCGGCGTCTCTTTGAGCCCTTCCAGGGCCTCTTTGAGATTCCAAGCTACAGATCACTTTACCTGCGTTGGGTGAACGCCGTGTGCGGCGACGCATAATCCCCCAAACATCACAATTGGCACAATGATTTTGGGGCGCGCGACGCCGTAGGAG
>FMDV_Asia1
CACATGGACTATGGAACTGGGTTTTACAAACCTGTGATGGCCTCGAAGACCCTCGAGGCTATCCTCTCCTTTGCACGCCGTGGGACCATACAGGAGAAGTTGATCTCCGTGGCAGGACTCGCCGTCCACTCTGGACCTGACGAGTACCGGCGTCTCTTCGAGCCCTTCCAGGGTCTCTTTGAGATTCCAAGCTACAGATCACTTTACCTGCGTTGGGTGAACGCCGTGTGCGGTGACGCATAATCCCTCAGATGTCACAATTGGCAGAAAGACTTTGAGGCGCGCGACGCCGTAGGAGTGAAAGCCCGAAAGGGCTTTTCCCGCTTCCTATTTC
>FMDV_O
CACATGGATTATGGAACTGGGTTTTACAAACCTGTGATGGCTTCGAAGACCCTCGAGGCTATCCTCTCCTTTGCACGCCGTGGGACCATACAGGAGAAGTTGATCTCCGTGGCAGGACTCGCCGTCCACTCAGGACCTGACGAGTACCGGCGTCTCTTTGAGCCCTTCCAGGGCCTCTTTGAGATTCCAAGCTACAGATCACTTTACCTGCGTTGGGTGAACGCCGTGTGTGGCGACGCATAATCCCTCAGATGTCACAATTGGCAGAAAGACTCTGAGGCGAGCGACGCCATAGGAGTGAAAAGCCCGAAAAGGCTTTTTCCCGCTTCCTATTTC
>FMDV_SAT1
TCAAGTCTGTTGGTCAGACCATCACTCCAGCCGACAAAAGTGACAAAGGTTTTGTTCTTGGTCAGTCCATTACCGATGTTACTTTCCTCAAGAGGCACTTCCACTTGGACTTTGGAACTGGGTTTTACAAACCTGTGATGGCTTCGAAGACCCTCGAAGCTATCCTCTCCTTTGCACGCCGTGGGACCATACAGGAGAAGTTGATCTCCGTGGCAGGACTCGCCGTCCACTCTGGACCTGACGAGTACCGGAGACTCTTTGAGCCCTTTAGCGGACTCTTTGAGATCCCCAGCTACAGATCACTTTACCTGCGTTGGGTGAACGCCGTGTGCGGAGATGCATAATCCCCTA
>FMDV_SAT2
ATGGCATCGAAGACCCTCGAGGCCATCCTCTCCTTTGCACGCCGTGGGACCATACAGGAGAAGTTGATCTCTGTGGCAGGACTCGCCGTCCACTCCGGCCCTAGCGAGTACCAGAGACTCTTTGAGCCTTTTGTCGGGCTCTTCGAGATCCCTAGCTACAGATCACTTTACCTGCGTTGGGTGAACGCCGTGTGCGGTGACGCATAATCCCCTAGCTTCAAAACCAACAGGCTGCTAGGGCGGGCGTTACCGTAGGAGTGAAAAGCCGGAAGGCTTTTTCCCGCTTCC
>FMDV_SAT3a
CAGGAGAAGTTGATCTCCGTGGCAGGACTCGCCGTCCATTCCGGACCTGACGAGTACCGGCGTCTCTTCGAACCCTTCCAGGGGACGTTCGAGATTCCAAGCTACAGATCACTTTACCTGCGCTGGGTGAACGCCGTGTGCGGTGACGCATAATCCCTCAGAACACACAATTGGCAGAACGTGTCTGGGGCGAGCGACGCCGTAGGAGTGAAAAGGCCGGAAGGCCTTTTCCCGCTTCCCTAATCCAAAA
>FMDV_SAT3b
CAAGAGAAGTTGATCTCCGTGGCAGGACTCGCCGTCCACTCCGGACAAGACGAGTACCGGCGTCTCTTCGAACCCTTCCAGGGGACGTTTGAGATTCCAAGCTACAGATCACTTTACCTGCGTTGGGTGAACGCCGTGTGCGGTGACGCATAATCCCTCAGAACACACAATTGGCAGAACGTGTCTGAGGCGAGCGACGCCGTAGGAGTGAAAAGGCCGAAGGGCCTTTTCCCGCTTCCCTAATCCAAAA
>Kobu_1
GCTCTTATCCAACACCCTGACTTTTCTCCTGAATCCTTCAGAATTCTGGCCTATGGTGATGATGTGATTTATGGGTGTGACCCACCCATTCATCCATCATTCATCAAGGAGTTTTACGACAAGCACACACCGCTTGTTGTGACTCCAGCAAATAAAACAGATACCTTTCCGGAAAACTCCACCATCTATGACGTCACGTTCCTGAAACGTTGGTTTGTGCCTGATGACATTCGACCATTCTACATCCACCCGGTCATGGACCCAGACACTTACGAACAATCAGTGATGTGGCTGAGAGATGGAGATTTCCAAGACCTTGTCACCTCCCTCTGTTATCTTGCTTTCCACTCCGGTCCGAAGACCTACGATCGCTGGTGCACTCGCGTCAGAGATCAGGTAATGAAGACTACTGGTTTCCCC
>Kobu_2
GCTCTTATCCAACACCCTGACTTCTCTCCTGAATCCTTCAGAATTCTGGCCTATGGTGATGATGTGATTTATGGGTGTGACCCACCCATTCATCCATCATTCATCAAGGAGTTTTACGACAAGCACACCCCGCTTGTTGTGACTCCAGCAAACAAAACAGATACCTTTCCGGAAAACTCCACCATCTATGACGTCACGTTTCTGAAACGTTGGTTTGTGCCTGATGACATTCGACCATTCTACATCCACCCGGTCATGGATCCAGACACTTACGAACAATCAATCATGTGGCTGAGAGATGGAGATTTCCAAGACCTTGTCACCTCCCTCTGTTATCTTGCTTTCCATTCCGGTCCGAAGACCTACGATCGCTGGTGCACTCGCGTCAGAGATCAGGTAATGAAGACTACTGGCTTCCC
>Kobu_3
GCTCTTATCCAACACCCTGACTTTTCTCCTGAATCCTTCAGAATTCTGGCCTATGGTGATGATGTGATTTATGGGTGTGACCCACCCATTCATCCGTCATTCATCAAGGAGTTTTACGACAAGTACACACCACTTGTTGTGACTCCAGCAAATAAAACAGACACCTTTCCGGAAAACTCCACCATCTATGACGTCACGTTCCTGAAACGTTGGTTTGTGCCTGATGACATTCGACCATTCTACATCCACCCGGTCATGGACCCAGACACTTACGAACAATCAGTTATGTGGCTGAGAGATGGAGACTTCCAAGACCTTGTCACTTCTCTCTGTTATCTTGCTTTTCACTCCGGTCCGAAGACCTATGATCGCTGGTGCACTCGTGTCAGAGATCAGGTAATGAAGACTACTGGTTTCCCC
>Kobu_4
GCTCTTATCCAACACCCTGACTTTTCTCCTGAATCCTTCAGAATTCTGGCCTATGGTGATGATGTGATCTATGGGTGTGACCCACCCATCCATCCATCATTCATCAAGGAGTTCTACGACAAGTACACTCCGCTTGTTGTCACTCCAGCAAACAAAACAGACACTTTCCTGGAAAATTCTACCATATATGACGTCACGTTCCTGAAACGTTGGTTTGTGCCTGATGACATTCGACCATTCTACATCCACCCGGTCATGGATCCAGACACTTACGAACAATCAGTGATGTGGCTGAGAGATGGAGATTTCCAAGACCTTGTCACCTCCCTCTGTTATCTTGCTTTCCATTCTGGTCCGAAGACCTACGATCGCTGGTGCACTCGCGTCAGAGATCAGGTAATGAAGACTACTGGTTTTCCCC
>Kobu_5
GCTCTCATCCAACACCCTGACTTTTCTCCTGAATCCTTCAGAATTCTGGCCTATGGTGATGATGCGATTTATGGGTGTGACCCACCCATTCATCCATCATTCATCAAAGAGTTCTACGACAAGCACACACCACTTGTTGTAACTCCAGCAAACAAAACAGACACCTTCCCGGAAAACTCCACTATCTATGATGTCACGTTCCTGAAACGTTGGTTTGTGCCTGATGACATTCGACCATTCTACATCCATCCGGTCATGGACCCAGACACTTACGAACAATCAGTGATGTGGCTGAGAGATGGAGATTTCCAAGATCTCGTCACTTCTCTTTGTTATCTTGCTTTCCACTCCGGTCCGAAGACCTACGATCGCTGGTGCACTCGCGTCAGAGATCAGGTAATGAAGACTACTGGTTT
>Kobu_6
GCTCTCATCCAACACCCTGACTTTTCTCCTGAATCCTTCAGAATTTTGGCCTATGGTGATGATGTGATTTATGGGTGTGACCCACCCATTCATCCATCATACATCAAGGAGTTTTATGACAAGCACACACCGCTTGTTGTGACTCCAGCAAACAAAACAGATACTTTCCCGGAGAACTCCACCATCTATGACGTCACGTTTCTGAAGCGCTGGTTTGTGCCTGATGACATTCGACCGTTCTACATCCACCCGGTCATGGATCCAGACACTTACGAACAATCAGTTATGTGGCTGAGAGATGGAGATTTCCAAGACCTTGTAACCTCTCTCTGTTATCTTGCTTTCCACTCTGGTCCGAAGACCTATGATCGCTGGTGCACTCGCGTCAGAGATCAGGTAATGAAGACTACTGGTTTCCC
>Kobu_7
GCTCTCATTCAACACCCTGACTTTTCTCCTGACTCCTTCAGAATTTTGGCCTATGGTGATGATGTGATTTATGGGTGTGACCCACCCATTCATCCATCATTTATCAAGGAGTTCTACGACAAGCACACACCACTTGTTGTGACTCCAGCAAACAAAACAGACACCTTCCCGGAGAACTCCACCATCTATGACGTCACGTTTCTGAAACGTTGGTTTGTGCCTGATGACATTCGACCGTTCTACATCCACCCGGTCATGGATCCAGACACTTACGAACAATCAGTGATGTGGCTGAGGGATGGAGATTTCCAAGATCTTGTCACTTCTCTCTGTTACCTTGCTTTCCACTCCGGTCCGAAGACCTATGATCGTTGGTGCACTCGCGTCAGAGATCAGGTAATGAAGACTACTGGTTTTCCCC
>Kobu_8
GCCCTTATCCAACACCCTGACTTTTCCCCTGAATCTTTTAGAATTTTGGCCTATGGTGATGATGTGATTTATGGGTGTGATCCACCCATTCATCCATCATTCATCAAGGAGTTTTACGACAAGCACACACCACTTGTTGTGACTCCAGCAAACAAAACTGACACCTTCCCGGAAAACTCCACCATCTATGACGTCACGTTTCTGAAACGTTGGTTTGTGCCTGACGACATTCGACCGTTTTACATCCACCCGGTCATGGACCCAGACACCTACGAACAATCAGTGATGTGGCTGAGAGATGGAGATTTCCAAGATCTTGTTACTTCTCTCTGTTATCTTGCTTTCCATTCCGGTCCGAAGACCTACGATCGCTGGTGCACCCGCGTCAGAGATCAGGTAATGAAGACTACTGGTTTCCCC
>HP_PRRS
GGTTTTGATGGGCGACAATGTCCCTAACGGTTCGGAAGAAACTGTCGGTGGTCCCCTCAATTTTCCGACACCATCCGAGCCGATGACACCTATGAGTGAGCCCGTACTTGTGCCCGCGTCGCGACGTGTCCCCAAGCTGATGACACCTTTGAGTGGGTCGGCACCAGTTCCTGCACCGCGTAGAACTGTGACAACAACGCTGACGCACCAGGATGAGCCTCTGGATTTGTCTGCGTCCTCACAGACGGAATATGAGGCTTTCCCCCTAGCACCATCGCAG
>JEVgenoI
CCAGGGACAAAAGTCACCATTACAGAGGATTGTGGCAAGAGAGGCCCTTCGGTCAGAACCACTACTGACAGCGGAAAGTTGATCACTGACTGGTGCTGTCGCAGTTGCTCTCTTCCGCCCCTACGATTCCGGACAGAAAATGGCTGCTGGTACGGAATGGAAATCAGACCTGTTAGGCATGATGAAACAACACTCGTCAGATCACAGGTTGATGCTTTTAATGGTGAAATGGTTGACCCTTTTCAGCTGGGCCTTCTGGTGATGTTTCTGGCCACCCAGGAGGTCCTTCGCAAGAGGTGG
>JEVgenoIV
CCAGGAACAAAGGTCACCATCACGGAAGATTGTGGGAAGAGAGGTCCCTCAGTCAGAACCACCACTGACAGTGGAAAATTGATCACTGATTGGTGTTGCCGCAGCTGTACGCTGCCGCCCCTACGTTTCCGGACAGGAAGTGGCTGCTGGTATGGAATGGAAGTCAGGCCTGTCAAGCATGACGAGGCCACACTTGTCAGATCGCAGGTCGATGCTTTCAGTGGTGAGATGATTGACCCTTTTCAGTTGGGCCTTCTGGTGATGTTTCTGGCCACCCAGGAGGTCCTTCGCAAGAGGTGG
>JEVgenoIII
CCAGGGACAAAAGTCACCATTACAGAGGACTGTGGCAAGAGAGGCCCTTCGGTCAGAACCACTACTGACAGTGGAAAGTTGATCACTGACTGGTGCTGTCGCAGTTGCTCCCTCCCGCCTCTACGATTCCGGACAGAAAATGGTTGCTGGTACGGAATGGAAATCAGACCCGTCAGGCATGATGAAACAACACTCGTCAGATCACAGGTTGATGCTTTCAATGGTGAAATGGTTGACCCTTTTCAGCTGGGCCTTCTGGTGATGTTTCTGGCCACCCAGGAGGTCCTTCGCAAGAGGTGG
>JEVgenoII
AGTCACCATTACAGAGGATTGTGGAAAGAGAGGCCCCTCAGTCAGAACCACCACTGACAGTGGAAAGCTGATCACTGACTGGTGCTGCCGCAGCTGTTCCCTACCACCCTTACGGTTCCGGACAGACAATGGCTGCTGGTATGGGATGGAAATCAGACCTGCTAGGCATGATGAAACAACACTCGTCAGATCACAGGTTGACGCTTTCAACGGCGAAATGATTGACCCTTTTCAGCTGGGCCTTCTGGTGATGTTTCTGGCCACCCAGGAGGTCCTTCGCAAGAGGTGG
>Getah_nsp3
TGATACCTCACAAAAGAGTCTTCTGGATTGCACCTCCGCGGGTGTCAGGCGCGGACCGCACGTACGACTTGGACCTAGGGTTACCTATGGATGCAGGCCGTTACGACCTGGTATTCGTCAACATCCATACTGAGTACCGGCAACACCACTACCAACAATGCGTCGACCATTCAATGCGCCTGCAGATGCTGGGAGGGGATTCACTACACCTGCTCAGACCAGGAGGCTCGCTGCTGATGAGAGCATATGGTTACGCAGACAGAGTCAGCGAGATGGTGGTGACAGCCCTGGCAAGGAAATTTTCGGCGTTCCGTGTCCTGAGACCGGCGTGTGTGACGAGCAACACAGAAGTGTTCCTGC
>Getah_nsp1
CTAAACTGATTGAGCAAGAGGTTCCAACAGGCGTCACCATCCTGGACGTGGGTAGTGCACCCGCAAGGAGGTTGATGTCTGACCACACCTACCACTGCATCTGCCCCATGAAAAGTGCGGAAGACCCAGAGAGGCTGGCGAATTACGCTCGAAAGCTGGCGAAAGCATCGGGGACTGTGCTAGACAAGAATGTGTCCGGAAAGATAACGGACCTACAAGACGTCATGGCCACTCCAGACTTGGAATCCCCGACTTTTTGCCTGCATACTGACGAGACGTGCCGCACTAGGGCTGAGGTCGCCGTGTACCAGGACGTATACGCTGTGCACGCACCGACGTCACTGTACCACCAGGCCATCAAAGGTGTCAGGACGGCGTATT
>Fostera_L8
ATGGCTGCGTCCCTTCTTTTCCTCTTGGTTGGTTTTAAATGTTTCGTGGTTTCTCAGGCGTTCGCCTGCAAGCCATGTTTCAGTTCGAGTCTTTCAGACATCAAAACCAACACTACCGCAGCATCAGGCTTTGTTGTCCTCCAGGACATCAGCTGCCTTAGGCATGGCGACTCGTCCTTTCCGACGATTCGCAAAAGCTCTCAATGCCGCACGGCGATAGGGACACCTGTGTATATCACCATCACAGCCAATGTGACAGATGAGAATTACTTACATTCTTCTGATCTCCTCATGCTTTCTTCTTGCCTTTTCTATGCTTCTGAGATGAGTGAAAAGGGATTCAAGGTGGTATTTGGCAATGTGTCAGGCATCGTGGCTGTGTGTGTCAACTTTACCAGCTACGTCCAACATGTCAAAGAGTTTACTCAACGCTCCTTGGTGGTCGATCATGTGCGGCTGCTTCATTTCATGACACCTGAGACCATGAGGTGGGCAACCGTTTTAGCCTGTCTTTTTGCCATCCTACTGGCAATTTGAATGTTCAAGTATGTTGGGGAAATGCTTGACCGCGGGCTGTTGCTCGCGATTGCTTTCTTTGTGGTGTATCGTGCCGTTCTGGTTTGCTGTGCTCGGCAACGCCAACAGCAGCAGCAGCTCTCATTTCCAGTTGATTTATAACTTGACGCTATGTGAGCTGAATGGCACAGATTGGCTGGCAGAAAAATTTGATTGGGCGGTGGAGACTTTTGTCATCTTTCCCGTGTTGACTCACATTGTTTCCTATTGTGCACTCACCACCAGCCATTTCCTTGACACAGTTGGTCTGGTTACTGTGTCCACCGCCGGGTTTTATCACGGGCGGTATGTCTTGAGTAGCATCTACGCGGTCTGTGCTCTGGCTGCGTTGATTTGCTTCGTTATTAGGCTTGCGAAGAACTGCATGTCCTGGCGCTACTCTTGTACCAGATATACCAACTTCCTTCTGGACACTAAGGGCAGACTCTATCGTTGGCGGTCGCCCGTTATCATAGAAAAAAGGGGTAAGGTTGAGGTCGAAGGTCATCTGATCGACCTCAAAAGAGTTGTGCTTGATGGTTCCGTGGCAACCCCTTTAACCAGAGTTTCAGCGGAACAATGGGGTCGTCTCTAGACGACTTTTGCCATGATAGCACTGCTCCACAAAAGGTGCTTTTGGCGTTTTCCATTACCTACACGCCAGTAATGATATATGCTCTAAAGGTAAGTCGCGGCCGACTGCTAGGGCTTCTGCACCTTTTGATCTTTCTGAATTGTGCTTTTACCTTCGGGTACATGACATTCGCGCACTTTCAGAGCACAAATAGGGTCGCGCTCGCTATGGGAGCAGTAGTTGCACTTCTTTGGGGGGTGTACTCAGCCATAGAAACCTGGAAATTCATCACCTCCAGATGCCGTTTGTGCTTGCTAGGCCGCAAGTACATTCTGGCCCCTGCCCACCACGTCGAAAGTGCCGCGGGCTTTCATCCGATTGCGGCAAATGATAACCACGCATTTGTCGTCCGGCGTCCCGGCTCCATTACGGTTAACGGCACATTGGTGCCCGGGTTGAAAAGCCTCGTGTTGGGTGGCAGAAAAGCTGTTAAACAGGGAGTGGTAAACCTTGTCAAATATGCCAAATAACAACGGCAAGCAGCAAAAGAAAAAGAAGGGGAATGGCCAGCCAGTCAACCAGCTGTGCCAGATGCTGGGTAAAATCATCGCCCAGCAAAACCAGTCCAGAGGCAAGGGACCGGGCAAGAAAAGTAAGAAGAAAAACCCGGAGAAGCCCCATTTTCCTCTAGCGACCGAAGATGACGTCAGGCATCACTTCACCCCTGGTGAGCGGCAATTGTGTCTGTCGTCGATCCAGACTGCCTTTAACCAGGGCGCTGGAACTTGTACCCTGTCAGATTCAGGGAGGATAAGTTACACTGTGGAGTTTAGTTTGCCGACGCATCATACTGTGCGCCTGATCCGCGTCACAGCATCACCCTCAGCATGATGGGCTGGCATTCTTTAGGCACCTCAGTGTCAGAATTGGAAGAATGTGTGGTGGATGGCACTGATTGACATTGTGCCTCTAAGTCACCTATTCAATTAGGGCGACCGTGTGGGGGTAAAATTTAATTGGCGAGAACCATGCGGCCGCAATT
>Mhyopneldh
GTTAACACGCCACCAGGAATTGATCTAAAAAAATTAGAACTAAATAATGTCGATGGTTATGCTCTTGGAGCTTATATTCTCATTATTATTTTCTCACTTGTTTCTTCAATTGGTTTATGCCCTTTTAAAGGAACCAAATCCAGAATATAAAAAATTATTAAAAATACGTAGTTTTTCTGAAATTGAACGAATCAAAAAATAAAAAAAATTTCATTTTTGATTCGTTTTAATTAAAAATAAGAAAAAAATTATCATTACTTGTTTTTAATTAAAAAAAATTAAATCTATCAATGAAAAAATTTAACAAAAAAGGAGAAATCAAACTTATGAAACCTATTAAAATAGCTCTAATTGGTGCTGGAAATGTCGGAAATTCCTTCCTTTATGCAGCAATGAATCAAGGACTTGCATCCGAGTATGGAATTATTGATATTAATCCTGATTTTGCCGATGGTAATGCTTTTGATTTTGAAGATGCCTCAGCTTCTTTGCCTTTTCCGATTAGTGTCTCCCGTTATGAATATAAAGATCTAAAAGATGCTGATTTTATTGTAATTACAGCGGGAAGACCACAAAAACCGGGTGAAACTCGGCTTGAATTAGTAGCTGATAACATCCGAATTATCCGGGAAATTGCACTAAAAGTCAAAGAAAGTGGCTTTAGTGGAATAAGTATTATTGTTGCTAATCCTGTTGATATAATTACAAGGGCTTACCGGGATGCATCTGGATTTTCCGATCAAAAAGTTATCGGTAGTGGAACTGTTTTAGATACAGCAAGGCTTCAATTTGCAATCGCAAAAAGAGCAAAAGTATCGCCTAATTCGGTTCAGGCCTACGTGATGGGTGAACATGGTGATTCATCTTTTGTTGCTTATTCAAATATTAAAATTGCCGGTGAATGTTTCTGTGCTTATTCTAAACTAACCGGAATTGATAGCTCAAATTACGAAAAAGAACTTGAATATCCAGTTTCTCGCCGGGCTTATGAAATTATTAATCGTAAAAGGGCAACATTTTATGGAATTGGTGCAGCTATTGCCAAAATAGTTTCTAATATTATCAAAGATACAAAAAATATTATGATTGCCGGAGCAAATTTACGAGGAGAATACGGATTTCACGGAGTAAATATCGGAGTTCCAGTTGTTTTAGGAGCAAACGGAATTGAAAAAATTATTGAGATTAGTCTTAATGATAAAGAAAAAGAAAAATTTGCCAAATCAGTTGCAATCATTGATAAAATTTATCAGGATGCAATTAAAAATATTTAATTTTTTAGGAAAAACAGTTTAAAAATCTCTCTATAAATTTAATATTTTTATCCTATGATTTTAAAAAAGTACTATAAATTTATAGTACTTTTTTAATTTTTAGCAAAAAAATTGAAGCTT
>Mhyopnep46
TTTACATTTTTTTATAACAATTTTTAAAAATTACCCTTTAATTTATAGTATTTTTTTATTTTTTAGTCTAAATTATAAAATTATCTTGAATTTTATTTGAATTTTTATAATTTAGTACTAAAAAATACAAATATTTTTTCCTATTCTAAGAAAAATTCATTTTTTAAAAAAAATTGATTTTTATAGTATAATTTATTTGTATAATTGAATTAACTTGATTTGAAAGGGAACAAAATGAAAAAAATGCTTAGAAAAAAATTCTTGTATTCATCAGCTATTTATGCAACTTCGCTTGCATCAATTATTGCATTTGTTGCAGCAGGTTGTGGACAGACAGAATCAGGTTCGACTTCAGATTCTAAACCACAAGCCGAGACTCTAAAACATAAAGTAAGTAATGATTCTATTCGAATAGCACTAACCGATCCGGATAATCCTCGATGAATTAGTGCCCAAAAAGATATTATTTCTTATGTTGATGAAACAGAGGCAGCAACTTCAACAATTACAAAAAACCAGGATGCACAAAATAACTGACTCACTCAGCAAGCTAATTTAAGTCCAGCGCCAAAAGGATTTATTATTGCCCCTGAAAATGGAAGTGGAGTTGGAACTGCTGTTAATACAATTGCTGATAAAGGAATTCCGATTGTTGCCTATGATCGACTAATTACTGGATCTGATAAATATGATTGGTATGTTTCTTTTGATAATGAAAAAGTTGGCGAATTACAAGGTCTTTCACTTGCGGCGGGTCTATTAGGAAAAGAAGATGGTGCTTTTGATTCAATTGATCAAATGAATGAATATCTAAAATCACATATGCCCCAAGAGACAATTTCTTTTTATACAATCGCGGGTTCCCAAGATGATAATAATTCCCAATATTTTTATAATGGTGCAATGAAAGTACTTAAAGAATTAATGAAAAATTCGCAAAATAAAATAATTGATTTATCTCCTGAAGGCGAAAATGCTGTTTATGTCCCAGGATGAAATTATGGAACTGCCGGTCAAAGAATCCAATCTTTTCTAACAATTAACAAAGATCCAGCAGGTGGTAATAAAATCAAAGCTGTTGGTTCAAAACCAGCTTCTATTTTCAAAGGATTTCTTGCCCCAAATGATGGAATGGCCGAACAAGCAATCACCAAATTAAAACTTGAAGGATTTGATACCCAAAAAATCTTTGTAACTGGTCAAGATTATAATGATAAAGCCAAAACTTTTATCAAAGACGGCGATCAAAATATGACAATTTATAAACCTGATAAAGTTTTAGGAAAAGTTGCTGTTGAAGTTCTTCGGGTTTTAATTGCAAAGAAAAATAAAGCATCTAGATCAGAAGTCGAAAACGAACTAAAAGCAAAACTACCAAATATTTCATTTAAATATGATAATCAAACATATAAAGTGCAAGGTAAAAATATTAATACAATTTTAGTAAGTCCAGTAATTGTTACAAAAGCTAATGTTGATAATCCTGATGCCTAAAATTTCTAAAAGTTAAAAATTTGATCTTATTTTATTAAAAATTAACATAAAAAATTAGCTTAAATTTTATATAATTTACCTAATAAAATTTAGAGCTAATTTTTTATTTATGAAAGGATATTAAATTGAAAAAAACTAATATTCTATCACTAAAAAAAATAAAAAAAGTTTATGGTCCTGTAATTGCTCTTTCTGATGTGACTTTTGTTGTTCCAAAAGGGGAAATAACTAGCCTAGTTGGTGAAA
>Mhyorhip37
TTGCTCAAAAAATTAAAAAATTTTATTCTATTTTCATCTATATTTTCGCCAATAGCATTTGCTATATCATGTTCTAATACAGGAGTAGTCAAGCAAGAGGATGTATCAGTTAGTCAAGGTCAATGAGATAAAAGTATAACATTTGGTGTTTCAGAAGCTTGGTTAAACAAGAAAAAAGGAGGTGAAAAAGTTAACAAAGAAGTTATTAATACATTTTTAGAAAATTTCAAAAAAGAATTTAATAAACTCAAAAATGCAAATGATAAAACCAAAAACTTCGATGACGTTGATTTTAAAGTAACTCCAATTCAAGACTTTACTGTGTTGTTAAACAATTTATCTACTGACAATCCTGAATTAGATTTTGGAATTAATGCTTCAGGAAAATTGGTAGAATTTCTAAAAAATAATCCTGGTATAATAACTCCAGCATTAGAAACAACAACTAATTCTTTTGTATTTGACAAAGAAAAAGATAAATTTTATGTTGATGGTACAGATTCAGATCCACTTGTAAAAATTGCTAAAGAAATTAATAAAATTTTTGTTGAAACTCCATATGCAAGTTGAACTGATGAAAATCATAAGTGAAATGGTAATGTTTATCAAAGTGTTTACGATCCAACTGTTCAAGCTAATTTTTATAGAGGAATGATTTGAATAAAAGGTAATGATGAAACTCTAGCTAAAATTAAAAAAGCTTGAAATGATAAAGATTGAAATACATTTAGAAATTTTGGAATTTTACACGGTAAAGATAATTCTTTTTCTAAATTCAAGTTAGAAGAAACTATATTAAAAAACCACTTTCAAAATAAATTTACAACACTAAATGAAGACAGAAGCGCACATCCAAACGCATATAAACAAAAATCTGCAGATACATTGGGAACTTTAGATGATTTCCATATTGCTTTTTCAGAAGAAGGTTCTTTTGCTTGAACACATAACAAATCAGCAACAAAACCTTTTGAAACTAAAGCAAATGAAAAGATGGAAGCACTTATAGTAACTAATCCAATTCCGTATGATGTTGGAGTGTTTAGAAAAAGTGTTAACCAATTAGAACAAAATTTAATTGTTCAAACATTCATTAATTTAGCTAAAAATAAACAAGATACATATGGCCCACTTTTAGGGTATAATGGTTATAAAAAAATTGACAATTTCCAAAAAGAGATTGTAGAAGTTTATGAAAAAGCCATTAAATAA
>NetF
ATGAAAAAAACAATATGTACAGGTATAACTATATTTTCTTTATTATTAGGGAATATTACACAAGTAAAAGCTAATTCCTTTCCTGAAAGTATTATTAACTCAAAAGGTAAACAAGCTGAGGTTTATACATCATCAGATGCTTCTGAAAGAGATGGTATAAAGACATCTTTATCAGCATCATTTATTGAAGATCCAAACAGTAATAACTTAACAGCTCTTGTTTCTTTAAAAGGATTTATACCTTCTGGATTAATTAAAACAGGAACTTATTACAGTGCAAATATGTATTGGCCAAGTAAGTATAATATAAATATTGAAACTACTGATGAAAAAAATAATGTTAAAATTTTAGAAAGCATTCCAAGTAATACGATAGAAACAGTAAGAGTAACTGAAAGTATGGGTTATAGTATTGGTGGAAATGTTTCCGTTAGTAAAAAGTCATCTTCAGTTGGAGCAAATGCTGGTTTTAATGTTCAACGTTCAGTACAATATGAGCAACCTGATTTCAAGACGATACAGAAATCTGATGGAATTAGGAAGGCTTCTTGGAACATAGTGTTTAACAAGACAAAAGATGGATATGACCAAAATTCGTATCATGCTCTATATGGCAATCAATTATTTATGAAATCTAGGTTACATAATACAGGTGCAAAAAATTTAGTTGAAGATAAAGATTTATCACCATTAATTTCTGGTGGGTTCACTCCTAATATGGTAATTGCTCTTAAGGCACCAAAAGGCACAAAAAAATCAATGATTAATTTAAACTATAACTTATATCAAGATTTATATACTTTAGAGTGGTATAAAACCCAATGGTGGGGAGAAAATCGTGTTGCAAAAGAACCATATTATACCTATCAAACATATGAACTTGATTGGGAGAATCATACTGTAGAATTTATATACTAA
>Mhyadhesin
ATAAACAGACTAAATAATGCTCCTGAGAATAAATTACCTAATAATTTAGGTAATATTTTTGAATTTAGCTTTGCAAAAGATAGTTCAACTAATCAATATGTAAGTATCCAGAACCAAATTCCTTCGCTGTTTTTAAAAGCAGATCTTAGTCAAAGTGCCCGTGAAATTTTAGCTAGCCCAGATGAAGTTCAGCCAGTTATTAACATTTTAAGATTAATGAAAAAAGATAATTCTTCTTATTTTCTAAATTTTGAGGATTTTGTTAATAATTTAACACTGAAAAATATGCAAAAAGAAGATTTAAATGCAAAGGGTCAAAATCTTTCTGCCTATGAATTTCTAGCAGATATTAAATCTGGATTTTTCCCTGGAGACAAGAGATCCAGTCATACCAAGGCAGAAATTAGTAATCTTTTAAAT
>LawsoniABC
TTATTCAGGGGGAAGTCCAAACCATTTTTTATAAAGTTCTGTATAGATCCCATTTCTCTTAAGTTCATTAAGCGCAGTATTTACTTTTTGAACTAACTCCTCTGAATTTTTTCGAAAAGCAATTCCATATGGTTGTCCTTTATATTTAGGACCAACTAGTTTAACTTTTCCTTTTCCTGCTGAAGAGGCAAAATACTGTAATACTGGAGCATCAAAAACAACAGCATCAACGCCACCAGTCATAAGATCAAAAAACATTCCATCATTAGTAGGGAAAAGCTTTAATGACCTTTGCTTACCAAAGCTCTTCATAAAATCTACAGAAGAAGTTCCTGTTTTTACACCAACAGTTTTCCCAACAAGATCTTCCAACTTTGAAATTGACTCTTCTCCTGCACGAACAAGAATCATTAATCCTGATTCATAGTAAGGCTGAGAAAATAATATAACTTTAGCTCGTTCAGGAGTAATTGTCATTCCTGAGATTGCAATGTCAATACTACCAGTTTGTAATCCAGGAATAATGCCATTAAAATCCATAGGTTGAAAAGTATAGGGTATATTAGCAATCTCTGCGATATGCTCCCATAGTTCAATATCGAATCCTACAAAATTACCCTCTTTATCTTTAAACTCAAAAGGCATTAAATTTGTATCATGGGCAACGACTAACCCTTTTGCATTAGCAAAAAAACCAAAAGTATTAGTAAAAAATAGTCCTAAAATAAAAACAAATATTTTATATTTCAT
>LawsondnaA
GTTAGCAACTATTCGATCATTACAAGGACGAGGAAGTCGTGTTGTTTTAACAAGCTCATTTGCTCCTAAGGAGTTAAAAAATGTCGATAATCGCCTGGTATCACGATTTTGCTCTGGGTTTTTAGCTGGAATTGAAAAACCCAATGCTGAAACACGTCGGCGTATTTTAATAGAAAAAGCAAAAGTACATGCTGTCGTGTTATCAGAGGCTGTAGCTGATTTTTTAGCTATGAAGCTTGTAGGAGATATTCGTCAGCTTGAAAGTTCTATTTCTAACCTTGTACTTAAAGCAAAGCTTTTGGATTGTATGATCTCTATGGATATGGCTAAAGATGTTATAGCTCAATATACACAAGATGATCCATTTATGAATATAGACTCTATTATCCATGCAGTATCAGGAAGCTTTGGATTACAAGCTGAGAAGCTTTATTCACGTAGTCGTAAACAAGATTTTGTTGTTGCTCGAAATACAATTTTTTATCTTGCTAGAAAACATACAGATATGTCTCTTCAGGAGATTGGTGATCGTTTTCATAGAAGACATTCAACTGTTTTAAAAGGAATTGCTTCTATTGAAAGGGAAATTCAAAGAAAGTCACCTACTGGCCGTCAGATTGCTAATACACTTAATTTACTTGAACGTACTAACATTCATTTAAATTGA
>Lepto_Lip
TTCCTAACTAAGGAGAGTCTATGAAAAAACTTTCGATTTTGGCTATCTCCGTTGCACTCTTTGCAAGCATTACCGCTTGTGGTGCTTTCGGTGGTCTGCCAAGCCTAAAAAGCTCTTTTGTTCTGAGCGAGGACACAATCCCAGGGACAAACGAAACCGTAAAAACGTTACTTCCCTACGGATCTGTGATCAACTATTACGGATACGTAAAGCCAGGACAAGCGCCGGACGGTTTAGTCGATGGAAACAAAAAAGCATACTATCTCTATGTTTGGATTCCTGCCGTAATCGCTGAAATGGGAGTTCGTATGATTTCCCCAACAGGCGAAATCGGTGAACCAGGCGATGGAGACTTAGTAAGCGACGCTTTCAAAGCGGCTACCCCAGAAGAAAAATCAATGCCACATTGGTTTGATACTTGGATCCGTGTAGAAAGAATGTCGGCGATTATGCCTGACCAAATCGCCAAAGCTGCGAAAGCAAAACCCGTTCAAAAATTGGACGATGATGATGATGGTGACGATACTTATAAAGAAGAGAGACACAATAAGTACAACTCTCTTACTAGAATCAAGATCCCTAATCCTCCAAAATCTTTTGACGACCTGAAAAACATCGATACTAAAAAACTTTTAGTAAGAGGTCTTTACAGAATTTCTTTCACTACCTACAAACCAGGTGAAGTGAAAGGATCTTTCGTTGCATCTGTTGGTCTGCTTTTCCCACCAGGTATTCCAGGTGTGAGCCCGCTGATCCACTCAAATCCTGA
>Listeria
CTAACTCCTGCATTGTTAAATTATCCAGTGTAATCTTGATGCCATCAGGAGTTTCTTTACCATACACATAGGTCAGGATTAAAAGTTGACCGCAAATAGAGCCGAGCTTCCCGTTAATCGAAAAATCATTAAATTTGGCTAGGCTGTATGAAACTTGTTTTTGTAGGGTTTGGAAAACATAGAAAAAGTGCGTAAGATTCTTGCTCAGTAGTTCTTTTAGTTCGTTTATTTTGATAACGTATGCGGTAGCCTGTTCGCTAATGACTTCTAAATTATAATAGCCAACCGATGTTTCTGTATCGATAAAGCCAGACATTATAACGAAAGCACCTTTGTAGTATTGTAAATTCATGATGGTTCCGTTCTCACTAATACTTGTAAGCTTTGTAATACCATCATATAGGAAAATACAATATTCTTGTGGATCCCATTGGTTAAAAATAAGTTCTTTTTTATGAAA
>Mycobacter
GAGGACCCGTACGAGAAGATCGGCGCTGAGCTCGTCAAAGAGGTCGCCAAGAAGACTGACGACGTCGCGGGCGACGGCACCACCACCGCCACCGTTCTGGCCCAGGCCCTGGTTCGCGAAGGTCTGCGCAACGTCGCTGCCGGCGCCAACCCGCTCGGCCTGAAGCGCGGCATCGAGAAGGCCGTGGAAAAGGTCACCGAGACCCTCCTGAAGTCCGCCAAGGAGGTGGAGACCAAGGAGCAGATCGCTGCCACCGCCGGTATCTCCGCCGGTGACCAGTCCATCGGTGACCTGATCGCCGAGGCCATGGACAAGGTCGGCAACGAGGGTGTCATCACCGTCGAGGAGAGCAACACCTTCGGCCTGCAGCTGGAGCTCACCGAGGGTATGCGCTTCGACAAGGGCTACATCTCGGGTTACTTCGTGACCGACGCCGAGCGTCAGGAAGCCGTCCTGGAGGATCCCTACATCCTGCTGGTCAGCTCCAAGGTCTCGACCGTCAAGGACCTGCTGCCGCTGCTGGAGAAGGTCATCCAGTCCGGCAAGCCGCTGCTGATCATCGCCGAGGACGTCGAGGGCGAGGCCCTGTCGACCCTGGTGGTC
>Listerahly
GCAAAATTTGGTACGGCATTTAAAGCTGTAAATAATAGCTTGAATGTAAACTTCGGCGCAATCAGTGAAGGGAAAATGCAAGAAGAAGTCATTAGTTTTAAACAAATTTACTATAACGTGAATGTTAATGAACCTACAAGACCTTCCAGATTTTTCGGCAAAGCTGTTACTAAAGAGCAGTTGCAAGCGCTTGGAGTGAATGCAGAAAATCCTCCTGCATATATCTCAAGTGTGGCATATGGCCGTCAAGTTTATTTGAAATTATCAACTAATTCCCATAGTACCAAAGTAAAAGCTGCTTTTGACGCTGCCGTAAGTGGGAAATCTGTCTCAGGTGATGTAGAACTGACAAATATCATCAAAAATTCTTCCTTCAAAGCCGTAATTTACGGTGGCTCCGCAAAAGATGAAGTTCAAATCATCGACGGTAACCTCGGAGACTTACGAGATATTTTGAAAAAAGGTGCTACTTTTAACCGGGAAACACCAGGAGTTCCCATTGCCTATACAACAAACTTCTTAAAAGACAATGAATTAGCTGTTATTAAAAACAACTCAGA
>Lepto_lfb1
ATGTTTCGAATCATTTCAAAATTCTTCCTCGCCCTTCTAGTATTTGGTTTTATTTCAACCTCTTACGCACAGATCGGTCAAATCAATCCTTCCTCCATTAGCGGTAAATACAAGGTTTCTGGAACCAACCCAAACGGTTCCTCTTACAACGGTAGCGTTACGATCTCTCAATCTAACGGAGAATACCTTTTTACCTGGACGGTTGCTGGTCAAACTTTCACAGGAACCGGAACCCTTGAAGGTACTACTTTGACAGTAGATTGGGGAGAAACAGAACCAGTAATCTATGAAGTAAAAAACGGTGGTAAACTTTTAGAAGGAACTTGGGCCGGAGGAAACGCAACTGAAACCTTAAGAAAATAA
>mecA
ATGAAAAAGATAAAAATTGTTCCACTTATTTTAATAGTTGTAGTTGTCGGGTTTGGTATATATTTTTATGCTTCAAAAGATAAAGAAATTAATAATACTATTGATGCAATTGAAGATAAAAATTTCAAACAAGTTTATAAAGATAGCAGTTATATTTCTAAAAGCGATAATGGTGAAGTAGAAATGACTGAACGTCCGATAAAAATATATAATAGTTTAGGCGTTAAAGATATAAACATTCAGGATCGTAAAATAAAAAAAGTATCTAAAAATAAAAAACGAGTAGATGCTCAATATAAAATTAAAACAAACTACGGTAACATTGATCGCAACGTTCAATTTAATTTTGTTAAAGAAGATGGTATGTGGAAGTTAGATTGGGATCATAGCGTCATTATTCCAGGAATGCAGAAAGACCAAAGCATACATATTGAAAATTTAAAATCAGAACGTGGTAAAATTTTAGACCGAAACAATGTGGAATTGGCCAATACAGGAACAGCATATGAGATAGGCATCGTTCCAAAGAATGTATCTAAAAAAGATTATAAAGCAATCGCTAAAGAACTAAGTATTTCTGAAGACTATATCAAACAACAAATGGATCAAAATTGGGTACAAGATGATACCTTCGTTCCACTTAAAACCGTTAAAAAAATGGATGAATATTTAAGTGATTTCGCAAAAAAATTTCATCTTACAACTAATGAAACAAAAAGTCGTAACTATCCTCTAGAAAAAGCGACTTCACATCTATTAGGTTATGTTGGTCCCATTAACTCTGAAGAATTAAAACAAAAAGAATATAAAGGCTATAAAGATGATGCAGTTATTGGTAAAAAGGGACTCGAAAAACTTTACGATAAAAAGCTCCAACATGAAGATGGCTATCGTGTCACAATCGTTGACGATAATAGCAATACAATCGCACATACATTAATAGAGAAAAAGAAAAAAGATGGCAAAGATATTCAACTAACTATTGATGCTAAAGTTCAAAAGAGTATTTATAACAACATGAAAAATGATTATGGCTCAGGTACTGCTATCCACCCTCAAACAGGTGAATTATTAGCACTTGTAAGCACACCTTCATATGACGTCTATCCATTTATGTATGGCATGAGTAACGAAGAATATAATAAATTAACCGAAGATAAAAAAGAACCTCTGCTCAACAAGTTCCAGATTACAACTTCACCAGGTTCAACTCAAAAAATATTAACAGCAATGATTGGGTTAAATAACAAAACATTAGACGATAAAACAAGTTATAAAATCGATGGTAAAGGTTGGCAAAAAGATAAATCTTGGGGTGGTTACAACGTTACAAGATATGAAGTGGTAAATGGTAATATCGACTTAAAACAAGCAATAGAATCATCAGATAACATTTTCTTTGCTAGAGTAGCACTCGAATTAGGCAGTAAGAAATTTGAAAAAGGCATGAAAAAACTAGGTGTTGGTGAAGATATACCAAGTGATTATCCATTTTATAATGCTCAAATTTCAAACAAAAATTTAGATAATGAAATATTATTAGCTGATTCAGGTTACGGACAAGGTGAAATACTGATTAACCCAGTACAGATCCTTTCAATCTATAGCGCATTAGAAAATAATGGCAATATTAACGCACCTCACTTATTAAAAGACACGAAAAACAAAGTTTGGAAGAAAAATATTATTTCCAAAGAAAATATCAATCTATTAACTGATGGTATGCAACAAGTCGTAAATAAAACACATAAAGAAGATATTTATAGATCTTATGCAAACTTAATTGGCAAATCCGGTACTGCAGAACTCAAAATGAAACAAGGAGAAACTGGCAGACAAATTGGGTGGTTTATATCATATGATAAAGATAATCCAAACATGATGATGGCTATTAATGTTAAAGATGTACAAGATAAAGGAATGGCTAGCTACAATGCCAAAATCTCAGGTAAAGTGTATGATGAGCTATATGAGAACGGTAATAAAAAATACGATATAGATGAATAACAAAACAGTGAAGCAATCCGTAACGATGGTTGCTTCACTGTTTTATTATGAATTATTAATAAGTGCTGTTACTTCTCCCTTAAATACAATTTCTTCATTT
>MecC
GATTTGTGCTTTATAAAAGGGATAATCACTCGGGATATTTTCACCGATTCCCAAATCTTGCATACCTTGCTCAAATTTTTTGGCTCCTAATGCTAATGCAATGCGGGCAAAAAATATGTTGTCTGATGATTCTATTGCTTGCTTTAAATCGATATTGCCGTCTACTACTTTAAATCTTGTGATATTATAATTCCCCCATGATGCATCTTTTTGCCAACCCTTACCATAAATATCAAAATTAGTATTTTTGTCTAGTTTATTTTCTTTTAAGGCTATAATAGATGTTAATATTTTTTGGGTTGAACCTGGTGA
>Myco_suis
ATGTCTACAGTACACAATAGTGCTCCTAAACAATCAATCTCCAAGTTAGTTATTGTTACTGGAGATCCTCTTAGATGTAAGAGAATAGCTAATACTTACTTAAAAGATGTAAAGCTTTTAAGTGAAGTAAGAAATGTTTATTGTTTTACTGGAACCTATAAAAATATTGAAGTATCAATAATGGCTCATGGAATGGGTATAGGTTCCATGGGAATATATAGTTATGAATTATTTGCTCCAGAAATATATGATGCAGATTTATTAATTAGATTAGGAACTTGTGGTGGAATGTCAAAACATATTCAACTAAACGAATTAGTTTTAGTTGAAAGTATTTTTTCTAATTCCAATTATGGAGAACTTCTTGGAATTAATTCACAAGAAAATATTCAAGTTGATTTTGAATTAATTCAACTAGCTAAAAAGACTGCAGCCAGTCTTAATTTTCCCCTAAAACCTGTTAAGAATTTCTCAACAGATAATTTTTATTCCAAATATTCTCTTTCAGAATTAGGATTAAAAACTGGTTGCGATACTGTTGAGATGGAAAGCATTGCACTAGCAGTTAATGCTATGTATCACAAGAAGAAATTCTTAACAATACTAAGTGTTTCTGATATAGAAAGTTCA
>Mycsuis16S
ATGGTAGCTGAGACTGAGAGGTTGACAGCCGCAATGGGATTGAGATATGGCCCATATTCCTACGGGAAGCAGCAGTGAGGAATTTTTCACAATGGACGAAAGTCTGATGGAGCAATACCACGTGAACGATGAAGGTCTTCTGATTGTAAAGTTCTTTTATTTAGGAAAAAAAGCGCGACAGGAAATGGTCGCGCCCTGATTGTACTAATTGAATAAGTGACAGCTAACTATGTGCCAGCAGCTGCGGTAAAACATAGGTCACGAGCATTATCCGGATTTATTGGGCGTAAAGGAAGCGTAGG
>Mycohyosyn
GTGTAAGTAGTCCTACAACCCCAACAACTAATGTTGGTTTGGGCTTTTCCCCGTTCGCTCGCCACTACTAAGGGAATCATTCTTTATTTTCTTTTCCTGCTGCTACTGAGATGTTTCAATTCACAGCGTGTCTCGTCATTCAGCTATGGATTCACTGATATGACAATTGAGGATTAGCTCAATTAGGTTTCCCCATTCGGAAATCCCCGTCTCATTGTTTATATCCAACTAAACGAGGCTTATCGCAGGTAATCACGTCCTTCATCGACTTCCAGACCCAAGGCATCCACCAAAAACTCTTGTACATTTAATAGTTAATATGTATGACCTATTGTTTTGTCTATTTTTTGAATATTCTATAGGTTGATCTAAACTTTGAAATATTAATTTGATAATTTTTCAATGTCTAATTCAGTTTTCAAAGAACAAAAAGAGAGAATAATTCTCTCAAAACTGGATACGAATAATGTTCCATTAACTATTAGTCTAGAAGTATGGATAACTTCAATTGTACTCCGTAGAAAGGAGGTGATCCATCCCCAC
>Mycohyo16S
TTTTACTCTTGCGAGCATACTACTCAGGCGGATCATTTAATGCGTTAGCTGCGTCAGTGATTGGCCACCGACTAATGATCATCGTTTACGGCGTGGACTACCAGGGTATCTAATCCTGTTTGCTCCCCACGCTTTCGTCCCTCAGCGTCAGTATAGACCCAGTAAGCTGCCTTCGCCTTTGGTGTTCTTCCATATATCTACGCATTTCACCGCTTCACATGGAATTCCGCTTACCTCTATCCAACTCTAGTTTACCAGTATCCAAAGCGAGCCAGGGTTGAGCCCTGGGATTTGACTCCAGACTTAATAAACAGCCTACGAACGCTTTACGCCCAATAATTCCGGATAACGCTTGCGACCTATGTATTACCGCGGCTGCTGGCACATAGTTAGCCATCGCTTTCTAACAAGGTACCGTCAGTTCAGTTGCATTTCCTCAACTGCTTTTTCTTCCCTTGCAACAGCACTTTACAACCCGAGGGCCTTCATCGTGCACGCTGTGTCGCTCCATCAAGCTTTCGCTCATTGTGGAATATTCCCTACT
>Menangle_N
TGCCCATAAAACAGGGGCAATTCTTACTCTATTGAGCTTGCCCACCGCTATGATGCAAAATCACCTTCGGATTGCAGACAGGTCTCCGGATGCAGACATAGAGAGGCTAGAGATTGACGGATTTGAGCCTGGTACGTTCCGGCTAAGGGCAAATGCGAGAACTCCGATGACAAATGGAGAGGTAACAGCACTCAATCTTATGGCCCAGGATCTCCCTGACACTTACTCTAATGATACCCCGTTCCTCAATCCAAACACCGAGACTGAACAATGTGATGAGATGGAACAGTTCCTAAATGCAATATACAGTGTACTAGTTCAAGTCTGGGTCACAGTGTGCAAATGTATGACAGCTCATGA
>MenangleVP
CCTCGTCATAAAGACAGAATAATGTCTATGATGCCGCTCCAATCAGATAAGCAGTTGACTGAAAGTATGGAGAGTCAAGTATTTAAGAGGGGGAAAGGATTTGAGACATGGCCCAAGCGACATCGGACCGGGGGCCATAGGAGGGAGATCGCAATTGACTGGATTGGCGGGAGGCCGAGAGTCACAGAGTGGTGCAACCCAATATGTCACCCAATCTCCCAGTCAACCTTCCGAGGTAGCTGCCGATGTGGAAACTGCCCCGGCATCTGCTCCTTATGTGAAAGAGATTATACATTACTT
>Morbilli_M
ATGACAGAAGTGTACGACTTTGACCAATCGTGCTGGGATTCAAAGGGGTCCCTCGCCCCAATCTTCCCGAATACTTATCCGGATGGTCGATTGATACCTCAGGTTCGGGTCATAGACCCTGGGCTTGGCGACAGAAAGGAAGAATGTCACATGTATCTTTTCTTGTTGGGGATAATTGAGGACAGTCAAAATGAGGGCCCATCAACAGGGCGGGCATTCGGATCCCTCCCGTTAGGTGTTGGTAGATCTATGGCAAAGCCGGAAGAACTACTCAAGGAGGCGATAACCCTGGATATTGTAGTTCGGAGGACAGCAGGAGTGAATGAGAAGCTAGTTTTTTATAACAACACCCCTTTGAATGTTCTCCTGCCATGGAAAAAAGTCTTGACCAATGGAAGCATCTTTAACGCGAACCAGGTCTGCGGCGGAGTGAACCTTATACCGCTGGATGTGTCACAGAGATTCAGAGTGGTGTATATGAGCCTTACTCGTCTGTCAGATGATGGGTGTTATCGAGTGCCTAGGGGGATGCTAGATTTTAGATCTGGGAATGCGATTGCTTTCAATATACTAGTAACGATTCAAGTCAACACTGTTCAGACAAGCGGGGGTGATTATATCAGTGCACCAAGAGGGACCATAGCCACCTTCATGGTCCATATTGGGAACTTTAAACGGAAGACAAATAAGCAGTATTCAGCTGATTACTGCAAGATGAAGATAGAAAAAATGGGACTAGTATTTGCTCTTGGTGGAATCGGAGGTACCAGTCTCCATGTGAGGTGCACAGGGAAGATGAGTAAAGCTCTTAATGCCCAATTAGGCTTGAAAAAGATTCTGTGTTATCCGTTGATGGAAGTTAATGAGGATCTCAATAGACAGCTCTGGAGAGCTGAGTGCAGCATCACCCGTGTCCAGGCAGTCTTGCAACCATCTGTTCCGAATGACTTTCGTATATACAATGATGTTATCATCAACGATAACCAGGGGCTGTTCAAGATCCTATA
>Morbilli_N
ATGGCTAGCTTACTAAAGACTTTATCACTTTTCAAGAAGGCACGTGATCAGCCCCCTACAGCATCTGGGTCAGGAGGAGCATTAAGAGGTATCAAACATGTGGTAATTGTCCCAATTCCTGGTGACTCTACGATTGAGACTCGATCAAAGCTCTTGGACCGACTGATTAAGATCATCGGGGAGCCCGATACAAGTGGGCCAAAGCAAACCGGAGCACTAATCGGGCTGCTATCACTTTTTGTGGAGTCCCCAGGACAATTGATCCAAAGAATCGTTGATGATCCTGATATCAGTATCAAATTGGTTGAGGTGGTCCCAAGTGATGAGTCAAAATCAGGTTTGACGTTTGCTTCTCGAGGTGCCAATTTGGATGCTGAGGCTGACCAGTACTTAGGAGAAGATGAGTACTCAAGCGAGGAA
>Nipah_N
TCGGGAGCTGTAACTGCTTTGGCAATCAGTATCCAGATTTGGGCCTCGATGGTGATAACTGCAGAGACCAGAGTGCTCATGTCTGTTATCCGTAGGCCATAAGCTCGGCTATCAACAAAAGGTGTCTTTCCCTTGCTGCTGTCCCGAGCAGTCTTGAGGATTCTCATCAAGCCTTCCATCTCCTCTTGAGCTTTGTCTCCCCTCCTTTCCATCACTGGTATCCCGTTGACCATTGATCCAACATCTATTATTACAGCTTCAATGTCTGGGTCATTGAGGAGACTTCTAATGAGGGCCCCGGGTCTCTCTGAATACATAGAGATGAGTGTAAAAGCAGCTCCAACTTTCATTGAC
>Orthopox
GCTAATTTCTAACGCTAGCGACTCTGTTGGATATGGGTTTCCAGATATATATCTTTTCAGTTCCCCTACGTATCTATAATCATCTGTAGGAAATGGAAGATATTTCCATTTATCTACTGTTCCTAATATCATATGTGGTGGTGTAGTAGAACCATTAAGCGCGAAAGATGTTATTTCGCATCGTATTTTAACTTCGCAATAATTTCTGGTTAGATAACGCACTCTACCAGTCAAGTCAATGATATTAGCCTTTACAGATATATTCATAGTAGTCGTAACGATGACTCCATCTTTTAGATGCGATACTCCTTTGTATGTACCAGAATCTTCGTACCTCAAACTCGATATATTTAAACAAGTTAATGAGATATTAACGCGTTTTATGAATGATGATATATAACCAGAAGTTTTATCCTCGGTGGCTAGCGCTATAACCTTATCATTATAATACCAACTAGTGTGATTAATATGTGACACGTTAGTGTGGGTACAAATATGTACATTATCGTCTACGTCGTATTCGATACATCCGCATACAGCCAACAAATATAAAATGACAAATACTCTAACGCCGTTCGTACCCATCTTGATGCGGTTTAATAAATGTTTTGATTTCAATTTATTGTAAAA
>Orthosero1
GTTGGATTTGGTGGTCTGCAAAATGTGCCAATTAATGATGAGCTATCGTCACATCTACTTCGAGCGGGTAATTCGCCATGGCAGCTGACTCAGTTCTTAGATTGGATAAGTCTTGGAAGAGGATTAGCTACATCAGCTCTTGTTCCAACCGCTGGTTCAAGATATTATCAAATGAGTTGTCTATTGAGTGGTACCCTCCAGATTCCATTTCGCCCTAATCATCGATGGGGAGATGTTAGGTTTCTGCGTCTAGTGTGGTCAGCTCCTACGCTGGACGGGTTAGTTGTTGCCCCACCGCAGGTCTTAGCTCAGCCAGCTTTACAGGCGCAGGCTGATCGAGTGTGTGATTGTGATGATTACCCATTCTTGGCACGCGATCCGAGATTTAAGCATCGAGTGTATCAACAATTGAGCGCCGTAACTTTGCTTAACTTGACGGGGTTTGGTCCAATTTCCTATGTTCGAGTAGACGAGGATATGTGGAGTGGA
>Ortsero3UK
AATGTGCCAATTAATGACGAACTATCTTCACACCTACTCCGAGCCGGTAATTCTCCATGGCAATTAACACAGTTTTTAGATTGGATAAGCCTTGGGAGAGGCTTAGCTACATCAGCTCTCGTTCCGACGGCTGGTTCAAGATATTATCAAATGAGTTGTCTTCTAAGCGGTACTCTCCAGATTCCGTTTCGTCCCAATCATCGATGGGGAGATATTAGATTTTTGCGCTTAGTGTGGTCTGCTCCTACTCTTGACGGATTAGTTGTGGCTCCACCACAAGTTTTGGCCCAGCCCGCTCTGCAAGCACAGGCGGATCGAGTGTACGACTGTGATGATTACCCATTTCTTGCGCGTGATCCAAGATTTAAGCATCGGGTATATCAGCAATTGAGCGCCGTGACTCTACTTAACTTGACAGGTTTTGGCCCAATTTCCTATGTCCGAGTGGATGAAGACATGTGGAGTGGGGACGTGAACCAGCTCCTTATGAATTACTTCGGGCACACGTTTGCGGAGATTGCATATACGCTGTGTCAAGCCTCGGCTAATAGGCCTTGGGAATATGACGGTACGTATGCTAGGATGACTCAGATTGTGCTATCCTTGTTCTGGTTATCGTATGTTGGTGTGATTCATCAACAAAATACGTATCGGACATTCTACTTTCAGTGTAATCGGCGAGGTGACGCTGCTGAGGTGTGGATTCTTTCTTGTTCGCTGAACCATTCCGCACAAGTTAGACCGGGTAACCGTAGTTTATTCGTCATGCCAACTAGTCCAGACTGGAACATGGACGTCAATTTGATCCTGAGTTCGACGTTAACGGGATGTTTGTGTTCAGGTTCACAATTACCATTGATTGACAATAATTCCGTACCTGCAGTGTCGCGTAATATTCACGGTTGGACTGGTAGAGCTGGCAATCAATTACATGGATTTCAGGTGAGACGGATGGTGACTGAATTTTGTGATAGGTTGAGGCGCGATGGTGTCATGACTCAAGCTCAGCAGAACCAAGTTGAAGCGTTGGCGGATCAGACCCAACAGTTTAAGAGGGACAAGCTCGAAATGTGGGCTAGAGAAGATGATCAGTATAACCAGGCCCATCCCAATTCCACAATGTTCCGTACGAAACCATTCACGAATGCCCAATGGGGACGAGGTAATACTGGCGCGACTAGTGCCGCGATTGCAGCC
>Orth2jones
GTTGGATTTGGTGGGCTGCAAAATGTACCTATTAACGATGAGCTTGCTTCACATCTGTTACGAGCTGGAAATTCTCCATGGCAGCTGACGCAATTCCTTGACTGGATTAGTCTCGGGAGAGGATTGGCTACCTCTGCATTAGTGCCTACGGCGGGATCGCGTTACTATCAAATGAGTTGCCTACTGAGTGGTACGCTGCAAATTCCTTTTCGACCAAATCATAGATGGGGAGACGTACGATTTCTACGTCTGGTATGGTCTGCTCCTACCCTCGACGGTTTAGTTATTGCACCACCGCCCATTCTTGCGCAACCTGCGATACAGGCGCAAGCGGATAGAGCTTACGACTGTGATGACTATCCTTTCCTTGCACGTGATCCCCGCTTCAAACATAGAGTATATCAGCAACTTAGTGCGATTACCCTGCTTAATCTGACTGGCTTCGGTCCGATATCATACGTGCGGGTTGATGAGGACATGTGGAGTGGT
>Orth3italy
GTTGGATTTGGTGGTCTGCAAAATGTGCCAATTAATGATGAGTTGTCGTCACATCTACTTCGAGCCGGTAATTCGCCATGGCAGCTGACTCAGTTTCTGGATTGGATAAGTCTTGGACGAGGATTAGCCACATCGGCTCTTGTTCCGACCGCCGGTTCAAGATATTATCAGATGAGTTGTTTATTGAGTGGTACCCTCCAGATCCCATTTCGTCCTAATCATCGATGGGGAGACGTTAGGTTTCTACGTCTGGTGTGGTCAGCCCCAACGCTTGATGGGTTAGTTGTTGCCCCACCACAGGTCTTAGCTCAACCGGTGTTACAGGCGCAGGCGGATCGAGTGTATGATTGTGATGATTACCCATTCTTGGCACGTGACCCGAGATTTAAGCATCGAGTGTATCAACAATTGAGTGTTTTGACTTTGCTTAACTTGACAGCGTTTGGTCCAATTTCCTATGTTCGAGTAGACGAGGATATGTGGAGTGG
>OrthorUSA2
GTTGGATTTGGTGGCCTGCAAAATGTGCCAATTAATGATGAGTTGTCGTCGCATCTACTTCGAGCCGGTAATTCGCCATGGCAGCTGACTCAGTTCTTAGATTGGATAAGTCTTGGAAGAGGATTAGCTACATCAGCTCTTGTTCCAACCGCTGGTTCGAGATACTATCAGATGAGTTGTTTACTGAGTGGTACTCTCCAAATTCCATTTCGTCCTAATCATCGATGGGGAGATACTAGGTTTCTGCGCCTAGTGTGGTCAGCTCCTACGCTTGACGGATTGGTTATTGCCCCACCGCAGGTCTTGGCTCAGCCGGCGTTACAGGCGCAGGCAGATCGAGTGTATGATTGTGATGATTACCCATTCTTGGCACGTGACCCGAGATTTAAGCATCGAGTGTATCAACAATTGAGTGCTGTGACTCTGCTCAACTTGACGGGATTTGGTCCAATTTCCTATGTTCGAGTAGACGAGGATATGTGGAGTGGA
>Orthitaly2
GTTGGGTTTGGTGGTCTGCAAAATGTGCCGATCAATGATGAACTGTCTTCACATCTCCTTCGAGCTGGTAATTCTCCATGGCAGCTGACTCAGTTCCTAGATTGGATAAGTCTTGGGAGAGGATTGGCTACATCAGCACTTGTTCCTACCGCTGGCTCAAGATATTACCAGATGAGTTGTCTTCTAAGTGGCACTCTTCAGATTCCTTTTCGTCCAAACCATCGATGGGGGGATATTAGATTTTTGCGCCTAGTGTGGTCCGCTCCTACGCTTGATGGATTAGTTGTAGCCTCACCTCAGGTCTTAGCTCAACCAGCTTTGCAGGCTCAGGCAGACCGGGTGTACGACTGTGATGATTATCCGTTCTTAGCACGCGACCCTAGATTTAAGCATAGAGTGTATCAGCAATTGAGTGCCGTGACTCTGCTCAACTTGACGGGATTTGGTCCGATCTCGTACGTCCGGGTGGATGAAGATATGTGGAGTGGA
>OrthNdelle
GTTGGATTTGGTGGCTTGCAAAATGTGCCAATTAATGATGAGTTGTCTTCACATCTGCTTCGGGCCGGTAATTCTCCATGGCAACTGACTCAGTTTTTAGATTGGGTAAGTCTTGGGAGAGGACTAGCCACGTCGGCTCTGGTGCCAACAGCTGGTTCAAGATACTATCAGATGAGTTGTCTTTTAAGTGGTACTCTTCAGATTCCATTTCGTCCCAACCATCGATGGGGAGACATCAGATTCCTGCGGCTAGTGTGGTCAGCTCCTACTCTCGACGGGTTAGTCATAGCTCCACCGCGAGTGTTGGCGCAGCCAGCTTTGCAGGCGCAAGCAGATCGGGTGTACGACTGTGATGATTATCCCTTCCTTGCACGTGACCCAAGATTTAAGCATCGGGTATATCAGCAATTGAGCGCCGTCACTCTGCTTAATCTGACAGGCTTCGGTCCGATCTCTTACGTTCGCGTGGACGAAGATATGTGGAGTGGA
>Orthochina
AAAGATCGACGGCACGTATTTCATGTACAACAGCAGTGGCCAAATTACATTAAGAGACAACATATCAAGGCTTCCATCCAGGACATCAGCACTTGAGTCACTAAGAATAGATACTGTCGCACCTCCGTTAGTAGTGCAGGAATCGCAGGGATCTAGGTCACTGCGTTTATTATACGATGCAGTTGATTTTAGAGTAGTAAATCAGGCATTCACACTAATGACGAGGGCATCGATTCCAACCTATCGGTTCCCTTTGAATTACGATGCTTCGGCTAATATTGTTACGCTTAGCCCGAATTATCGTATCAGAATTGGCCAATGGACTGGACAACTGCGATATCAGACCCCAACTATCAATTGGAGCGTTCCGGTGACGGTAAAATTGATGCGAGTGAATGACTGGTTAATATTAAGTTTCTCCAGATTCTCAACGGGCGCCATCCTCGCATCTGGTAAGTTCG
>Orthchina2
CGCGACCCGAGATTTAAGCATCGAGTGTATCAACAATTGAGCGCCGTAACTTTGCTTAATTTGACGGGGTTTGGTCCAATTTCCTATGTTCGAGTAGACGAGGATATGTGGAGTGGGGACGTGAACCAGCTTCTCATGAACTACTTCGGGCATACGTTTGCGGAGATTGCATATACATTATGTCAAGCTTCAGCCAATAGACCTTGGGAGCATGATGGTACGTATGCGCGGATGACTCAAATTATACTGTCCTTGTTCTGGTTATCATATGTCGGTGTAATTCATCAGCAGAACACGTAT
>Ortho3USA3
GTTGGATTCGGTGGCCTGCAAAATGTGCCAATTAATGATGAGTTGTCGTCACATCTGCTTCGAGCCGGTAATTCGCCATGGCAGCTGACTCAGTTCTTAGATTGGATAAGTCTTGGAAGAGGATTAGCTACATCAGCTCTTGTTCCAACCGCTGGTTCAAGATACTATCAGATGAGCTGTTTACTGAGTGGCACTCTCCAAATTCCGTTTCGTCCTAATCATCGATGGGGAGATGCTAGGTTTCTGCGTCTAGTGTGGTCAGCTCCTACGCTTGACGGGTTGGTTGTTGCCCCACCACAGGTCTTAGCTCAGCCGGCGTTACAGGCGCAGGCGGATCGAGTGTATGATTGTGATGATTACCCATTCTTGGCACGTGACCCGCGATTCAAACATCGAGTGTATCAGCAATTGAGTGCCGTGACTCTGCTCAACCTGACGGGATTTGGGCCAATTTCCTATGTTCGAGTAGACGAAGCCATGTGGAGTGG
>PCV3_rep
GTCCGGAGGGAAAGCCCGAAACACAGGTGGTGTTTTACGATAAACAACTGGACCCCGACCGAGTGGGAATCTATTGTGGAGTGTGGAGGCAGTATAGCGAGATACCTTATTATCGGCAAAGAGGTTGGAAAAAGCGGTACCCCACACTTGCAAGGGTACGTGAATTTCAAGAACAAAAGGCGACTCAGCTCGGTGAAGCGCTTACCCGGATTTGGTCGGGCCCATCTGGAGCCGGCGAGGGGGAGCCACAAAGAGGCCAGCGAGTATTGCAAGAAAGAGGGGGATTACCTCGAGATTGGAGAAGATTCCTCTTCGGGTACCAGATCGGATCTTCAAGCAGCAGCTCGGATTCTGACGGAG
>PCV4_cap
TTATCCCTGTTTGGGGTAGTTAACAAGGTCAAATTCTCTGAATTGCACATACAGAGTAAATCTCACTGTCCACACCTGCACAAAGTTAGAATTTTGTATACTGTATTGGAGGCCATGATGGACTAGGTCCTGGTCCGCCATGCTGATCCACCATTGGTTTCTTTTGTTGTTAGGCTGGAAGTGGAGGGTGTGGGTTTCCCCGGAGGGGTCCTGGGGTTTTGGAGTGAAATAGCGACTGTGTCTAGCAATATTGGTGAAACCATGCCTGCTGCTGTGGTTTGCCAGGACATCATAAGTTTGGTTTTTCCCTTCCCCCACATAGTCTCCATCCAGTTGTATAGCAGTGCTAGAGTAAGTCCTATTACTGTTAATGCCATTTAGTGGCAGAAATTCGACTTTAACCTTTCTGATCCGGTAATATGCAAATGGGAGGCTGTAAAGGTTTACGATCGTTCCCGGTCCTTTTGGGATAAAGTCCTTCAGTTTGAAATCGTAATGTCCAACGTTCCAAGAGGGCGTGGAAAAGCTTGACACGCTGAGAGTCACCTCCCTCATGAAGCGCGCATGGAAAATTCCGTTCTTCCTTCTCCACCGGTATCTCCGCCTACTGGCCCGGGGCCACAGTCCCCGCCTGCGCTGGTTCCGCCGGTTACGCCTCCGTCTGCTGTACCTAGACCTGATTGGCAT
>PCV4_rep
CCGTGAGTTCCCGTCTGTATTTATAAGGTATGGGCGTGGCCTCCGGGACTACGTCATTACTGCAGGCCTGGGTAAGTCCCGGGAGTGGAAGACTGAAGTGCGCGTCATCGTGGGTATCCCCGGCGTGGGCAAGTCCAGACATGTCTAAGAGAAGGGGGGTGCGGACCTCTTCTGGAAACCACGTGGCAAGTGGTGGGATGGATATAATGGCCAGAGTCACGTGGTCCTGGATGACTATTATGGCTGGTTGCCATGTGATGACTTGATGAGACTCATGGACAGATACCCCCTCCGTGTGGAGACAGAGGGGGGTTCCATTGAGTTCGTGGCCAAGGCAATGTGGATTACCAGCAACAAGCA
>PCV1_rep
GATGGATATCATGGAGAAGAAGTTGTTGTTTTGGATGATTTTTATGGCTGGTTACCTTGGGATGATCTACTGAGACTGTGTGACCGGTATCCATTGACTGTAGAGACTAAAGGGGGTACTGTTCCTTTTTTGGCCCGCAGTATTTTGATTACCAGCAATCAGGCCCCCCAGGAATGGTACTCCTCAACTGCTGTCCCAGCTGTAGAAGCTCTCTATCGGAGGATTACTACTTTGCAATTTTGGAAGACTGCTGGAGAACAATCCACGGAGGTACCCGAAGGCCGATTTGAAGCAGTGGACCCACCCTGTGCCCTTTTCCCATATAAAATAAATTACTGA
>PCV2b
TTAAGGGTTAAGTGGGGGGTCTTTAAGATTAAATTCTCTGAATTGTACATACATGGTTACACGGATATTGTATTCCTGGTCGTATATACTGTTTTCGAATGCAGTGCCGAGGCCTACGTGGTCTACATTTCCAGCAGTTTGTAGTCTCAGCCACAGCTGGTTTCTTTTGTTGTTTGGTTGGAAGTAATCAATAGTGGAATCTAGGACAGGTTTGGGGGTAAAGTAGCGGGAGTGGTAGGAGAAGGGCTGGGTTATGGTATGGCGGGAGGAGTAGTTTACATAGGGGTCATAGGTGAGGGCTGTGGCCTTTGTTACAAAGTTATCATCTAGAATAACAGCACTGGAGCCCACTCCCCTGTAACCCTGGGTGATCGGGGAGCAGGGCCAGAATTCAACCTTAACCTTTCTTATTCTGTAGTATTCAAAGGGCACAGAGCGGGGGTTTGAGCCCCCTCCTGGGGGAAGAAAGTCATTAATATTGAATCTCATCATGTCCACCGCCCAGGAGGGCGTTCTGACTGTGGTCCGCTTGATAGTATATCCGAAGGTGCGGGATAGGCGGGTGTAGAAGATGCCATTTTTCCTTCTCCAGCGGTAACGGTGGCGGGGGTGGACGAGCCAGGGGCGGCGGCGGAGGATCTGGCCAAGATGGCTGCGGGGGCGGTGTCTTCTTCTCCGGTAACGCCTCCTTGGATACGTCAT
>PCV2d
TCTGAATTGTACATACATGGTTATACGGATATTGTAGTCCTGGTCGTATATACTGTTTTCGAACGCAGTGCCCAGGCCTACATGGTCTACATTTCCAGTAGTTTGTAGTCTCAGCCAGAGTTGATTTCTTTTGTTATTGGGTTGGAAGTAATCCATTGTCCTATCAAGGACAGGTTTCGGGGTAAAGTACCGGGAGTGGTAGGAGAAGGGCTGGGTTATGGTATGGCGGGAGGAGTAGTTTACATAGGGGTCATAGGTTAGGGCATTGGCCTTTGTTACAAAGTTATCATCTAGAATAACAGCAGTGGAGCCCACTCCCCTGTCACCCTGGGTGATTGGGGAGCAGGGCCAGAATTCAACCTTAACCTTCCTTATTCTGTAGTATTCAAAGGGCACAGTGAGGGGGTTTGAGCCCCCTCCTGGGGGAAGAAAATCATTAATATTAAATCTCATCATGTCCACATTCCAGGAGGGAGTTCTGACTGTGGTTTTCTTGACAGTATAACCGATGGTGCGGGAGAGGCGGGTGTTGAAGATGCCATTTTTCCTTCTCCAGCGGTAACGGTGGCGGGGGTGGACGAGCCAGGGGCGGCGGCGGAGGATCTGGCCAAGATGGCTGCGGGGGCGGTGTC
>PCV2c
TCACTTAGGGTTAAGTGGGGGGTCTTTAAGATTAAATTCTCTGAATTGTACATACATGGTTACACGGACATTGTAGGCCTGGGCATTTGTACTGTTTTGAAAGGCGTGTCCGAGGCCTACATGGTCTACATTTCCAGTAGTTTGTAGTCTCATCCACAGCTGATTTCTTTTGTTATTTGGTTGGAAGTAATCAATAGTGGAATCAAGGACAGGTTTGGGGGTAAAGTAGCGGGAGTGGTAGGAGAAGGGTTGGGTTATGGTATGGCGGGAGGAGTAGTTTACATAGGGGTCATAGGTAAGGGCTGTGGCCTTGGTTACAAAGTTATCATCTAGAATAACAGCAGTGGAGCCCACTCCCCTGTCACCTTGGGTGATGGGGGATCTGGCAAAGAATTCCACTTTAACCTTTCTTATTCTGTAGTATTCAAAGGGCACAGTGAGGGGGTTTGAGCCCCCTCCTGGGGGAAGAAATTGGTTAATATTAAATCTCATCATGTCCACCGCCCAAGAGGGTGGTGAGACCTGTGAGGCATTAACGGTATAAACAAAGGAGCGGGAGAGGCGGGCATTGAAGATTCCATTTTTCCTTCTCCAACGGTAGCGGTGGCGGGGGTGGACGAGCCAGGGGCGGCGGCGGAGGATATGGCCAAGATGGCTGCGGGGGCGGTGTCTTCTTCTCCGGTAACGCCTCCTTGGATACGTCAT
>PCV2e
TTACATATAAGAAAGAGGGGAAGGAAGAGGGGGGTCTTTCATATTAAATTCTCTAAATTGTACGTAGAGAGTTACACGTACATTGTAGGCCTGGGCAGTGGTACTGTGTTGAAAAGCAGTGCCAAGGCCTGTATGGTCCACATTACCAGAGGTTTGTAGTCTCAGCCAGAGTTGATTTCTTTTGTTATTGGGTTGGAAGTAATCGATTATCCTATCAAGGACAGGTTTGGGGGTGAAATATCGGGAGTGGTATGAGAAGGGCTGGGTTATGGTGTGGCGGGAGGAGTAGTTTACATAGGGGTCGTAGGACAGGTTATTGGTTTTGTTTACGAAGTTATCATCTAAGATTACAGCACTGGAGCCTACTCCCCGTTCACCTTGAGTGATGGGGGATCTTGCAAAGAATTCTACTTTAACCTTTCTTATTCTGTAGTATTCGAAGGGTACAGAGAGGGGGTTTGTTCCCCCTCCTGGTGGGAGGAAATCTCCAATATTAAATCTCATCATGTCCACCGCCCATGATGGCGGTGTGACTGTGGAGGTTACAACAGTATATACAAAGGAGCGGGAGAGGCGGGCGTTGAAGATTCCATTTTTCCTTCTCCAGCGGTAACGGTGGCGGGGGTGGACGAGCCAGGGGCGGCGGCGGAGGATTTGGCCAAGATGGCTGCGGGGGCGGTGTCTTCTCCTTCGGTAACGCCTCCTTGGATACGTCAT
>PCV2f
TCACTTTGTGTTAAGAGGGGGGTCTTTAAGATTAAATTCTCTAAATTGTACATAAACTGTTATACGGATATTGTAGTCCTGGTCGTATTTACTGTTTTCGAACGCAGTGCCGAGGCCTACGTGGTCGACATTTCCAGTGGTTTGAAGTCTCATCCACAGCTGATTCCTTTTGTTATTTGGTTGGAAGTAATCAATGGTGGAATCAAGGACAGGTTTGGGGGTAAAGTACCGGGAGTGGTAGGAGAAGGGCTGGGTTATGGTATGGCGGGAGGAGTAGTTTACGTAGGGGTCATAGGTTAGGGCTGTGGCCTTAGTTACAAAGTTATCATCTAGAATAACAGCAGTGGATCCGACTCCCCTGTCACCCTGGGTGATTGGGGAGCAGGGCCAGAATTCAACCTTAACCTTTCTTATTCTGTAGTATTCAAAGGGCACAGTGAGGGGGTTTGAGCCCCCTCCTGGGGGAAGAAAGTCGTTAATATTAAATCTCATCATGTCCACCGCCCAGGAGGGCGTTGTGACTGTGGTAGCCTTGACAGTATATCCGAAGGTGCGGGAGAGGCGGGCATTGAAGATTCCATTTTTCCTTCTCCAGCGGTAGCGGTGGCGTGGGTGGACGAGCCAGGGGCGGCGGCGGAGGATGGAGCCAAGATGGCTGCGGGGGCGGTGTCTTCTTCTCCGGTAACGCCTCCTTGGATACGTCAT
>PCV2g
TCACTTAGGGTTAAGTGGGGGGTCTTTAAGATTAAATTCTCTGAATTGTACATACATGGTTATACGGATATTGTAGTCCTGGTCGTATTTACTGTTTTCGAACGCAGTGCCGAGGCCTACGTGGTCTACATTTGCAGAGGTTTGTAGTCTCAGCCAGAGTTGATTTCTTTTGTTATTGGGTTGGAAGTAATCGATTGTCCTATCAAGGACAGGTTTGGGGGTGAAATAGCGGGAGTGGTAGGAGAAGGGCTGGGGGATTGTATGGCGGGAGGAGTAGTTTACATAGGGGTCATAGGTTAGGGCTGTGGCCTTTGTTACAAAGTTATCATCTAGAATAACAGCAGTGGAGCCCACTCCCCTGTCACCTTGAGTGATTGGGGAGCAGGGCCAGAATTCAACCTTAACCTTCCTTATTCTGTAGTATTCAAAGGGCACAGTCAGGGGGTTTGAGCCCCCTCCTGGGGGAAGAAAGTCATTAATATTAAATCTCATCATGTCCACCGCCCAGGAGGGTGTTGAGACTGTGGTAGCCTTGACAGTATATCCGAAGGTGCGGGAGAGGCGGGTGTTGAATATGCCATTTTTCCTTCTCCAACGGTAGCGGTGGCGGGGGTGGACGAGCCAGGGGCGGCGGCGGAGGATCTGGCCAAGATGGCTGCGGGGGCGGTGTCTTCTCCTTCGGTAACGCCTCCTTGGATACGTCAT
>PCV2h
TCACTTAGGGTTAAGTGGGGGGTCTTTAAGATTAAATTCTCTGAATTGTACATACATGGTTACACGGATATTGTAGTCCTGGTCGTATATACTGTTTTCGAACGCAGTGCCGAGGCCTACGTGGTCCACATTTGCAGAGGTTTGTAGCCTCAGCCAAAGCTGATTCCTTTTGTTATTCGGTTGGAAGTAATCGATAGTGGAATCAAGAACAGGTTTGGGGGTAAAGTACCGGGAGTGGTAGGAGAAGGGTTGGGTTATGGTATGGCGGGAAGAGTAGTTTACATAGGGATCATAAGTCAGGGCTGTGGCCTTTGGTACAAAGTTATCATCTAGAATAACAGCAGTGGATCCAACTCCCCTGTCACCCTGGGTGATTGGGGAGCAGGGCCAGAATTCAACCTTAACCTTTCTTATTCTGTAGTATTCAAAGGGCACAGTGAGGGGGTTTGAGCCCCCTCCTGGGGGAAGGAAATCGTTAATATTAAATCTCATCATGTCCACCGCCCAGGAGGGCGTTCTGACTGTGGTTTTCTTCACAGTATATCCGAAGGTGCGGGAGAGGCGGGTGTTGAAGATGCCATTTTTCCTTCTCCAGCGGTAACGGTGGCGGGGGTGGACGAGCCAGGGGCGGCGGCGGAGGATCTGGCCAAGATGGCTGCGGGGGCGGTGTCTTCGTCTGCGGAAACGCCTTCTTGGATACGTCAT
>PCV2a
TTAGGGTTTAAGTGGGGGGTCTTTAAGATTAAATTCTCTGAATTGTACATACATAGTTACCCGGATATTGTAGTCCTGGTCGTATTTACTGTTTTCGAACGCAATGCCGAGGCCTACGTGGTCCACATTTGCCGAGGTTTGTAGTCTCAGCCAAAGCTGATTCCTTTTGTTGTTTGGTTGGAAGTAATCAATAGTGGAATCAAGGACAGGTTTGGGGGTAAAGTACCGGGAGTGGTAGGAGAAGGGTTGGGGGATTGTATGGCGGGAGGAGTAGTTTACATAGGGGTCATAGGTTAGGGCTGTGGCCTTAGTTACAAAGTTATCATCTAGAATAACAGCAGTGGAGCCCACTCCCCTGTCACCCTGGATGATTGGGGAGCAGGGCCAGAATTCAACCTTAACCTTCCTTATTCTGTAGTATTGAAAGGGTATAGAGATTTTGTTGGTCCCCCCTCCCGGGGGAACAAAGTCGTTAATATTAAATCTAATCATGTCCACCGTCCAGGAGGGCGTTCTGACTGTGGTAGCCTTGACAGTATATCCGAAGGTGCTGGAGAGGCGGGTGTTGAAGATGCCATTTTTCCTTCTCCAGCGGTAACGGTGGCGGGGGTGGACGAGCCAGGGGCGGCGGCGGAGGATCAGGCCAAGATGGCTGCGGGGGCGGTGTCTTCGTCTGCGGAAACGCCTCCTTGGATACGTCAT
>PCV2rep
AAGAATGGAAGAAGCGGACCCCAACCACATAAAAGGTGGGTGTTCACGCTCAATAATCCTTCCGAAGACGAGCGCAAGAAAATACGGGAGCTCCCAATCTCCCTATTTGATTATTTTATTGTTGGCGAGGAGGGTAATGAGGAAGGCCGAACACCCCACCTACAGGGGTTCGCTAATTTTGTGAAGAAGCAAACTTTTAATAAAGTGAAGTGGTATTTTGGTGCCCGCTGCCACATCGAGAAAGCGAAAGGAACAGATCAGCAGAATAAAGAATACTGCAGTAAAGAAGGCAACTTACTTATCGAGTGTGGAGCTCCTAGATCTCAAGGACAACGCAGTGACCTGTCTACTGCTGTGAGTACCTTGTTGGAGAGCGGGAGTCTGGTGACCGTTGCAGAGCAGCACCCTGTAACGTTTGTCAGAAATTTCCGCGGGCTGGCTGAACTTTTGAAAGTGAGCGGGAAAATGCAGAAGCGTG
>PCV3
TTAGAGAACGGACTTGTAACGAATCCAAACTTCTTTGGTGCCGTAGAAGTCTGTCATTCCAGTTTTTTCCGGGACATAAATGCTCCAAAGCAGTGCTCCCCATTGAACGGTGGGGTCATATGTGTTGAGCCATGGGGTGGGTCTGGAGAAAAAGAAGAGGCTTTGTCCTGGGTGAGCGCTGGTAGTTCCCGCCAGAATTGGTTTGGGGGTGAAGTAACGGCTGTGTTTTTTTTTAGAAGTCATAACTTTACGAGTGGAACTTTCCGCATAAGGGTCGTCTTGGAGCCAAGTGTTTGTGGTCCAGGCGCCGTCTAGATCTATGGCTGTGTGCCCGAACATAGTTTTTGTTTGCTGAGCCGGAGAAATTACAGGGCTGAGTGTAACTTTCATCTTTAGTATCTTATAATATTCAAAGCTAATCGCAGTTTCCCATTCGTTTAGGCGGGTAATGAAGTGGTTGGCGTGCCAGGGCTTGTTATTCTGAGGGGTT
>PCV2_rep
GGCCCGCAGTATTCTGATTACCAGCAATCAGACCCCGTTGGAATGGTACTCCTCAACTGCTGTCCCAGCTGTAGAAGCTCTCTATCGGAGGATTACTTCCTTGGTATTTTGGAAGAATGCTACAGAACAATCCACGGAGGAAGGGGGCCAGTTCGTCACCCTTTCCCCCCCATGCCCTGAATTTCCATATGAAATAAATTACTGAGTCTTTTTTATCACTTCGTAATGGTTTTTATTATTCACTTAGGGTTAAGTGGGGGGTCTTTAAGATTAAATTCTCTGAATTGTACATACATGGTTATACGGATATTGTAGTCCTGGTCGTATATACTGTTTTCGAACGCAGTGCCGAGGCCTACATGGTCTACATTTCCAGTAGTTTGTAGTCTCAGCCAGAGTTGATTTCTTTTGTTATTGGGTTGGAAGTAATCGATTGTCCCATCAAGGACAGGTTTCGGGGTAAAGTACCG
>PDCoV_M
TCATCTAAGAAGGACGCAGTTTTCATTGTGTCCATAATTTTTGCCGTACTGACCTTCATATCCTGGGCCAAGTACTGGTATGACTCAATTCGTTTATTAATGAAAACCAGATCTGCATGGGCACTCTCACCTGAGAGTAGACTCCTTGCAGGGATTATGGATCCAATGGGTACATGGAGGTGCATTCCCATCGACCACATGGCTCCAATTCTCACACCAGTCGTTAAGCATGGCAAGCTCAAGCTACATGGGCAAGAGCTGGCCAATGGCATATCAGTCAGAAATCCGCCACAGGATATGGTGATAGTGTCACCAAGTGACACCTTTCACTACACTTTTAAGAAACCTGTGGAATCAAAC
>PDCoV_E
ATGGTAGTCGACGACTGGGCCGTTACCATCCCTGGACAATATATTATTGCTATACTAGTTGTCATCTGCATTGGTGTGGCACTACTTTTTATTAACACTTGCTTAGCTTGTGTTAAATTGTTTTACAAGTGCTACCTAGGGGCAGCATATCTTGTTAGGCCTATTATAGTGTACTACTCCAAGCCGAACCCCGTACCTGAGGATGAGTTTGTAAAAGTACACCAATTTCCTAGAAACACTCACTATGTCTGACGCAGAAGAGTGGCAAATTATTGTTTTCATTGCGATCATATGGGCGCTTGGCGTCATCCTCCAAGGAGGCTATGCCACGCGTAATCGTGTGATCTATGTTATTAAACTTATTCTGCTTTGGCTGCTCCAACCCTTCACCCTAGTGGTGACCATTTGGACCGCAGTTGACAGATCATCTAAGAAGGACGCAGTTTTCATTGTGTCCATAATTTTTGCCGTACTGACCTTCATATCCTGG
>PEDV_E
ATGCTACAATTAGTGAATGATAATGGTCTAGTAGTTAATGTTATACTTTGGCTTTTCGTACTCTTTTTCCTGCTTATTATAAGCATTACTTTCGTCCAATTGGTTAATCTGTGCTTCACTTGTCACCGGTTGTGTAATAGCGCAGTTTACACACCTATAGGGCGTTTGTATAGAGTTTATAAGTCTTACATGCGAATTGACCCCCTCCCCAGTACTGTTATTGACGTATAAACGAAATATGTCTAACGGTTCTATTCCCGTTGATGAGGTGATTGAACACCTTAGAAACTGGAATTTCACATGGAATATCATACTGACGATACTACTTGTAGTGCTTCAGTATGGCCATTACAAGTACTCTGCGTTCTTGTATGGTGTCAAGATGGCTATTCTATGGATACTTTGGCCTCTTGTGTTGGCACTTTCACTTTTTGATGCATGGGCTAGCTTTCAGGTCAACTGGGTCTTTTTTGCTTTCAGCATCCTTATGGCTTGCATCACTCTTATGCTGTGGATAATGTACTTTGTCAATAGC
>PEDV_N
TCTCCAAGTAACAACAGAGGCAATAACCAGTCCCGCGGTAATTCACAGAATCGTGGAAATAACCAGGGTCGTGGAGCTTCTCAGAACAGAGGAGGCAATAATAATAACAATAACAAGTCTCGTAACCAGTCCAAGAACAGAAACCAGTCAAATGACCGTGGTGGAATGACATCACGCGATGATCTGGTGGCTGCTGTCAAGGATGCCCTTAAATCTTTGGGTATTGGAGAAAATCCTGATAGGCTTAAGCAACAACAGAAGCCTAAGCAGGAAAAGTCTGACAACAGCGGCAAAAATACACCTAAGAAGAACAAATCCAGGGCCACTTCGAAGGAACGTGACCTCAAGGACATCCCAGAGTGGAGGAGAATTCCCAAGGGCGAAAATAGCGTAGCAGCTTGCTTCGGACCCAGGGGGGGCTTCAAAAATTTTGGAGATGCGGAATTTGTCGAAAAAGGTGTTGATGCCTCAGGCTATGCT
>P_mult
TCATCGCGCGGTGTGAAATGTCATATTGATCAAATTATCATTTGTGGTGGTTTGGAAAATGCGATTCAGCAACTGATGTTGTTGTTTACGCACCTTTATCAAACGCCTGTTGTGCACTATGGTATGGAATTTTATGGTTATCAGACTTTAGAAAAGCTATTAACATTAGCCCACCAGAAAGTGATCAAGTTGCCTCTGAATGCAGATGATCAACAGCTTGACCTTGATTTTTTAGCGCAAAGTTCAGTGAATATTGCGTGTGTAACGCCGTCGCATTTGTATCCCTTTGGTCATGTGCTTTCTATTACACAACGTCAACAATTACTAGCTTGGGCAAAAGCACAGCCACAGCGTTACATTATTGAAGATGATTATGACAGTGAATTTCGTTACCAAGGTAAACCAATCCCTGCGTTACAGAGTTTAGATAAGAATGACAGTGTGATTTATCTAGGTTCTTTTTCGAAGTTATTGATGCCT
>PAdV
GGCGGACAGGCCGCGTCGGAGTACCTGTCTCCAGGTCTTGTTCAGTTTGCAAGGGCCACGGAAACATACTTCCAGATTGGACCCAAGTTTAGAAACCCCACGATGGCCCCCACCCATGACGTGACCACGGAACGGTCACAGCGGCTACAGCTGCGCTTCACTCCCGTGACCAAAGAGGACACGCAGTACGCCACCAAGGTGCGCTTCCAGCTCACCGTGGGAGATAACCGCGTCCTAGACATGGGGAGTACCTACTTTGACATCAAGGGACGTCTGGACCGCGGACCCTCTTTCAAGCCGTACAGCGGCACGGCGTACAACCCGCTGGCCCCTAAGTCCGGCGTGAACAACTGTGAATACAAGGGGTCGGACAATGAGAACACCTATGTGTTGGCCCAGATCTCCTATCCCGGTATCGAG
>PAdVA_1
TCCCAGGCGACGGAGACCTACTTTAACCTGGGCAACAAGTTTAGGAACCCCACCGTCGCGCCCACCCACGATGTGACGACGGAGCGGTCGCAGCGGCTGCAGCTGCGCTTCGTCCCCGTGGACAAGGAGGACACTCAGTACACGTACAAGACGCGCTTCCAGCTGGCGGTGGGCGACAACCGCGTGCTGGACATGGGCAGCACCTACTTTGACATCCGCGGAACGCTGGACCGCGGGCCCTCCTTCAAACCCTACTCGGGCACCGCGTACAACATCATGGCTCCCAAGAGCGCTCCCAAC
>PAdVA_2
TCCCAGGCGACGGAGACCTACTTTAACCTGAACAACAAGTTTAGGAACCCCACCGTCGCGCCCACCCACGATGTGACGACGGAGCGCTCGCAGCGGCTGCAGCTGCGCTTCGTCCCCGTGGACAAGGAGGACACTCAGTACACATACAAGACCCGCTTCCAGCTGGCGGTGGGCGACAACCGCGTGTTGGACATGGCGAGCACCTTCTTTGACATCCGGGGAACGCTGGACCGGGGACCCTCCTTCAAACCGTACTCGGGCACCGCGTACAACATCATGGCTCCCAAGAGCGCTCCCAAC
>PAdVC
CACATCCAGGTTCCTCAGAAATTTTTTGCCATCAGAAACCTTTTACTTCTTCCGGGGACATACACCTACGAGTGGTCTTTTCGTAAAGATGTCAACATGGTTCTTCAGAGCACCCTGGGGAACGATCTCAGGGTCGACGGCGCTTCCATCAGAATAGACAGCGTGAACTTGTACGCCAGCTTCTTCCCCATGGCCCACAACACGGCCTCTACTCTGGAGGCCATGTTGAGAAACGACACCAACGATCAGTCCTTTATTGATTACCTGTCGTCAGCGAACATGCTGTACCCCATCCCCGCCGGGGCTTCT
>PAdVB_1
TGAACATTGCAAACCCTCTGGGTTATACCCCCAGAAAAAAACTCTGCCTTAAGCTGGGGGAGGGTCTAGCACTGGACTCGGATGGACACCTTCGTGTCCAGATACCAGACATGCAGGCCCAGCCTCCACTGCTCTACCAAGGACATCGACTTAGCTTACTCTTTGATGCGGACGCCGGATTTCATCTCACAGAAGATGGAGCTTTGTCCCTGACAAAAACCTTAGTCTATCCCACCCTGTGGACGGGACCTGCTCCCACGGCCAACGTCACCTTCTCGGGGGAGGATTCCCCATCTGGCATTCTCAGATTGTGTCTCAGCAGAACCGGGGGCACGGTCATTGGCACCCTGTCTGTACAAGGTGGCCTCACGACCCCCAGTACCGGTCAGACCCTGGGCATGAACCTTTACTTTGACGCAGACGGCAATGTGCTGTCTGAGAGCAACCTCGTCCGAGGGTCCTGGGGAATGAAAGACCAAGATACCCT
>PAdVB_2
TGAACATTGCAAACCCTCTGGGTTATACCCCCAGAAAAAAACTCTGCCTTAAACTGGGGGAGGGTCTAGCACTGGACCCGGATGGACACCTTCGTGTCCAGATACCAGACATGCAGGCCCAGCCTCCACTGCTCTACCAAGGACATCGACTTAGCTTACTCTTTGATGCGGACGCCGGATTTCATCTCACAGAAGATGGAGCTTTGTCCCTGACAAAAACCTTAGTCTATCCCACCCTGTGGACGGGGCCTGCTCCCGAGGCCAACGTCACCTTGTCGGGGGAGGATTCCCCATCGGGCATCCTCAGACTGTGTCTCAGCAGAGCCGGGGGCACGGTCATTGGCACCCTGTCTGTACAAGGTAGCCTCACGACCCCCAGTACCGGTCAGACCCTAGGCATGAACCTTTACTTTGACGCAGACGGCAATGTGCTGTCTGAGAGCAACCTCGTCCGAGGGTCCTGGGGAATGAAAGACCAAGATACCCT
>papilloL12
ATGAAATCAAAAACCTGCAGGGGACTGTAACAGTTCCTAAGGTCTCTTCTAGTCAATATAGAGTCTTCCGTATCACTTTCCCTGACCCTAATAAGTTTGCCTTAACTGATCCTGACATTTACAATCCAGATACAGAGCGTCTAGTATGGGGTCTTCGGGGCATAGAAATTGGCCGTGGAGGACCTCTGGGTATTGGTATTACTGGGAATCCTCTGCTAAACCGTTTTGATGACGTGGAGAACACAGGTAAATATAACTCCACATTTGGGGAGGACAATAGGCAAAATATAGGGTTTGACCCAAAGCAGACACAGATGTTTCTTCTGGGATGTACACCTCCTTTGGGTGAA
>papilloE22
ATGGCAGATTACGCTGAAGGTACCTCAAATACTGACTGTGTTGATAGCTTTATTTGTCATGAGGCCTTATGTAGCGATGAGGACAATTCTGACAAAGAAAATGAGGCCGGGTCAGTTGTATCAGATCTTATTGATGATTCCGAGGTGTGCCAAGGAAATTCCTTGGAACTCTTTCAGCAAAAACAAATGCATGATGATCGGGTGCAACTGCAGCGGGTTTTAAAGCAAAAACGAAAGCTAAGCCGTCCTTTGTCTGATATCAGTGTAAGTGGGAGGTCTAACGAGGATTCTCCCAGAAAAAAAAGGACATCTAGAAGGTTTGGGAATTCTCTGGAGGATAGTGGTCTCGGCTGTTCGTTTCAAAATGAAGCTTCTTGTACTCACGAAGGGACGCAGGTAGATTCTTGTGGCGCCTCAGGGGGTTCTACCGCGGTTCCGAGTGGGGTGGTTCGCTGCTTAGACTTGTTAAAATCCAGCAAT
>papillom1a
AACAGTGCAGCTCTGTACCATGCACAGACGCTGTATGACACAGCGGTGCTGCCGCAATGTAAAAGAAAACATGTAAATAGCCCAAAAGTGAAACCTGTCTGTGACTTAAGTCCGCGGCTCGCTGCCATAAACATTGGGACGGAGTCGCAGCAAACAGCAAAGCGGAGGCTCTTCGTGGCCCCACCAGATAGCGGATATGGGAATACCCTGGAAGAAGCAAATACGCAGGAGATGGGCGAAACAGAGGTACCGGGCGGTAATGGCGGCGAGGGGGAGCACATGGTGGCGGAGGCATTTGGG
>papillom1b
AACAGTGCAGCTCTGTACCATGCACAGACGCTGTATGACACAGAGGTGCAGGCACAATGTAAGAGAAAACATGTAAATAGCCCAAAAGTGAAACCTAACTGTGACCTAAGTCCGCGGCTCGCTGCCATAAACATTGGGACGGAGTCGCAGCAAACAGCAAAGCGGAGGCTCTTCGTGGCCCCACCAGATAGCGGATATGGGAATACCCTGGAAGAAGCAAATACGCAGGAGATGGGCGAAACAGAGGTACCGGGCGGTAATGGCGGCGAGGGGGAGCACATGGTGGCGGAGGCATTTGGG
>papillL11b
TACATCCTCAGACGGAGGAAACGAAAACGCCCTCTCCCACCTCTCTTTGCAGATGGCTTTGTGGCTGCCTAGCAACAACAAGGTGTACCTGCCTCCAACGTCGGTGTCCAAGGTCGTGGCCACGGACGAATATGTACAGCGCACCCCGTATTATTATCATGCCAGTACTTCCAGGCTTCTTACTGTAGGGCATCCCTTCTTTCCCATCCTAGATCAGTATAATGTGGAAAAGGTCCCCAAGGTGTCCTCGAATCAGTACCGTGTTTTTAGGATCTCACTGCCTGACCCTAATAAGTTTGGTCTGCCTGATTCTGATCTATATGATCCTGAGAAGGAGAGGCTGGTATGGGCCTGTACCGGCATTGAGGTGGGCCGGGGCCAGCCATTGGGTATAGGGCTCAGCGGTCATCCACTGTTCAATAGGTTTGATGACACTGAGAACCCAGGGAAATATAATACCACATTCCCCGGAACAGATAA
>papillL11a
TACATCCTCAGACGGAGGAAACGAAAACGCCCTCTCCCACCTCTCTTTGCAGATGGCTTTGTGGCTGCCTAGCAACAACAAGGTGTACCTGCCTCCAACGTCGGTGTCCAAGGTCGTGGCCACGGACGAATATGTACAGCGCACCCCGTATTATTATCATGCCAGTACTTCCAGGCTTCTTACTGTGGGGCATCCCTTCTTTCCTATCCTAGATCAGTATAATGTGGAAAAGGTCCCCAAGGTGTCCTCGAATCAGTACCGTGTTTTCAGGATCTCACTGCCTGACCCTAATAAGTTTGGCCTGCCAGATTCTGATCTATATGATCCTGAGAAGGAGAGGCTGGTATGGGCCTGTACCGGCATTGAGGTGGGCCGGGGCCAGCCATTGGGTATAGGGCTCAGCGGTCATCCACTGTTCAATAGATTTGATGACACTGAGAACCCAGGGAAATATAATACCGCATTCCCAGGAACAGATAA
>Parvo2
GATATATTTCCTCAGGGGTTTATACCGGGCCCAAGACCTTGTCTGCCGGTTTCCACACAGTTAAGAGCTAGCAGCGACTTCGATGAGATGTCTGCGATCGCCTACGGTGATCCCACTAGTAATAATCGGCACTCTCTCATGCCGTTTACCAGACAGGCTACAACCATCTCCACTCAAAACTATAATCGCCAGGGGGAGGTAGAGAGAAATGTACATTTCCAATTGGGTGATATGGCCTTTGCTCGGTCCTCTGCTGAAGATTCTTTTTATGAAAGGTTTGAGGAGGACAAAGACTACCGTAATCCTGGTGGTTACGTCAAAAAACCTCGA
>Parvo2b
GGATCAGATGGACCAGAGTCAGATGGAAAAGGGGGAGGACTCACCCTGCCTGGATATAGGTATGTAGGGCCCGGCAATCCCTTGGATGCGGGGGAGCCGAGGGGACCCGTAGATGCCATAGCTAAGAAACACGATGAGCGGTACGACGAGCTCATCAAGCATGGCCACATACCCTATATTCACGGGAGGGGGGCGGACAGTCTGATGGGGAAAGAGCTTG
>Parvo2gen2
AGCGAGGCGGCTTGCACCAGAGCTCGGCACGACGTAGACAACTGGTACTACCATATTCCCTGCCTTTCCCTTATAGGCGGAAGCGTTCGACCGTCGAACACGGTCTTGAGGCCTTGGCAAGCGTGGCTCTAACCTCGGACTCCGATCTCCTTCCAGGTAAGCGGCCATGAGTGCTGCCGACGCGTGGAAGCCGGGTGACCGGCCCCCGCTGGAGAACCTCATGGATGCCATGGACAGATCCATTTGGGGCGATAGAAGAAACAACTCTGGCGGGCGGAGAGGGATCAATGCCCTTCTGAGGCCTGGCTATGACCCGCGCATGCGGCAGGCTCTGTTACAGCTTTACAAGTTTTTTATCTCAATAAAGAAACAAGGGGGATTCTGGGATAAAATTAAGGAGGTGGCCAAGCAGTGGTGGATGGCGGGACACCAGACCTCGAAGGGAGACGAGCTCGCACGAACAGTGCTCGATCTGGGAAGGCTCTTTATGGTGGTCGTAG
>Pseud_gB_I
GGTGTGCCAGCCGCGGGTGCCGAGCGCGTTCAGGCGCGAGGGGCGCAGGTCCACCTCGACGGGGTTCTCGTCGCGGTCGAAGGCGGTCACCTTGTGGTTGTTGCGCACGTACTCGGCCTTGGAGACGCACTTGCCGCGGCGGTCGATCACGTCCGTGATCTCCTGCACGGGGACGGGCACGCGGTCCGTGAAGCGGTTCGTGATGGCCGCGTACGTGCTCCCGGACCACACGGTCGTGACGATGACGTTCTTGTAGTAGATGTGGGCCTTGAACTTGTGCGGGGCGATGTTCTCCTTGAAGAGCACGGCGATCCCCTCCGTGAAGTTGCGCCCCTGCGAGTACTCGGGGCAGGCCTGCTCGGGCTCCAGGCGCACCACCGTGGAGCCGGACGGCGGCGGGCAGACGTAGAAGCGGTCCCG
>Pmult_0762
TTATGCTAAAAGCACATTTAGCCCTTGACGTTTTAATGCTGCAATAATCTCAGCGTCCGCTTCTTTCCCTGTGATTAACAAATGAATATTGTGCAGTTCCGCAAATAACATACCGGCTTGTTTTCCAAGCTTTGAACTATCTAATAGAACAACTAATTTACCGACACGTGGCAACATTCTTTGTTCAGAGTTCGCAATTAACATATCGGTTTTATATAGCCCATCTACGGTTAATCCTTTACCACTGGTAAACATGATATTCGCTGCATAAATAGCCTCTGCATTGGTATTTAAAGACAACATAATAGCCTGATTTTTATTGTATTGCCCCCCCATAATCACTACATCATTATGATCATGCTCAATGAGATAATTCGCTAATGGCAAGAAATTTGTCATAATTTGTACATTCTTACCACAAAGACGGCTACCTAACATCAGCATTGTAGAGCCACAGGTCAGAATCACACTATCGCCATCCTGACAGAGTTTGGCTGCTAATTCAGCAATCCGTTTTTTCTCACCTGAATTATTGATGGCGAGCGGTTGAGAACGGTATGCTTTTTTCTCAATGACTTCCGCACCATTACGCACTTTTTTTAAGCGCCCTTGTTCATTTAATTTAGTAATATCCCGTCTTGCTGTTGCAGGTGAAACATCCAATAAGCGAATAATATCTTGCGTTGATAGCGCTTTCCTTTCTTCTAACAAATTCAGTAATTGTCTATGTCGATAATTTTCGTTCATT
>Porcflu1_1
ATGGCAGGGTTATTAAGTGTCTTTGACACATTTAGTTCTAAAAGGAGTGAGAGCATAAATAGAGGAGGTGGTGGTGCGGTTATACCTGGACAAAAGAACACCGTCTCAGTATTTGTCCTAGGGTCAAGTATTGTAGACGATAGCGATAAGTTAGCTATAGCACTCATGTTTTTAACACATGCTCTTGATACTGACAAGCAACACTCACAAAGAAGCGGCTTCCTGGTTTCATTAATGGCAATGGCATATAGTAGCCCTGAATTATATCTAACAACTAATGGAGTTAATGCAGATGTCAAATATGTTATCTACACAATTGAGCATGATCCCCAGAGGACAACCCATAATGGGTTCATTGTTAGGACAAGAGATATAGACTATGAAAAGACAACAGAGTGGCTATTCAGCCGTATAACTAATAAATACCCATTACTTCAAGGACAAAAAGACACTCATGATCCAGAATCACTACTCCAAACT
>Porcflu1_2
ATGGCAGGGTTGTTAAGTGTCTTTGACACATTTAGTTCAAAAAGGAGTGAAAGTATAAATAGAGGAGGTGGTGGTGCAGTTATACCTGGACAAAAGAACACCGTCTCAGTATTTGTCCTGGGGTCAAGCATTGTGGACGATAGCGATAAGTTAGCCATAGCACTCATGTTTTTAACACATGCTCTTGACACTGACAAGCAACACTCACAAAGAAGCGGTTTCTTGGTCTCATTAATGGCAATGGCATATAGTAGTCCTGAGTTATATCTAACAACCAATGGAGTTAATGCAGATGTTAAGTATGTTATCTACACAATCGAGCATGACCCCCAGAGGACAACCCATAATGGGTTTATTGTTAAGACAAGAGATATGGACTATGAAAAGACCACAGAATGGTTATTCAGCCGTATAACTAATAAACACCCATTACTTCAGGGACAAAAAGACACTCATGATCCGGAATCATTACTCCAGACT
>Porcflu_M1
GAACTACTCAAAGCATCAGTAGAGCTAAAGGTGACAGTGAGAAGGACAGTAAGGTCAAGTGAGATGATTGTGTATATGGTAGATTCCATACCACCAGCAATGATGGCTTGGGCTTCTAGGCTGAAACGAGGCATGATATTCAATGCGAACAAAGTAGCCCTAGCTCCTCAATGTCTACCTATAGATAAAGATATAAGATTCAGAGTTGTCTTTGTCAATGGCACTTCTCTAGGTTCCATCACAATAGCAAAAGTTCCCAAGACATTAGCCGATCTTGCTTTACCGAATTCTATATCGGTCAATTTAATGGTCTCACTCAAGACTGGTGCGTCAACTGAATCCAAGGGCATTATTCCTACGCTAAACGAAAAAGGCGACAAGGTACTAAACTTTATGGTACACCTCGGATTAATACATAGGAAAGTCGGAAGGGTGTATTCCATGGAGTATTGCAAGGGTAAAATAGAGAAGATGCGGCTGATCTTCTCATTAGGACTGGTTGGAGGAATCAGTTTCCATGTTCAGCTTACAGGTGTGGTA
>Porcine_M2
GAACTACTCAAAGCATCAGTAGACCTAAAGGTAACAGTGAGAAGGACAGTAAGGTCAAGTGAGATGATTGTGTATATGGTAGATTCCATACCACCAGCAATGATGGCTTGGGCCCCTAGGTTGAAACGAGGTATGATATTCAATGCTAACAAAGTAGCCCTAGCTCCTCAATGTCTACCTATAGACAAAGATATAAGATTCAGAGTTGTCTTTGTTAATGGCACTTCTCTAGGTTCCATCACAATAGCAAAAGTTCCTAAGACATTAGCTGATCTTGCCTTACCAAACTCTATATCCGTTAATCTAATGGTTTCACTTAAGACTGGTGCGTCAACTGAATCTAAAGGCATTATCCCTACACTAAATGAAAAGGGGGACAAGATGCTGAACTTTATGGTACACCTCGGATTAATACATAGGAAGGTCGGAAGGGTGTACTCAATGGAGTATTGCAAGGGTAAAATAGAGAAGATGCGGCTGATCTTCTCATTAGGACTGGTTGGAGGAATCAGCTTCCATGTTCAGCTCACAGGTGTGG
>Pox
AATGTTAATCCGGGCATCAATCCTCGTTTTTTTATCCAAAATATAGCAGCAAATGAACCAGAAAAGAATATTCCCTCCACAGCTGCAAATGCTACTACTCTTTCTCCATATACCTTGTTGCTAGATATCCATTTTCTGGCCCAATCAGCTTTCTTTTTTACGCATTCCATTGTTTCTATAGCGTTAAATAAATGCATTTTTTCTATATTATCTCTTACATATGTATCTATTAATAAACTATACATTTCTGAATGAATATTTTCCATAGCTATTTGAAATCCATAGAAACATCGTGCCTCTGAACACTGTACATCCACATAAAATCTTTCCGCTAAATTCTCATTTACAATACCATCACTAGATGCAAAAAATGCTAGTATATGTTTTATAAAGTATTTTTCGTCTTTAGTTAATTTATCCCAATCATCTAAATCTTTTGATAAATCTACTTCTTCAACGGTCCAAAAACTTGCCACTGATTGTTTATACATTTTCCAGATATCATGATACTTAATAGGGAAAATAACGAACCTAGAATCAGACTCTTGAAGAATAGGCTCCAT
>PseudogBII
GCCGCCGTCGGCAAGGTGGTCCTGGGCGCCACGGGGGCCGTGATCTCGGCCGTCGGCGGCATGGTGTCCTTCCTGTCCAACCCCTTCGGGGCGCTCGCCATCGGGCTGCTGGTGCTGGCCGGCCTGGTCGCGGCCTTCCTGGCCTACCGGCACATCTCGCGCCTGCGCCGCAACCCCATGAAGGCCCTGTACCCCGTCACGACGAAGGCGCTCAAGGAGGACGGCGTCGAAGAGGACGACGTGGACGAGGCCAAGCTGGACCAGGCCCGGGACATGATCCGGTACATGTCCATCGTGTCGGCCCTCGAGCAGCAGGAGCACAAGGCGCGCAAGAAGAACAGCGGGCCCGC
>PseudogEII
ACTTCACCCTCGACGCGCGCGGCGACGGCGCCGTGCTGGCCGGGATCTGGACGTTCCTGCCCGTCCGCGGCTGCGACGCCGTGTCGGTGACCACGGTGTGCTTCGAGACCGCGTGCCACCCGGACCTGGTGCTGGGCCGCGCCTGCGTCCCCGAGGCCCCGGAGATGGGCATCGGCGACTACCTGCCGCCCGAGGTGCCGCGGCTCCGGCGCGAGCCGCCCATCGTCACCCCGGAGCGGTGGTCGCCGCACCTGAGCGTCCTGCGGGCCACGCCCAACGACACGGGCCTCTACACGCTGCACGACGCCTCGGGGCCGCGGGCCGTGTTCTTTGTGGCGGTGGGCGACCGGCCGCCCGCGCCGGCGGACCCGGTGGGCCCCGCGCGCCACGAGCCCCGCTTCCACGCGCTCGGCTTCCACTCGCAGCTCTTCTCGCCCGGGGACACGTTCGACCTGATGCCGCGCGTGGTCTCGGACATGGGCGACTCGCGCGAGAACTTTACCGCCACGCTGGACTGGTACTACGCGCGCGCGCCCCCGCGGTGCCTGCTGTACTACGTGTACGAGCCCTGCATCTACCACCCGCGCGCGCCCGAGTGCCTGCGCCCGGTGGACCCGGCGTGCAGCTTCACCT
>Pseudo_gEI
ACTTCACCCTCGACGCGCGCGGCGACGGCGCCGTGGTGGCCGGGATCTGGACGTTCCTGCCCGTCCGCGGCTGCGACGCCGTGGCGGTGACCATGGTGTGCTTCGAGACCGCCTGCCACCCGGACCTGGTGCTGGGCCGCGCCTGCGTCCCCGAGGCCCCGGAGCGGGGCATCGGCGACTACCTGCCGCCCGAGGTGCCGCGGCTCCAGCGCGAGCCGCCCATCGTCACCCCGGAGCGGTGGTCGCCGCACCTGACCGTCCGGCGGGCCACGCCCAACGACACGGGCCTCTACACGCTGCACGACGCCTCGGGGCCGCGGGCCGTGTTCTTTGTGGCGGTGGGCGA
>RhodocVapA
GCGACGTCCGAAAGGAGAAGTAAGATGAAGACTCTTCACAAGACGGTTTCTAAGGCGATCGCAGCCACAGCCGTAGCTGCGGCTGCGGCTATGATTCCCGCCGGCGTCGCTAATGCGACCGTTCTTGATTCCGGTAGCAGCAGTGCGATTCTCAATAGTGGGGCAGGCAGTGGCATTGTCGGTTCTGGGAGCTATGACAGCTCGACGACTTCGTTAAACCTTCAGAAAGACGAACCGAACGGTCGAGCAAGCGATACCGCCGGGCAAGAGCAGCAGTACGACGTTCACGGAGACGTCATCAGCGCGGTCGTCTACCAGAGGTTTCACGTATTCGGGCCAGAAGGAAAGGTCTTCGATGGCGATGCAGGGGGACTCACGCTTCCTGGGGCCGGCGCGTTCTGGGGGACTCTCTTCACAAATGACCTTCAGCGTCTCTACAAAGACACCGTCTCGTTCCAGTACAACGCCGTGGGGCCATACCTGAACATCAACTTCTTCGATAGCTCAGGTAGCTTCCTCGGCCATATCCAGTCCGGTGGAGTTAGTACTGTGGTGGGCGTCGGCGGCGGCTCTGGTAGCTGGCACAACGCCTAGCAGGCTGCACGTACTTCCGG
>RotaAnsp31
TTTTCAGTGGTTGATGCTCAAGATGGAGTCTACTCAGCAGATGGTAAATTCTATTATTAACACTTCTTTTGAAGCTGCAGTTGTTGCTGCCACTTCAACACTAGAGTTAATGGGTATTCAGTATGATTATAATGAAATTTACACCAGGGTTAAAAGTAAGTTTGATTACGTGATGGATGATTCTGGTGTCAAAAACAATTTGTTGGGCAAAGCGGCAACTATCGATCAGGCATTGAATGGAAAATTTGGTTCAGCCATGAGAAATAAAAATTGGATGACTGATTCAAGAACGGTGGCTAAATTGGATGAAGATGTAAACAAGTTAAGGATGATGCTTTCTTCCAAAGGAATTGATCAGAAGATGAGAGTACTTAATGCTTGTTTTAGTGTTAAAAGAATACCAGGTAAATCGTCATCAATTATAAAATGTACTAGACTTATGAAAGATAAGATTGAACGTGGTGAGGTAGAAGTTGATGATTCATCCGTTGAAGAGAAGATGGAGGTTGACACAGTTGATTGGAAATCAAGATATGATCAGTTGGAAAAAAGATTCGAATCATTAAAACAGAGAGTGAATGAGAAATATGCTACGTGGGTACAGAAAGCAAAAAAAGTTAATGAAAATATGTACTCTCTTCAGAACGTTATATCACAGCAACAAAATCAAATAGCTGATTTACAAAACTACTGTAATAAATTAGAAGCTGATCTACAGAATAAAGTTGGTTCACTAGTTTCATCTGTTGAATGGTATCTTAAATCAATGGAGTTGCCAGACGAAGTCAAAACTGATATAGAACAGCAGTTGAATTCAATTGATACTATTAGTCCAATAAATGCAATTGATGATCTTGAAATTTTAATCAGAAATTTAATTCATGATTATGATAGAACGTTCTTAATGTTTAAAGGACTACTACGGCAATGCAACTATGAATATGCATATGAATAGTCACATAATATACTAATTATTCACCATCTACACATGACCCTCTATGAGCACAATAGTTAAAAGCTAACACTGTCAAAAACCTAAATGGCTATAGGGG
>RotaAnsp32
GCTTGTTTCAGTGTTAAAAGGATACCAGGTAAGTCGTCATCAGTTATAAAGTGTACTAGACTTATGAAAGATAAAATTGAACGTGGTGAGGTGGAAGTTGATGATTCATTCGTTGAAGAAAAAATGGAAGTTGACACAGTTGATTGGAAATCAAGATATGATCAGTTGGAAAAACGATTCGAGTCATTAAAACAGAGAGTAAATGAGAAATATACTACTTGGGTGCAGAAAGCAAAAAAAGTGAATGAAAATATGTACTCTCTTCAAAATGTTATATCACAGCAACAGAATCAAATAGCTGACTTGCAAAATTACTGTAATAAATTAGAAGCTGATTTGCAAAATAAAGTTGGTTCACTAGTTTCATCTGTTGAATGGTACCTTAAATCAATGGAGTTACCAGATGAAGTCAAAACTGATATTGAACAACAACTGAATTCAATTGATACTATTAGTCCAATAAACGCAATTGACGATCTTGAGATTTTAATCAGAAATTTAATTCATGATTATGATAGAACATTTTTAATGTTCAAAGGACTATTACGGCAATGCAACTATGAATATGCATATGAATAGTCACATAATTCACTAATCATTCACCATCTACACATGACCCTCTATGAGCACAATAGT
>RotaAnsp33
GCTTGTTTTAGTGTTAAAAGAATACCAGGTAAATCGTCATCAATTATAAAGTGCACTAGACTTATGAAAGATAAGATTGAACGCGGTGAAGTAGAAGTTGATGATTCATTTGTTGAAGAGAAAATGGAAATTGACACAGTTGATTGGAAATCAAGATATGATCAATTAGAAAGAAGGTTCGAATCATTGAAGCAGAGAGTGAATGAGAAATATACTACTTGGGTACAGAAGGCAAAAAAAGTGAATGAAAATATGCATTCTCTTCAAAATGTTATATCACAACAACAGAATCAAATAGCTGATTTACAAAATTACTGTAATAAATTAGAAGCTGATTTACAGAATAAAGTTAGTTCACTGGTTTCATCTGTTGAATGGTATCTTAAATCAATGGAATTGCCAGATGAAGTCAAAACTGATATAGAACAACAACTGAATTCAATTGACACTATTAGTCCAATAAATGCGATTGATGATCTTGAAATTTTAATTAGAAACTTAATTCATGATTATGATAGAACGTTCTTAATGTTTAAGGGACTACTACGGCAATGCAACTATGAATATGCATATGAATAGTCACATAATTCACTAATTATTTACCATCTACACATGACCCTCTATGAGCACAATAGT
>RotaAnsp34
GCTTGTTTTAGTATTAAAAGAATACCAGGTAAATCATCATCAATTATAAAGTGTACTAGACTTATGAAGGATAAGATTGAACGTGGTGAGGTACAAGTCCATGATTCATTCGCTGAAGAGAAAATGGAAGTTGACACAGTGGATTGGAAATCAAGATATGATCAATTAGAAAAAAGATTCGAATCATTAAAACAAAGGGTAAATGAGAAATATACTACTTGGGTGCAGAAAGCAAAAAGAGTTAATGAAAATATGTGTGCTCTCCAGAATGTTATATCACAACAACAAAATCAAATAGCCGACTTACAAAATTACTGCAATAAATTGGAAGCTGATCTGCAGAATAAAGTTGGTTCACTAGTTTCATCTGTTGAATGGTATCTTAAATCAATGGAATTGCCAAATGAAGTCAAAACTGATATAGAACAGCAACTCAATTCAATCGATAATATTAGTCCAATAAATGCAATTGATGATCTTGAAATTTTAATCAGGAATTTAATTCATGATTATGATAGAACATTCTTAATGTTTAAGGGACTACTACGGCAATGCAACTATGAATATGCATATGAATAGTCACATAATTCAATAATTATCTACCATCTACACATGACCCTCTATGAGCACAATAGT
>RabiesSkun
GAGAAGGAACTTCAGGAATATGAAGCAGCAGAGCTGACAAAGACAGAAGTGGCCCTAGCCGATGATGGGACAGTAAACTCTGATGATGAAGACTATTTCTCCGGTGAGACCCGGAGTCCGGAGGCAGTCTATACTCGCATCATGATGAATGGGGGCCGACTCAAAAGGTCACACATAAGGAGATATGTCTCAGTCAGTTCCAATCACCAAGCTCGCCCTAATTCATTCGCTGAGTTTCTAAACAAGACATATTCAAACGATTCA
>Rabies_fox
TTTGTTGACGAAAGAGGCTTGTATAAGTCTTTGAAGGGGGCATGCAAGCTCAAATTATGTGGGGTTCTGGGACTTAGACTTATGGACGGAACGTGGGTCGCGATGCAAACATCGGATGAGACCAAGTGGTGTCCCCCTGATCAGTTAGTGAATCTACACGACTTTCGCTCGGACGAAATCGAACATCTTGTCGTGGAGGAGTTGGTCAAGAAAAGAGAGGAGTGTTTGGATGCCCTAGAGTCCATCATGACTACCAAGTCGGTGAGTTTTAGACGTCTCAGCCACTTGAGAAAACTTGTCCCTGGGTTCGGAAAAGCATACACCATATTCAACAAAACCCTGATGGAAGCTGATGCTCACTACAAGTCAGTCCGGACCTG
>Rabiesracc
AATTGTATTCAAAGTCAATAACCAGGTTGTCTCTCTAAAACCTGAAATTATTGTAGATCAATATGAGTACAAATACCCGGCTATCAAAGACTTAAAAAAGCCCAGTATCTCCCTGGGAAAAGCTCCTGATTTGAACAAGGCGTATAAGTCAATTTTGTCCGGTATGAATGCAGCTAAGCTCGACCCTGACGATGTGTGCTCTTACTTGGCAGCTGCAATGCAGTTCTTTGAAGGAACATGTCCAGAAGACTGGACTAGCTATGGAATCTTGATTGCAAGGAAAGGAGACAAGATAACTCCAAACTCTCTCGTAGACATAAAACGTACAGATGTAGAAGGGAACTGGGCTCTAACAGGAGGAATGGAGTTGACTAGGGATCCCACCATTCCAGAACATGCATCTTTGGTTGGTCTTCTCCTGAGTTTGTATCGATTGAGCAAAATATCCGGACAGAACACAGGCAATTATAAGACAAATATCTCTGATCGTATAGAGCAGATTTTTGAGACGGCCCCCTTTGTGAAGATCGTGGAACATCACACTTTGATGACAACTCACAAAATGTGCGCTAACTGGAGCACCATACCGAACTTTAGATTCCTAGCCGGAACTTATGACATGTTTTT
>Requi_traA
GTGACAACGCGGAGATCGACGACGAGCACACCGTCGCCGAACGCGTCATCCGCCGACAGATTCGACGAGCGGAGAAGAAGGCCGGACACACCCTCGGATCCGACCAGATCGCGATGGTCGAGCACTTCCTCACTGCGAAGAAGAAGGTCGCCGTCGCTGTCGGTGCGGCGGGCGCCGGCAAGACCACCGCGGCGACAGTGATCGCCCGCGCATGGGAAGACACCAATGGAAAGGTTGTCGCCCTCGGGCCGTCGGCCCGTGCTGCAGAGGTGCTCGGGGAGGAGATCTCCGTCGAGGGACGGACGATCGCGGATGTGCTCACCCGCGCCCGCGTCGGCATCCCGACCGGCATCGAC
>Requi_vapB
ATGATGAAGGCTCTTCATAAGACGGTGTCTAGGGCGATCGCTGCGATAGCCACAGCCGCTGCGGCAGTTTTGGCTGTGGCCCCCGCCAGCGTCGCTAATGCGGCTGTGCTGGATTCCGGAGGCGGCAGTGCCCTTCTTAAGGATGGGGCAGGCAGTGGCGAGGTCGGTTCTCAGGCATACGACAGTTCGACGGTATCGTCGAACCTTCAGAAAGCCGAAACGAACGGTCCAGTGGGATTGGCCGGTACAGCGGAGCAAGAGCAGCAGTACGATGTTCACGGAAACGTCATCAGTGCGGCCGTATACCAGAAGTTTCACGTATACGGGCCAGAAGATATGGTCTTCGATGGTGACGC
>Requi_vapN
ATGGGGAACGCGCGCAGGTCATTGGTAAAGGCTGCCGCGGCATCGACGCTGACAGCGGCCGCAGTTATGGTTCCTGCCGGCGTGGCGAACGCTCAGCCGCTGGACGTTGGAGGTAGCAGCACGATCTTTGTGAATGACGCTTTTGGCTCTGCCTCGATGGGGGACCACGGTAGTAGCAGCTCGGCGCCTGAGACCGCGCCAAAAGTGCGGAGTCAGGCGGCGGCCAACCAGGAACAGCGCTACGACGTCAAGGGCAACGTTATTAGCGCGATCTTCTACCAGCAGTTTCGGGTGGAAGGACCTCAGGGAAAGGTGTTTGATGGTCAGGCCGGAGGGGTGACCATCCCAGGCGGAGGAGCG
>Rubula_NP
GTCAAGTTCGCACTGGGTACCAAGTGGCAACCTCTGGCATTGTCGGCCTTCTCTGGAGAATTAACAAAGCTGAAGTCCCTAATGCTCTTATACCGAGACCTGGGTGAACAGGCACGATACTTGGCACTCTTAGAGGCTCCCCAGGCCATGGATTTTGCTCCTGCAAACTACCCTCTGATATATAGCTACGCCATGGGCGTGGGAACTGTACTCGATCCACAGATGAGGAATTATAACTTTGCACGCCCGTTCTTAAATGCAATGTACTTCCAATTCGGTGTGGAAACAGCTCGTCGCCAACAAGGTGCCGTTGATACAAAGATGGCCGAGGAGCTTGGTCTCACCGCCCAAGACAAGCAGGAGATGACAGAAACGCTAAACAGGCTTGGCGCTGCAGGTGCACGAGGAGCCGCTCCGGCTGCACCCAATCCGTTTAATGCAGCGCCCCCAGCACCTGCTCCCATCCCAGTTGCCCGGCCGGCACAGGATGGCCCACATGACAACGCTGCAGCTGCTCCGGCCCCCGCCCCCGGTGCCGACGCGCCCGGTCCCGCCGGTCTTCACATCCCTGGACCAGGAGAGCCAGGATTTGAACCACAG
>S_suis_gdh
TGCAGCGTATTCTGTCAAACGAGCGCGGCGTTTTTCTTTGATGTCCACCAAGAGGTCGAAGTCGATACCAGTTTCGTCAATGATGTAACCATTTGAGTCTGAAACAGAAATAACTTTTGCACCAAGTTCAGTCGCTTTTTGAACAGCATATTGGGCAACGTTACCAGAACCTGAGATAAGGACAGTTTGGTCTTTGAAGGATTTACCGTTTGCTGCCAACATGTTATCAGTGAAGTAAACCAAACCGTAACCAGTTGCTTCTGGGCGGATCAATGAACCACCGAAGCCAAGAGGTTTACCAGTCAAGACACCTGCATCAAACTGGCGGAGGCGTTTGTATTGACCGTACATGTAACCGATCTCACGACCACCGACACCGATGTCACCAGCAGGGACGTCAAGTGAAGGTCCGATGTGTTTTTGCAATTCAGTCATGAAGCTTTGGCAGAAGCGCATGATTTCAGCATCAGTTTTTCCTTTAGGATCAAAGTCTGAACCACCTTTACCACCGCCGATTGGAAGACCAGTCAAGACGTTTTTGAAGATTTGCTCAAAACCGAGGAACTTCAAGATGGATTGGTTTACAGTTGGGTGGAAGCGAAGACCGCCTTTATAAGGACCTACAGCTGAGTTGAACTGAACACGGTAGCCACGGTTGACTTGAACATTTCCATCTTTATCTGTCCATGG
>Ssuis_aroA
GGAGAGTCGGTCATCGTAGAAAAAGAGTTGACTCGAAACCATACAGAAGATATGATTGTCCAGTTTGGTGGACAGTTGGAAGTCAATGGCAAGGAAATCCGCATCCAAGGTGGTCAGGAGTTTATTGCCCAAGAGATTACAGTTCCAGGAGATATTTCAAGTGCTGCCTTTTGGTTGGTTGCTGGCTTAATCGTACCAGGTTCAAAAATTGTCCTTGAAAATGTGGGAATCAATGAAACTCGTACTGGTATTCTAGATGTCATTAAAGCTATGGGCGGAAAAATGACCCTTTCTAACATAGATGAACTTGCAAAATCTGCTACCATTACAGTTGAAACTTCGGAATTGAAGGCTACGGAGATTGCA
>Sequi_type
AAGCTCTGCTCTAGCGATATAGCAGGGCTTTTTAGCTGCTCTAAATTATCTCAAAAGTTCCTTTTACTGATATTTAATATTTTCTGTATTTTTAATTTATAGAAAAATAAAGAAACATGCTGAGAGTTGATCAAAACACTTACTATACTTACGATGACAAGTAACTTGCTAAAGTAATGGTTGACATATAATTGTAAAAAAACAGAAATAAAAAAAAAACGGTTTAATATTGACCTAATTGGCAATAACGTTTACAATAAAGGTATAATTATCTGCCGTTGATAATTAGGAGACATCATGTCTAGATAAAAACAAAAGGGGAATAAAATGGCAAAAAAAG
>S_suis_MRP
CTTTTGAATCGTACGATTTGTACTCATATAATAAAAATATGGCTAGCTCAACTTATAAAGGAGCTGAAGTTGATGCCTACATTCGTTACTCTTTGGATAATGATTCGTCAACAACTGCTGTTTTAGCAGAGTTGGTAAGTAGGACAACTGGTGATGTGTTAGAGAAATATACGATTGAACCGGGCGAGAGTGTTACGTTTTCACATCCGACAAAAGTTAATGCTAATAATAGCAATATAACTGTGACTTATGATACCTCATTAGCTTCTGCTAATACTCCTGGAGCATTGAAATTCTCTGCTAATGATGATGTTTATTCAACAATTATTGTACCTGCTTATCAGATTAATACAACTCGTTACGTCACTGAAAGTGGCAAAGTTTTGGCAACCTATGGTCTTCAAACTATTGCAGGACAGGTAGTTACTCCATCTTCTGTTCGTGTATTTACTGGGTATGATTATGTGGCAACTACAACTAAAGCCGTTCAAGGTCCATATCCAAAGGGAACGGTATACCTTGCTGGTACGGTTCAAAAGGATACAGTACAATATAAAGTTATTCGTGAAATTGTGGAGAACGACCAAGCAGTTCTTAAATTCTATTATTTAGATCCTACCTATAAGGGTGAAGTAGATTGGAGAGGAACTGATACGACTGGGTTTATTGAGTTGCTTACAACTTCCCCAACAACCTATAAAGTTGGTACTATATACGATTACAATATTAATTCAAAAATTACAGCTCCATTTACTATTGATCCTACCAAGAATGTTATGGTTTTCAAGGAAAGTGAACAGAACGAGCAAGGTAGCAAATATCGCGTCATTGCTCAA
>S_suis_EF
ATGGTGTTAGAACTTATCAAGAGTTGGAAAAAATCAAACTTCCAATGGCAGCTCTAATTAAACCAGCTGCGAAAGTAACACCAGTGGTTGATCCAAATAACTTGACTGAAAAAGAAATTGCTCGTATCAAGGCATTCCTTAAAGAGAACAATAACCTCCCATAAGGAACAGAGATTAATGTTTCTAAAGATGCTTCAGTGACAATTAAATATCCAGATGGAACTATTGATTTGCTATCACCAGTAGAAGTTGTGAAGCAGGCAGATAAAACTGCTCCTACGGTCGCAAATGATGGCAAAGGTAATATTGTGATTGTACCGTCTGAAAAAGCTGTTGAGCTTGTTGTTTCATACGTAGATAACAATGGTAAGTCGCAAACTGTAGTTGTTACGAAAGGTACGGATGGTTTATGGACAGCAAGTAATACAGTGGTGATTGTGGACCCTGTGACTGG
>S_suis_Nox
CGATTTACTCTCCAACCACAAGCTCGCCTCACTCTCGGTCAAGCCAAGGCTAGTTATATAATAGCCAAATACATGACTAGAAACAATCCGCTGGGCTCTCTTAATAGGAGCAATCCTCTTTTGCAAATTTCGAGCAGCCATCCTCCCTGTCATAATCGCATGATGAATCATCGGAAGATATGCCTGTCCAAAATAATCTACTGGGAGACTGACCAAATCACCTACAGCAAAAATATTCTCTTGACTTGTTTCAAGAAACTCATCCACCCATACAGTCCCTTCTGCAGTCACTTTTAGCCT
>S_porcinus
CACAGCCACAACGTTAAATGTTCCACGGATTTTGTTCAAAACAAGAGTTGGTAATGCTTCTCCATCCACATCGTCAGCAACAATAAGCAATGGGCGACTTGTTTTAAGAACTTCTTCTAGTAATGGTAGGATTTCTTGAATATTTGAAATTTTCTTATCTGTTATTAGAATAAATGGATTTTCAAGATCAGCAACCATCTTCTCATTGTCAGTCACCATGTATTGTGACAAGTAACCACGGTCAAACTGCATACCTTCAACTACTTCAAGCTCAGTCTCCATACCGCGTGACTCTTCAATTGTGATAACTCCATCATTTCCAACACGTTCCATAGCTTCTGAAATGTATTCACCGACTTTTTCTGAACGTGATGATACAGCTGCTACTTGAGCAATAGCTTCTTTACCAGTAACAGGTTGTGCAATTGTTTTCAACTCTCCAACAGCTGCTGAAGTAGCTTTTTCAATCCCACGACGAATACCGATTGGGTTAGCTCCTGCAGTCACGTTTTTCAAGCCTTCACGAACAATAGCCTGTGTTAAAACTGTCGC
>SporcirpoB
TCAACATGATGGTAAAGTTGTCTTCTCTGATGCTGAAAAAGTTGAAGTTCGTCGTGAAGATGGTTCACTTGATGTTTATCATGTGACTAAATTCCGTCGTTCAAACTCTGGTACAGCCTATAACCAACGCACACTTGTTAAAGTTGGCGACATCATTGAAAAAGGTGACTTCATCGCTGATGGTCCATCGATGGAAAATGGTGAGATGGCCCTTGGACAAAACCCAGTCGTAGCTTACATGACGTGGGAAGGTTATAACTTTGAGGATGCGGTTATCATGAGTGAACGTCTTGTTAAAGAAGATGTCTATACATCAGTTCACTTAGAAGAATTTGAATCAGAAACACGTGATACAAAGCTTGGACCTGAAGAAATCACTCGCGAAGTACCAAATGTTGGTGAAGAGGCCCTTAAAGATTTAGATGAGATGGGTATCATCCGTATCGGTGCTGAAGTTAAAGAAGGCGATATCTTAGTAGGTAAAGTAACTCCTAAGGGAGAAAAAGATCTTTCTGCTGAGGAACGTTTACTTCATGCTATCTTCGGTGATAAATCTCGCGAAGTGCGTGATACATCTCTTCGTGTTCCTCACGGTGGTGATGGTATTGTTCGTGATGTTAAAATCTTTACACGTGCAAACGGTGATGAATTACAATCAGGTGTTAACATGCTTGTTCGTGTCTACATCGCTCAAAAACGT
>ShyicurpoB
ACAAACGATTTCGTCGTCGATAAAGCGTCCATTTTCATCTAAACGTGAGTTCGCTTGGGCAACAACATAACTGTCTTCTTCATCCGCAGTTAAGTAATCAATTTGATCTGTTATTGTATTCGTTTCAAGGTCCACTTTACGGTAAGGCGTTTCAATGAAACCAAATTCGTTAACACGCGCATAACTTGAAAGTGAGTTGATTAATCCAATGTTTGGACCCTCTGGCGTTTCGATTGGACACATACGACCGTAGTGAGAGTAGTGAACGTCACGCACTTCCATTTGGGCACGTTCACGCGTTAAACCACCAGGTCCTAATGCAGATAAACGACGTTTGG
>Shyicustuf
CAATCACAGGTCGTGGTACAGTTGCTACTGGCCGTGTTGAACGTGGTCAAATCAAAGTTGGTGAAGAAGTTGAAATCATCGGTTTAACTGAAGAATCTTCTAAAACAACTGTTACAGGTGTTGAAATGTTCCGTAAGTTATTAGACTACGCTGAAGCTGGTGACAACATCGGTGCATTATTACGTGGTGTTGCACGTGAAGACGTACAACGTGGACAAGTATTAGCTGCTCCAGGTTCAATCACACCTCATACAAAATTTAAAGCGGAAGTTTACGTATTATCTAAAGACGAAGGTGGTCGTCATACACCATTCTTCTCTAACTACCGCCCACAATTCTATTTCCGTACTACTGACGTAACTGGCGTTGTTCAC
>SaureurpoB
AAACGTCGTCTATCAGCATTAGGACCTGGTGGTTTAACACGTGAACGTGCTCAAATGGAAGTACGTGACGTTCACTACTCTCACTATGGCCGTATGTGTCCAATTGAAACACCTGAGGGACCAAACATTGGATTGATTAACTCATTATCAAGTTATGCACGTGTAAATGAATTCGGCTTTATTGAAACACCATATCGTAAAGTTGATTTAGATACACATGCTATCACTGATCAAATTGACTATTTAACAGCTGACGAAGAAGATAGCTATGTTGTAGCACAAGCAAACTCTAAATTAGATGAAAATGGTCGTTTCATGGATGATGAAGTTGTATGTCGTTTCCGTGGTAACAATACAGTTATGGCTAAAGAAAAAATGGATTATATGGATGTATCGCCGAAGCAAGTTGTTTCAGCAGCGACAGCATGTATTCCATTCTTAGAAAATGATGACTCAAACCGTGCATTGATGGGTGCGAACATGCA
>SalmoinvA2
GTGCTGCTTTCTCTACTTAACAGTGCTCGTTTACGACCTGAATTACTGATTCTGGTACTAATGGTGATGATCATTTCTATGTTCGTCATTCCATTACCTACCTATCTGGTTGATTTCCTGATCGCACTGAATATCGTACTGGCGATATTGGTGTTTATGGGGTCGTTCTACATTGACAGAATCCTCAGTTTTTCAACGTTTCCTGCGGTACTGTTAATTACCACGCTCTTTCGTCTGGCATTATCGATCAGTACCAGTCGTCTTATCTTGATTGAAGCCGATGCCGGTGAAATTATCGCCACGTTCGGGCAATTCGTTATTGGCGATAGCCTGGCGGTGGGTTTTGTTGTCTTCTCTATTGTCACCGTGGTCCAGTTTATCGTTATTACCAAAGGTTCAGAACGTGTCGCGGAAGTCGCGGCCCGATTTTCTCTGGATGGTATGCCCGGTAAACAGATGAGTATTGATGCCGATTTGAAGGCCGGTATTATTGATGCGGATGCCGCGCGCGAACGGCGAAGCGTACTGGAAAGGGAAAGCCAGCTTTACGGTTCCTTTGACGGTGCGATGAAGTTTATCAAAGGTGACGCTATTGCCGGCATCATTATTATCTTTGTGAACTTTATTGGCGGTATTTCGGTGGGGATGACTCGCCATGGTATGGATTTGTCCTCCGCCCTGTCTACTTATACCATGCTGACCATTGGTGATGGTCTTGTCGCCCAGATCCCCGCATTGTTGATTGCGATTAGTGCCGGTTTTATCGTGACCCGCGTAAATGGCGATAGCGATAATATGGGGCGGAATATCATGACGCAGCTGTTGAACAACCCATTTGTATTGGTTGTTACGGCTATTTTGACCATTTCAATGGGAACTCTGCCGGGATTCCCACTGCCGGTTTTTGTTATTTTATCGGTGGTTTTAAGCGTACTCTTCTATTTTAAATTCCGTGAAGCAAAACGTAGCGCCGCCAAACCTAAAACCAGCAAAGGCGAGCAGCCGCTCAGTATTGAGGAAAAAGAAGGGTCGTCGTTAGGACTGATTGGCGATCTCGATAAAGTCTCTACAGAGACCGTACCGTTGATATTACTTGTGCCGAAGAGCCGGCGTGAAGATCTGGAAAAAGCTCAACTTGCGGAGCGTCTACGTAGTCAGTTCTTTATTGATTATGGCGTGCGCCTGCCGGAAGTATTGTTACGCGATGGCGAGGGCCTGGACGATAACAGCATCGTATTGTTGATTAATGAGATCCGTGTTGAACAATTTACGGTCTATTTTGATTTGATGCGAGTGGTAAATTATTCCGATGAAGTCGTGTCCTTTGGTATTAATCCAACAATCCATCAGCAAGGTAGCAGTCAGTATTTCTGGGTAACGCATGAAGAGGGGGAGAAACTCCGGGAGCTTGGCTATGTGTTGCGGAACGCGCTTGATGAGCTTTACCACTGTCTGGCGGTGACGCTGGCG
>SalmonspaQ
GGACATTGCAACATGACATCATTACGAGACGGGATAGTTAAATGGATGATTTAGTGTTTGCAGGTAATAAGGCGCTCTATCTTGTTTTGATCCTGTCAGGGTGGCCGACGATTGTCGCAACGATTATCGGCCTCCTGGTAGGGTTATTCCAGACGGTAACGCAATTACAGGAACAGACGCTGCCTTTTGGCATTAAATTACTTGGCGTGTGTTTATGCTTGTTTTTACTGTCTGGCTGGTATGGCGAAGTTTTACTCTCTTACGGGCGTCAGGTGATATTCCTGGCGTTGGCTAAGGGGTAA
>SalmoninvA
AACAGTGCTCGTTTACGACCTGAATTACTGATTCTGGTACTAATGGTGATGATCATTTCTATGTTCGTCATTCCATTACCTACCTATCTGGTTGATTTCCTGATCGCGCTGAATATCGTACTGGCGATATTGGTGTTTATGGGGTCGTTCTACATTGACAGAATCCTCAGTTTTTCAACGTTCCCTGCGGTACTGTTAATTACCACGCTCTTTCGTCTGGCATTATCAATCAGTACCAGCCGTCTTATCTTGATTGAAGCCGATGCTGGGGAAATTATTGCCACGTTCGGGCAATTCGTTATTGGCGATAGCCTGGCAGTGGGTTTTGTTGTTTTCTCTATTGTCACCGTGGTCCAGTTTATCGTTATTACCAAAGGTTCAGAACGCGTTGCGGAAGTCGCAGCTCGTTTTTCTCTGGATGGTATGCCCGGTAAGCAGATGAGTATCGATGCCGATTTGAAGGCCGGTATTATTGATGCGGATGCCGCGCGCGAACGGCGAAGCGTACTGGAAAGGGAAAGCCAGCTTTACGGTTCCTTTGACGGTGCGATGAAGTTTATCAAAGGTGACGCCATTGCCGGCATCATTATCATCTTTGTGAACTTTATTGGCGGTATTTCGGTGGGGATGACCCGCCATGGTATGGATTTATCCTCCGCGCTGTCTACTTATACTATGCTGACCATCGGTGATGGTCTTGTCGCCCAGATCCCTGCACTGTTAATTGCGATTAGTGCCGGTTTTATCGTTACTCGCGTAAATGGCGATACGGATAATATGGGGCGGAATATTATGACGCAGCTGTTGAACAACCCATTTGTATTGGTTGTTACGGCTATTCTGACCATTTCAATGGGGACTCTGCCGGGATTCCCGCTGCCGGTTTTTGTTATTTTGTCGGTAGTTTTAAGCGTACTCTTCTATTTTAAATTCCGTGAAGCAAAACGTAGCGCAGTCAAGCCTAAAACCAGCAAAGGCGAGCAGCCGCTCAGTATTGAGGAAAAAGAAGGGACGTCGTTAGGACTGATTGGCGATCTCGATAAAGTCTCTACAGAGACCGTACCGTTGATATTACTTGTGCCGAAGAGCCGACGTGAAGATTTGGAAAAAGCTCAGCTTGCGGATCGTCTACGTAGTCAGTTCTTTATTGATTATGGCGTGCGCCTGCCGGAAGTATTGTTACGCGATGGTGAGGGCCTGGACGATAACAACATCGTATTGTTGATTAATGAGATCCGTGTTGAACAATTTACGGTCTATTTTGATTTGATGCGAGTGGTAAATTATTCCGATGAAGTCGCTTCCTTTGGCATTAATCCAACAACCCATCAGCAAGGGAGTAGTCAGTACTTCTGGGTAACGCATGAGGAAGGGGAGAAACTCCGGGAGCTTGGGTATGTGCTGCGGAACGCGCTTGACGAGCTTTACCATTGTCTGGCGGTGATGCTGGCGCGCAACGTCAATGAATATTTCGGTATTCAGGAAACAAAATATATGCTGGATCAGTTGGAGGCGAAATTTCCTGATTTACTTAAAGAAGTGCTCAGACATGCCACGGTGCAACGTATATCTGAAGTTTTGCAGCGTTTGCTAAGCGAACGTGTTTCCGTGCGTAATATGAAATTAATTATGGAAGCGCTCGCATTGTGGGCACCAAGAGAAAAAGACGTCATTAACCTTGTGGAACATATTCGTGGAGCAATGGCGCGTTATATCTGCCATAAATTCGCCAATGGCGGTGAATTACGAGCAGTAATGGTATCTGCTGAAGTTGAGGATGTTATTCGCAAAGGGATCCGTCAGACCTCTGGCAGTACCTTCCTCAGCCTTGACCCGGAAGCCTCCGCTAATTTGATGGATCTCATTACACTTAAGCTGGATGATTTATTGATTGCACATAAAGACCTTGTCCTCCTTACGTCTGTCGATGTCCGTCGATTTATTAAGAAA
>Sapelo_1
AAACGGCAGTAGCGTGGCGAGCTATGGAAAAATCGCAATTGTCGATAGCCATGTTAGTGACGCGCTTCGGCGTGCTCCTTTGGTGATTCGGCGACTGGTTACAGGAGAGTAGGCAGTGAGCTATGGGCAAACCTCTGCAGTATTACTCAGAGGGAATGTGCAATTGAGACTTGACGAGCGTCTCTTTGAGATGTGGCGCATGCTCTTGGCATTACCATAGTGAGCTTCCAGGTTGGGAAACCTGGACTGGGCCTATACTACCTGATAGGGTCGCGGCTGGCCGCCTGTAACTAGTATAGT
>Sapelo_2
ACGGCAGTAGCGTGGCGAGCTATGGAAAAATCGCAATTGTCGATAGCCATGTTAGTGACGCGCTTCGGCGTGCTCCTTTGGTGATTCGGCGACTGGTTACAGGAGAGTAGGCAGTGAGCTATGGGCAAACCTCTACAGTATTACTTAGAGGGAATGTGCAATTGAGACTTGACGAGCATCCCTTCGGAGATGTGGCGCATGCTCTTGGCATTACCATAGTGAGCTTCCAGGTTGGGAAACCTGGACTGGGCCTATACTACCTGATAGGGTCGCGGCTGGCCGCCTGTAACTAGTATAGT
>Sendai_1
ATGGCTGGGTTGTTGAGCACCTTCGACACGTTTAGCTCTAGGAGGAGTGAGAGTATTAATAAGTCAGGAGGAGGTGCTGTTATCCCCGGCCAGAGGAGCACAGTCTCAGTGTTCGTACTAGGCCCAAGTGTGACTGATGATGCAGACAAGTTATTCATTGCAACCACCTTCTTAGCTCACTCATTAGACACAGATAAGCAGCACTCTCAGAGAGGAGGGTTCCTAGTCTCCCTACTTGCCATGGCTTACAGTAGTCCAGAATTATACTTGACAACAAATGGAGTAAATGCCGATGTTAAGTACGTGATCTACAACATAGAGAAGGACCCTAAGAGGACGAAGACGGATGGATTCATTGTGAAGACAAGGGACATGGAATATGAGAGGACCACAGAGTGGCTGTTTGGACCTATGGTCAACAAGAGTCCGCTTTTCCAGGGGCAACGAGATGCTGCAGACCCTGATACGCTCCTTCAAATCTATGGGTATCCGGCATGCCTAGGGGCAATTATTGTCCAGGTCTGGATTGTGCTGGTGAAG
>Sendai_2
ATGGCTGGGCTGTTGAGCACTTTTGATACATTTAGCTCTAGGAGGAGTGAAAGTATTAATAAGTCAGGGGGAGGTGCTGTTATCCCTGGCCAGAGGAGCACAGTCTCAGTGTTCGTACTAGGCCCAAGTGTGGCTGACGATGCAGACAAGTTATTCATTGCAACCACCTTCTTAGCTCACTCATTGGACACAGATAAGCAGCACTCTCAGAGAGGAGGTTTCCTAGTCTCCCTACTTGCCATGGCTTACAGTAGTCCAGAATTATACCTGACAACGAACGGGGTAAATGCCGATGTTAAATACGTGATCTACAACATAGAAAAGGACCCTAAGAGGACAAAGACAGATGGATTCATTGTGAAGACTAGAGATATGGAGTATGAGAGGACCACAGAATGGCTGTTTGGACCCATGGTCAACAAGAGCCCGCTTTTCCAGGGACAACGAGATTCTGCAGATCCTGATGCACTCCTTCAAATCTATGGGTATCCGGCATGCCTAGGAGCAATAATTGTCCAGGTCTGGATTGTGTTGGTGAAG
>Sendai_3
ATGGCCGGGTTGTTGAGCACCTTCGATACATTTAGCTCTAGGAGGAGCGAAAGTATTAATAAGTCGGGAGGAGGTGCTGTTATCCCCGGCCAGAGGAGCACAGTCTCAGTGTTCGTACTAGGCCCAAGTGTGACTGATGATGCAGACAAGTTATTCATTGCAACTACCTTCCTAGCTCACTCATTGGACACAGATAAGCAGCACTCTCAGAGAGGGGGGTTCCTCGTCTCTCTGCTTGCCATGGCTTACAGTAGTCCAGAATTGTACTTGACAACAAACGGAGTAAACGCCGATGTCAAATATGTGATCTACAACATAGAGAAAGACCCTAAGAGGACGAAGACAGACGGATTCATTGTGAAGACGAGAGATATGGAATATGAGAGGACCACAGAATGGCTGTTTGGACCTATGGTCAACAAGAGCCCACTCTTCCAGGGTCAACGGGATGCTGCAGACCCTGACACACTCCTTCAAATCTATGGGTATCCTGCATGCCTAGGAGCAATAATTGTCCAAGTCTGGATTGTGCTGGTGAAG
>Sendai_4
ATGGCCGGGTTGTTGAGCACCTTCGATACATTTAGCTCTAGGAGGAGCGAAAGTATTAATAAGTCGGGAGGAGGTGCTGTTATCCCCGGCCAGAGGAGCACAGTCTCAGTGTTCATACTAGGCCCAAGTGTGACTGATGATGCAGACAAGTTATTCATTGCAACAACCTTCCTAGCTCACTCATTGGACACAGATAAGCAGCACTCTCAGAGAGGAGGGTTCCTCGTCTCTCTGCTTGCCATGGCTTACAGTAGCCCAGAATTGTACTTGACAACAAACGGAGTAAACGCCGATGTCAAATATGTGATCTACAACATAGAGAAAGACCCTAAGAGGACGAAGACAGACGGATTCATTGTGAAGACGAGAGATATGGAATATGAGAGGACCACAGAATGGCTGTTTGGACCTAGGGTCAACAAGAGCCCACTCTTCCAGGGTCAACGGGATGCTGCAGACCCTGACACACTCCTTCAAATCTATGGGTATCCTGCATGCCTAGGAGCAATAATTGTCCAAGTCTGGATTGTGCTGGTGAAG
>Sendai_M1
CTGAGACAGGGAATGATATTTAATGCCAACAAGGTCGCGCTTGCCCCCCAGTGCCTCCCGGTGGACAAGGACATAAGATTCAGAGTGGTGTTTGTCAATGGGACATCCCTGGGGGCGATCACTATAGCCAAGATCCCAAAGACTCTTGCAGACCTTGCATTGCCTAATTCTATCTCTGTTAACCTACTAGTGACACTCAAGACCGGGATCCCCACGGAGCAAAAGGGGGTACTCCCAGTACTCGATGATCAAGGAGAGAAGAAGCTCAATTTTATGGTGCATCTTGGGTTGATCAGAAGAAAAGTCGGGAAGATATACTCCGTTGAGTACTGCAAGAGCAAGATCGAGAGGATGCGGCTGATCTTCTCACTTGGGTTAATTGGCGGCATAAGCTTCCATGTCCAGGTCACTGGGACCCTA
>Sendai_M2
CTGAGACAGGGAATGATATTTAATGCAAACAAGGTCGCACTAGCTCCCCAATGCCTCCCTGTGGACAAGGACATAAGATTCAGAGTGGTGTTTGTCAATGGGACATCTCTAGGGGCAATCACCATAGCCAAGATCCCAAAGACCCTTGCAGACCTTGCATTGCCCAACTCTATATCCGTTAACCTACTGGTGACACTCAAGACCGGGATCTCCACAGAACAAAAGGGGGTACTCCCAGTACTTGATGATCAAGGGGAGAAAAAGCTCAATTTTATGGTGCACCTCGGGTTGATCAGGAGAAAGGTCGGGAAGATATACTCTGTTGAGTACTGCAAGAGCAAGATTGAGAGAATGCGGCTGATTTTCTCACTTGGGTTAATCGGCGGTATAAGCTTCCATGTTCAGGTTACTGGGACACTA
>Sendai_M4
CTGAGACAGGGAATGATATTTAATGCCGACAAGGTCGCACTCGCCCCACAGTGCCTCCCTGTGGATAAGGACATAAGATTCAGAGTGGTGTTTGTCAATGGGACATCTCTGGGGGCAATCACTATAGCCAAGATCCCGAAAACTCTTGCAGACCTCGCATTGCCTAATTCTATCTCTGTCAACCTGCTAGTGACACTTAAGACCGGAATTCCCACAGAACAAAAGGGGGTACTCCCGGTACTTGATGATCAAGGAGAGAAGAAGCTCAATTTCATGGTGCACCTTGGGTTGATCAGAAGAAGAGTCGGGAAAATATACTCTGTTGAGTACTGCAAGAGCAAGATTGAAAAGATGCGGCTCATTTTCTCCCTTGGATTGATCGGCGGCATAAGCTTCCATGTTCAGGTTACTGGGACCCTA
>Sendai_M5
CTGAGACAGGGAATGATATTTAATGCAAACAAGGTCGCACTAGCTCCCCAATGCCTCCCTGTGGACAAGGACATAAGACTCAGAGTGGTGTTTGTCAATGGGACATCTCTAGGGGCAATCACCATAGCCAAGATCCCAAAGACCCTTGCAGACCTTGCATTGCCCAACTCTATATCCGTTAATTTACTGGTGACACTCAAGACCGGGATCTCCACAGAACAAAAGGGGGTACTCCCAGTACTTGATGATCAAGGGGAGAAAAAGCTCAATTTTATGGTGCACCTCGGGTTGATCAGGAGAAAGGTCGGGAAGATATACTCTGTTGAGTACTGCAAGAGCAAGATTGAGAGAATGCGGCTGATTTTCTCACTTGGGTTAACCGGCGGTATAAGCTTCCATGTTCAGGTTACTGGGACACTA
>Sapo_IIIa
GTGATCGTGATGGCTAATTGCCGTCCGTTGCCTATTGGGCATTTGCCCAACAGGATTTTTGGCACCCCACGACTCACCCCAGGGTGGGTGTGGGCGTGCACTAATGGAGCTGCATTCAAACTAGAGTGGCTCCAAAACCCGGTGGTCATACGGCCCCCGGAGGTTTTTGTTGCGCAAGGGGTGGTGGATGATTTCTTCCGCCCCAAGCGCGTTTTGCAGGGTGACCCACAACTTATCGCACAGGTTTTGCTGGGCGACGCCAGTGGGCCACTCGTTGGCCCTGTGTCCATGCAGCAGCTA
>Sapo_IIIb
GTGATCGTGATGGCTAACTGCCGTCCGTTGCCTATTGGGCATTTGCCCAACAGGATTTTTAGCACCCCACGACTCACCCCAGGGTGGGTGTGGGCGTGCACCAAAGAAGCCATGTTCAAGCTAGAGTGGCTTCAAGATCCGGTGGTCATTCGACAGCCGGATGTTTATATTGCGCAAGGGGTGGTGGACGATTTCTTCCGCCCCAAGCGTGTTTTGCAGGGAGACCCGCAGCTCATAGCACAAGTGTTGCTTGGTGATGCCAGTGGCCCGCTGGTTGGCCCCGTTTCCATGCAGCA
>Sapo_IIIc
CGTGATGGCTAACTGCCGTCCGTTGCCTATTGGGCACTTGCCCAACAGGATTTTTAGCACCCCACGACTCACCCCAGGGTGGGTGTGGGCGTGCACTAAGGAAGCCATGTTTAAGCTAGAGTGGCTTCAAGATCCGGTGGTCATTCGACAGCCGGATGTTTACATCGCGCAGGGGGTGGTGGATGATTTCTTCCGCCCCAAGCGTGTTTTACAGGGTGACCCACAGCTCATAGCACAGGTGTTACTTGGTGATGCCAGTGGCCCGCTGGTCGGGCCTGTCTCAATGCAGCAACTA
>Sapo_V.3
GTGATTAGTTTGGGATGGCTTCTAAGCCATTCCAACCTAATGGGTGTGACCCCCATTTTGAGGTCACAGTGCTGCGCAAGTGCTACCTTCGGGTATCGCATCGCGAGCAGTTTCTGCCATCATCTAGTATGACAGATATCATTCATTACTATAAAACCCACTGTCCACGACGTGGACGGTTGTACGTGGAACCATATTTCTCCACTGAGGGCATTTTGTCAAAGATCTTTGGTTCAGCTGGTGCCCCCTCACTTGATTCCCAGGCTGCTTTTAAGGAGTTGTTCAATTTTGACACTGACGAGCAGATGCCCCTTTCCTTGGAGGACTTGGCCAAGCTCCAAGGGGAACTTACATCTGCCC
>Sapo_VIa
GTGTATAGTTATGGCGGCTACTTGCCGTCATAGCGCTTGTCAACGCTACCAAGCGTTGAATTCTCTGTACAATGAGGTTGGGGTTTTGACCCCAGACCACTTGTATGGTTATAAGGCACTGGCCTCGGACCCAAAAGGGCCAGAGGCCAGTGTGAGCTTTGAGCTCCAAGGCTTGTTTGACATACTGAAGCCTGAACCTGTTGTCGTTGGGGAGCGCAACAACTATGGCCTCCCAACGACCAACGACCCTGTCTCGTTTATTACACAGCTACTTTCTGACAGCACTCGGGAGGTGGTCGGACCCATCAACAGGTCAACCATTGAGTCACTGAGGCACTTTGTCGTTCAGGCCACTCTTTATAAGGACGGGCCCTTGTATGGGCGTCTCGAGGAGACCCAATTGGCGGAACTTTCCGCTGC
>Sapo_VIb
AGCGCTTGTCAACGCTACCAAGCGTTGAGCTCTCTGTACAATGAGGTTGGGGTTTTAACCCCAGACCACTTGTATGGTTACAAAACACTGGTCTCGGACCCAAAAGGGCCAGAGACCGGCGTCAGATTTGAACTTCAAGGTTTGTTTGACATACTAAAGCCTGAACCTGTTGCCGTTGGGGACCGTAACAACTATGGTCTTCCAACAACCAACGACCCTGTGTCGTTCATTACACAACTACTTTCCGACAGCACTCGGGAGGTGGTCGGACCCATCAACAGATCAACCATTGAGTCATTGAGACACTTTGTTGTGCAGGCCACCCTTTACAAGGATGGACCCTTGTATGGGCGCCTTGAGGAGACACAACTGGCGGAACTTTC
>Sapo_VIc
TATGGCGGCTACTTGCCGTCATAGCGCTTGTCAACGCTATCAAGCGTTGAGCTCTCTGTACAAGGAGGTCGGGGTTTTGACCCCAGATCACTTGTATGGTTACGAGGCGCTGACCTCGGACCCGAAAGGGCCAGAGGTTAGCGTAAATTTTGAACTTCAAGGCTTATTCGACATACTCAAGCCTGAGCCCGTTGCTGTTGGTGAGCGAAACAACTATGGTCTCCCAACAACCAATGATCCTGTTTCATTCATTACACAACTGCTTTCCGATAGTACTCGGGAAGTGGTTGGACCCATTAATAGATCAACCATTGAGTCCTTGAGGCACTTTGTTGTACAGGCTACCCTCTACAAGGATGGACCCCTTTATGGGCGTCTTGAGGAAACACAACTAGCGGAGCTTTCTGCTGC
>Sapo_VIIa
CGAGCTGGGAGTGTGCCTCCCTGCTCGTCTGCGCGGTTTCGAGTCACTTACGTGTGATCCGAAACCACCAACCCCTTCATACACATTGCAGGGGTTGTTTGATTTTTTCCAACCAGCGCCACGTGATTGTGGCGATGGGTTTAACAACTTTGGACTCCCCACAGCCAACGACCCAGTGACATTTTTGACGACACTGTTGAGTAGTGACACCCAAGAAGTCCTTGGTCCCATTACAAATGGGACGCTTGAGTCACTACGCAGCCACTTAGTGGACTGTGCCATGCGACAAACTGGGCCCTTATATGGGAAACTTGACAACCGTCAGATCAATGAACTTCTTGCGGCATTTGCCGCAATGAC
>Sapo_VIIb
GCTGGGGGTATGCCTCCCTGTTCGATTGCGCGGCTTCGAGTCACTCACATGTGACCCGAAACCACCAACCCCTTCGTACACATTACAGGGGTTGTTTGATTTTTTCCAACCAACGCCACGCGATTGTGGCGATGGGTTCAATAACTTTGGACTTCCTACAGCCAATGATCCAGTCACTTTTTTGACGACACTGTTGAGTAGTGACACCCAGGAAGTTCTTGGCCCCATCACGAGTGGGACGCTTGAGTCATTGCGCAGCCACCTGGTGGATTGCGCCATGCGGCAAACTGGGCCCTTGTATGGGAAACTTGACAACCGCCAGATCAACGAACTTCTTGCGGCGTTTGCTGCGATGAC
>Sapo_VIII
CGAGGTGACTGTTCTTCGTTCGGCCTACCTCAGGGTAGGTGTTCGAGAACAGTTTCTCCCAGACGCTTCTTTTGAAAGCGTTTGGCAATACCTCAAGCCAAACATCCTGCCTGTCATGTTGCGACAGACCGCACTCTCCCCACTGCCGTCCCCACCGCCATGTTTGAACCCGGAGTTCGAGTTGGAGGGGATTGGTGACTGGTTCCGATCTGCGGTCTCCCGTGATGTGACAGAGCAGGATGTGTATAAAACACTCTTTGGTGTTGATCTTAAAGAGGCCCGCCCACTTTCAATGGCAGAATTGGCCGAACTCCAGGGCGAAGTGGATCATGCCCTAGACACGCCTGGCCACCGCCTCAATAGGTCTTATACACGTGGTGAGCTGCTTCGTCTCCTCCGCGTGTTAAGTAGGTATGTTCC
>Sapo_Xa
GTGATAGTTATGGTGGCCTCTTGCCACCATAGCATTTGTGCGCGATCCGCAAGGATCGAGCAAGATTGTGAGAGTCTCGGGGTTTGTTACCCCACCACATCTCACGGATATGGCTCACTCCATTGCGAGCCAAGACCACCAACCCCAAAGGAGTTTTCCTTGCAGGGGTTGTGGGATCTACTTAAACCAGAACCCATTGACATGGGTGACGGGAGAAACGTCTTTGGACTGCCCACGAGCGGCGACCCAGTGTCGTTCGTCACCCAACTCTTGAGTGAAGACACCAAAGAAGTCCTTGGCCCTGTGACCCTAGAAACCTTGGGCGCGTTGCGCAAACACTTGGTAGATAGCGCATTGCGAGGTGAGGGGCCACTACATGGAAAGCTTGACCCATTACAGTTGAATGAGTTAATGGCGGTG
>Sapo_Xb
GTGATAGTTATGGTGGCCACTTGCCACCATAGCATTTGTGCGCGATCCGCTAGGATCGAGCAAGAATGTGAGAGTCTTGGGGTTTGCCACCCCATTACAACTCACGGTTATGGCTCACTTCATTGTGAGCCAAGAGCCCCTACCCCCAGGGATTATTCCCTCCAGGGTTTGTGGGACTTACTTAAACCAGAACCCATTGACATGGGTAATGGTAGGAATGTTTTTGGGTTGCCAACCACTGGCGACCCAGTGTCATTCGTGACCCAACTTTTGAGTGACGACACCAAAGAGGTGCTAGGACCCATAACACTGGAAACGCTGGGTGCGCTTCGCAAGCACCTAGTGGATAGTGCTCTCCGTGGAGAAGGACCACTTCACGGGAAGCTTGATTCAGTCCAGCTCAATGAATTGCTAGCGGTG
>Sapo_Xc
GTGAAAGTTATGATGGCTACTTGCCATCATAGCACTTGTGCGCGATCCGCTAGGATCGAGCAAGAATGTGAGAGCCTTGGGGTTTGTCACCCCACGACATCTCACGGTTATGGCTCGCTTCATTGCGAGCCAAAAGCTCCCATACCCAGGGATTATTCCCTACAGGGTCTGTGGGACTTACTTAAGCCAGAGCCCATTGACATGGGCAATGGAAGGAATGTTTTTGGCCTCCCAACCACTGGTGACCCAGTGTCATTCGTCACCCAGCTCCTCAGTGATGACACTAAAGAGGTGTTGGGACCCATAACACTGGAGACATTAGGTGCACTTCGCAAACACCTTGTAGACAGTGCTCTCCGTGGTGAAGGACCATTGCATGGAAAGCTGGACTCAACCCAAATGAACGAGTT
>Sapo_IXa
GATTACTCCAAGTGGGACTCCACCCTGCACCCGCGTGTGATTGAGGAGGCTGTTGACACACTACTGGAGTTCGTTGACAACACTGACTTGTGCGTGGCCGTTCGCAACATCTTGGTCTCCCGACCACGTGGGCTGGTTTTTGACATCAGTGTGCCCACCTTTAAGGGCCTGCCTTCAGGCATGCCAGGTACCAGCATAATAAATTCTGTGTGCCACTTGATCCTGTTTGCATGCAGCGTGTTAGATTGCTATGCTAAGGTGAACGCACCTTACCACGGCAACGTGTTCTCCAAC
>Sapo_IXb
GTGATGAGTATGGCGGCTACTTGCCGTCATAAACATTGTGCGCACTTCGCGCGTATTAACGCGCAGTGTGCTGAGTTGGGTGTTATCACACCTGACCACATTTGGGGCTATGGCTCATTGGGGTGTCAACCCCGCGGGCCTACGCCCAGTTTATATCGATTGCAGGGGCTGTTCGATTTCTTGGCCCCCGATCCCCAAACGTCCAAGGGGGATCGCAATTGTTACAACTTGCCCACCTTTGATGACCCAGTCTCTTTCCTGACGGCGCTACTTAGTGAACACACCAAACAGGTGGTTGGCCCTGTTACTACAGGGACAATTCATGCTCTGAGGCAATCACTAGTGGACGCCACCATGCGTGACACAGGGCCACTGGCCGGGAAATTGTCAAGGCAACAGATGAACAACATGCTGGCCGCG
>Sapo_IXc
GCCGCCATAAGCATTGTGCGCATTACGCGCAACTTAGCGCGCAGTGTGCTGAATTAGGTGTTACCACACCTGATCAAATTTGGGGTTATGGCTCATTGGGGTGCCAACCCCGTGGGCCAACGCCCAGTTTGTATCAATTGCAGGGGCTTTTTGACTCACTGGCTCCCGATCCCCAAACATCTAAGGGGGACCGAAATTGTTACAATTTGCCCACTTATGATGACCCAGTCTCCTTTTTAACAGCGCTACTCAGTGACCACACTAAGCAAGTGATTGGTCCCGTCACGGCGGGGACAATCCATGCTCTTAGGCAGTCGCTTGTGGACGCCACCCTGCGCGACACAGGACCCTTGGTAGGGAAGCTCTCAAGGCAGCAGATGAACAACATGTTGGCAGCG
>SADS_N
ATGGCCACTGTTAATTGGGGTGACGCTGTTGAACAGGCGGAATCTCGTGGTCGTAAAAGAATTCCATTGTCACTCTTTGCGCCTTTGCGTGTTATAGATGGCAAAAACTTTTGGAATGTCATGCCTAGAAATGGAGTTCCGACAGGTAAAGGCACTCCAGATCAACAGATTGGTTATTGGGTTGAACAAAAACGCTGGCGAATGCAAAAAGGCCAACGTAAAGATCAGCCTTCTAACTGGCACTTTTATTACCTTGGTACTGGTCCTCACGCAGATGCTCCTTTCAGGAAACGGATTCAGGGTGTGCATTGGGTCGCTGTTGACGGTGCTAAAACTAGCCCCACAGGTCTTGGTGTTCGC
>SADS_E
ATGTTTCTGAAGATTGTTGAGGATGATGGTTTGTTCATCAACACAGTCTTGTGGCTTTTAGTGTTGATACTTGTTCTCTTGGTGGCTATCACTGTTATTAAGCTCATACAGCTATGTTTTTCTTGTCATAGGCTTATGAGTAATACCATATACATACCAGTGTATAATGCTTACCTTGTTTACAAGTCTTATATGGAAGTTGAACCATGCCCCATAATTAATGTCTAAACTAAACGATGACTGATTCTAACAACACGGTCCCTGTGACCGAAGTTTTAGAACATCTTAGAAAC
>SEZ
GCAAGTATTGAAGCTGGAAACAGTCAATTTCCAGAAAAAGATAATTATGGATATTATCAAACATTTATTGACTACTTAAATCAGATAAACACCTTATCAGCCAATGTAAATCAGCAAAATGAAAATGTCTCTTCACAAAATACTGCAGCTAGCAATCAGCAAGTAGAAATTGAGAATGCCATCAAAGGTCTCACAAGTCAAATTTCAGATTATCAATCTGTTCGCTCGGCGATTCAAAATGGAACAGTGGTAGATCTTGATAATCGGGCTTATTCTATCTATAGGAGTTATCTAACTCAAACATCGAGTTTGGTAGATAATACTGATAAAACCGCTGTTATTAATCAATTTGTTGCTCAAATTGATAGTCAGATCAATCAACTAGAGAGTAGTGTAGCTGGTTATCGGATTCAGCATGCTGGTTCAGGAGTGCAACAATCTTACTCTTCAACTCTAGAGAGTCAACTGGCTTCCTTAAAA
>Seneca
CTCTGGCACCTTTGAAGACGTAACCGGAACAAAAGTCAAGATCGTTGAATACCCCAGATCGGTGAACAATGGTGTTTACGATTCGTCCACTCATTTAGAGATACTGAACCTACAGGGTGAAATTGAAATTTTAAAGTCTTTTAACGAATACCAAATTCGCGCCGCCAAACAACAACTTGGACTGGACATCGTATACGAACTACAGGGTAATGTTCAGACAACCTCAAAGAACGATTTTGATTCCCGCGGCAATAATGGTAACATGACCTTCAATTACTACGCAAACACTTACCAGAATTCAGTAGACTTCTCGACCTCCTCGTCGGCGTCAGGCGCCGGACCCGGGAACTCCCGGGGCGGATTAGCGGGTCTCCTCACAAATTTCAGTGGAATCTTGAACCCTCTTGGCTACCTCAAAGATCACAATACCGAAGAAATGGAAAACTCTGCTGATCGAGTCATAACGCAAACGGCGGGCAACACTGCCATAAACACGCAAT
>SHEV_4a
CGCAGCGGCGGTGCCGGCAGTGGTTTCTGGGGTGACCGGGTTGATTCTCAGCCCTTCGCCCTCCCCTATATTCATCCAACCAACCCCTTCGCATCTGACATTCCAGCCGCCGCCGGGGCTGGAGCTCGTCCTCGACAACCAGCCCGTCCACTCGGCTCCGCTTGGCGCGACCAATCCCAGCGCCCCGCCGCTCCCACCCGTCGTCGATCTACCCCAGCTGGGGCTTCGCCGCTGACGGCTGTAGCTCCGGCCCCCGATACTGCCCCGGTCCCTGATGTTGATTCACGTGGCGCTATACTGCGCCGTCAGTATAATTTGTCCACGTCTCCACTTACATCTACTATTGCTACTGGAACTAACCTTGTGCTTTATGCTGCCCCGCTTAGCCCTCTACTTCCACTTCAGGATGGCACCAACACTCATATTATGGCTACTGAAGCTTCAAATTATGCCCAGTATCGTGTTGTCCGTGCCACCATTCGGTATCGCCCTTTGGTGCCGAATGCTGTCGGTGGGTATGCTATATCCATCTCTTTTTGG
>SHEV_3a
CCCGCGCCACCGGCCGGCCAGCCGTCTGGCCGCCGTTGTGGGCGGCGCAACGGCGGTGCCGGCGGTGGTTTCTGGGGTGACAGGGTTGATTCTCAGCCCTTCGCCCTCCCCTATATTCATCCAACCAACCCCTTCGCTGCCGATGTCGTTTCACAACCCGGGGCTGGAGTTCGCCCTCGACAGCCGCCCCGCCCCCTTGGCTCCGCTTGGCGTGACCAGTCCCAGCGCCCCTCCACTGCCCCCCGTCGTCGATCTGCCCCAGCTGGGGCTGCGCCGCTGACTGCTGTATCACCGGCCCCCGACACAGCTCCTGTACCTGATGTTGACTCACGTGGTGCTATCCTGCGCCGGCAGTACAATCTGTCTACGTCCCCGCTCACGTCATCTGTCGCTGCTGGTACCAACCTGGTTCTCTATGCCGCCCCGCTGAATCCTCTCTTGCCCCTCCAGGATGGCACCAACACTCATATTATGGCTAC
>S1_14csp1J
ATGAATGATTTAATTTCAGTTATTGTACCAATTTATAATGTCCAAGATTATCTTGATAAATGTATTAACAGTATTATTAACCAAACATATACTAATTTAGAGGTTATTCTCGTAAATGATGGAAGTACTGATGATTCTGAGAAAATTTGCTTAAACTATATGAAGAACGATGGAAGAATTAAATATTACAAGAAAATTAATGGCGGTCTAGCAGATGCTCGAAATTTCGGACTAGAACATGCAACAGGTAAATATATTGCTTTTGTCGATTCTGATGACTATATAGAAGTTGCAATGTTCGAGAGAATGCATGATAATATAACTGAGTATAATGCCGATATAGCAGAGATAGATTTTTGTTTAGTAGACGAAAACGGGTATACAAAGAAAAAAAGAAATAGTAATTTTCATGTCTTAACGAGAGAAGAGACTGTAAAAGAATTTTTGTCAGGATCTAATATAGAAAATAATGTTTGGTGCAAGCTTTATTCACGAGATATTATAAAAGATATAAAATTCCAAATTAATAATAGAAGTATTGGTGAGGATTTGCTTTTTAATTTGGAGGTCTTGAACAATGTAACACGTGTAGTAGTTGATACTAGAGAATATTATTATAATTATGTCATTCGTAACAGTTCGCTTATTAATCAGAAATTCTCTATAAATAATATTGATTTAGTCACAAGATTGGAGAATTACCCCTTTAAGTTAAAAAGAGAGTTTAGTCATTATTTTGATGCAAAAGTTATTAAAGAGAAGGTTAAATGTTTAAACAAAATGTATTCAACAGATTGTTTGGATAATGAGTTCTTGCCAATATTAGAGTCTTATCGAAAAGAAATACGTAGATATCCATTTATTAAAGCGAAAAGATATTTATCAAGAAAGCATTTAGTTACGTTGTATTTGATGAAATTTTCGCCTAAACTATATGTAATGTTATATAAGAAATTTCAAAAGCAGTAG
>S21_2cpe2J
ATGAAAAAGAGAAGCGGACGAAGTAAGTCGTCCAAGTTCAAATTGGTAAATTTTGCGCTTTTGGGACTTTATTCCATTACTCTATGTTTGTTCTTAGTGACCATGTATCGCTATAACATCCTAGATTTCCGGTATTTAAACTATATTGTGACGCTTTTGCTAGTAGGAGTGGCAGTATTGGCTGAATTATTGATGTGGCGTAAGAAAGCGCGCATATTTCCAGCGCTCTTACTTGTTTTTTCACTGGTCATCACGTCTGTTGGGATCTATGGAATGCAAGAAGTTGTAAAATTTTCAACACGACTAAATTCAAATTCGACATTTTCAGAATATGAAATGAGTATCCTTGTCCCAGCAAATAGTGATATTACGGACGTTCGTCAGCTTACTAGTATCCTTGCTCCAGCCGAATACGACCAAGATAACATCACCGCTTTATTGGATGACATATCCAAAATGGAATCTACTCAACTAGCAACTAGCCCCGCGACCTCTTACCTGACAGCATATCAATCTATGTTGAATGGCGAGAGTCAAGCGATGGTGTTCAACGGAGTTTTTACCAATATTTTAGAAAATGAAGATCCAGGCTTTTCTTCAAAAGTGAAAAAAATATATAGTTTCAAAGTGACTCAGACTGTTGAAACAGCTACTAAGCAGGTGAGTGGAGATAGCTTTAATATCTATATTAGTGGTATTGATGCTTATGGACCGATTTCTACGGTCTCTCGTTCAGATGTCAATATCATTATGACTGTCAATCGTGCGACACATAAGATTTTATTGACAACTACTCCACGAGATTCATACGTTGCTATCGCAGATGGCGGGCAAAATCAATACGATAAACTAACACATGCTGGTATCTACGGTGTCAATGCTTCTGTGCACACCTTAGAAAATCTCTATGGGATTGACATTAGCAATTATGTGCGGTTGAACTTCATTTCCTTCCTTCAATTAATCGACTTGGTGGGTGGAATTGATGTATATAACGATCAAGAATTTACAAGTTTACATGGGAATTATCATTTCCCTGTTGGACAAGTTCATTTAAACTCAGACCAAGCATTAGGCTTCGTTCGAGAGCGCTACTCTTTAACAGGAGGTGACAATGACCGTGGTAAAAACCAGGAAAAAGTGATTGCTGCCTTGATTAAAAAGATGAGTACGCCAGAGAATCTAAAAAATTACCAGGCAATCCTATCTGGATTGGAAGGCTCAATTCAAACGGATTTGAGCTTAGAAACGATTATGAGTTTAGTGAATACCCAACTAGAATCAGGAACACAATTTACAGTAGAGTCACAAGCATTGACAGGAACAGGACGCTCAGACTTATCTTCTTATGCGATGCCTGGATCACAACTTTATATGATGGAAATTAACCAAGATAGTCTGGAGCAATCAAAGGCAGCGATTCAGTCCGTACTTGTTGAAAAATAA
>Ssui9cps9H
ATGATTACAGTATTGATGGCTACATATAATGGAAGCCCATTTATAATAAAACAGTTAGATTCAATTCGAAATCAAAGTGTATCAGCAGACAAAGTTATTATTTGGGATGATTGCTCGACAGATGATACAATAAAAATAATAAAAGATTATATAAAAAAATATTCTTTGGATTCATGGGTTGTCTCTCAAAATAAATCTAATCAGGGGCATTATCAAACATTTATAAATTTGACAAAGTTAGTTCAGGAAGGAATAGTCTTTTTTTCAGATCAAGATGATATTTGGGACTCTCATAAAATTGAGACAATGCTTCCAATCTTTGACAGAGAAAATGTATCAATGGTGTTTTGCAAATCCAGATTGATTGATGAAAACGGAAATATTATCAGTAGCCCAGATACTTCGGATAGAATCAATACGTACTCTCTAGAAAAACTATTGCAAGCTTGGCCATCGGGGTATCAGACTGCATACAGGGCAGAAGTGCTAGGTGATATGATAAATAGAGAGTTTTATAAATTTCCGTATTTTCAATTTCATGATGTATTATTTGGGATGCTTGCGTGTGTTTATGGTGACGTAATAGAGATAGATTCAATTTTAGATAGTCATCGTTTACACTTAAATAATGTTACATTATCCTCTAGTAGCAAGTCGTTTCACAATTCTTTGGGGAGTCGTTTAGATTACTATATGAAAATGTATAATCGCTATGATTTTGTTGCCCAGGTTGCTTGTGATGGAGAAAATGATGATGTAGAAAGGATTTCTAAAAATTATTATGAGCTTTATACTGCAAGATATAACTTCATTAAAAATTGGAATATCTATTCTATACTTAAATTATACCAATTAAGAAATTATTATAATGGTAAACGAGCGTTTATAAGTGACATTGTGTACGCACTTCGTCTACATAGCGTATTTGGGATGATTGTAAGTAAATTCAGGAGATAG
>Ssuis1010M
ATGCATAAAAATAATAACTCAATACTATCACTACCACGGAATGCTATTTTACTTTTCGGACTTGCTTGTTTTGGGGTATTTCAAAACTCATTGATGCAAATACTACCTTTGAGTTTAAAAAGCCAGATATTTCTTTCTATTATTTTTGTGTTATTTAGTTACTATTGCATTTTTAAAGTACTTTGGAAAACCTATCGAACTATTAACTTTATTTTTATTTTTGTTTTACTATCTTTCCCATTTGCTTATGGACAACATTTGGTTTCATTGTTTGATTCAGATTATTTATTTAGATTTCAAACATTTCACATTCTAGACGGACGGTTACAAGATTCTAGTATTATAAATGCTACTTACTTCATTATTGTGTTTTTAATACTATTGACTGTTGGATATATTCTGTCTAATACATATTATAAAGAGCAAGTAATTGTAAATGAATCAGGTCTAATGGCTGGGAATTCAATAGTTATTTTCATTTCATTATTATTCCTATTAATATCAATCTATCCTGCTTTTAAGGAAGTTATTGCACAATATAATTTGAGTCGACAGTTTTCTTATCTTGTAAGACGCCAACTAGAATCTCAAGAAAATTACTATGAGTTATTAGGAGTAGGAACTAGAGAATTATATTTAGGTAAATGGTTTTTACCGTCTATATACATGTTATTGTTATCCTTTCAGGATTTAAGGAAACGAGTACTTCCATATTCTATTTTATTAGTATATTCAATAATTTATATGTTAACAGGTTCTAGATTTACTCTGTTAAAAATAATATTAGTAGTTTTTTTAATAGAATATATCTGGCATAAATCAATTACATTACGCCAAATAAAATATCTCCCAATCGTTTTTATTCCACTCATTGTTGCATTTAGTATTATTACCAGTTTACGAGGGGATTCTGGGGTGACCTTTGAGGATTTTTTAACTAATGCAACTTTTTATATAAATGGTTCTCCTTTAAGTGCTACACTTTGGGAAACGGGGATTACTTTTACTTCTGTCAGCAACGTTATCGATAAGGTTCCATCTGTTGTCCCGTTCTTCATTGGGAAATCTTATTTAGGTGCAATTTTAGTGTGTTTACCTGCATTTTTGCGATTTGGTTTTACTGACAATAATATTTTCACAATTAGTAGTACTTTTTCTCCGTTGTATTATGGAACAAGAGGATTTGGATATGGTTCATCAATATATGCGGAGCAATTTTATAATTTTGGCTACTTTGCTTTAATTGTTGCAATTTTCCTTGGAATAATAATTGGAAAATTAGAGAAGAAAATGTTTTTATATCAAAAACAAAGAAATCTCTCTCAATTTCTATTAATTGTTTTTATTTTAGGAGAATTAATATATTCTGTAAGAAATGATCTATATGCTATACCGAGAACAGTTTTGATTAGTGTTGGAATACCACTTATGGTAATTTGGTTAGTTAAGTCGCTTTTAAGTTTGAGTAATAAATGA
>Ssui8cps8H
ATGAAAAATATTTCTATTTTAGGTGTCAAAATACATCCACTAACTATGGAAGAGACTGTTGAAGTTATTGAAGAACATTTTATTAAAACGCAAAAGCCACTTCATTTAATGGGGGTAAATGCTGATAAAATAAATCAATGTATTGATGATCCTGAAATGATGGATATTGTAAATAATTGTGACATTGTGAATGCAGATGGTGCTTCAGTTGTTCTAGCCGGTAAATATCTAGGTATTGATATTCCGAAAAGGGTTGCAGGCATCGATTTGATGCAGAAATTACTGACATTATCAGAAAAAAAGGGGTATACTGTCTATTTCTTTGGTGCAAAAGAAGAAGTTGTTCAAAAAATGCTTAGTGCTTTTAAAGTAGATTATCCTAATTTAAAAGTAGTTGGTTATCGAAATGGTTATTTTAAGGACGATGAGATTGATGCTATTTCACAAGATATTGCTAGTAAGGCGCCTCAATTGGTCTTTGTAGGAATTACTTCTCCGAAAAAAGAAATATTGATTGAAAGATTCATGAGAGATGGCGTAAATAGTATTTTTATGGGCGTTGGCGGGAGTTTCGATGTTTTATCAGGAACTATCAAGCGAGCTCCAATATGGATGCAGAAAGCGCATCTCGAATGGCTTTTCCGTGTTGCCAATGAACCAAGACGTCTTTTTAAGAGATATTTTGTCGGGAATTTTGTTTTTATTAAGCGCATAGTCAAGGCAAAGAAAGAGAAGAAATGA
>S25_cp25MN
TACTTTGTGGAATAAAAATATATAGCTCGATGATGTCAATAAAGAATAAAGTACGATTGCAGTACTTTTTATCGTTTGTTCTCCTTGTAGCAATGTTCATCTTTGTTTACTTGATCAAAAGTAGTATTTTTTCTAATTATGTTTATTCTCATGGTATAAATACAATGGGCAGGGTAAAAATGTGGGATTATGTAGCTCAGTATGTGGAATTTTCGCCTTCATATTTGGGGTACGGCTACGCTTTTTCAAATCTATTGTTAGAACAAAATCGTGTACTAACATTTGGCAATAAGGTTTATGTACTTCATAGTGACATATTAAAGATTTATTATGATTTAGGTTTTTGGATTTTTACTTATTGGGGAATTTATAATTTATTTAGACTCCCGCATAAAATTGGAAAAAATTATAATCTTAAAATTGAAAATACAGTATGGCTACTCACAATCTATTTATTTTTACTATACTTTACGGATAATGCATTAACCTATTTTACAGTCCAGACTTTATATACTTACACTGTTATCGATACTATCCGAAAGTATAATAGAGAATATAACTAATGTCTTGGTTTGGAGTTTTATATGATAATAAAAGATATTATTTTTAATATAACTACTTACATTATAGCAAAAATATTTTTTAGAAAAAAATATTGGTTAATTTCTGAAAGAGGAATAGATGCTAGAGATAATGGGTATTGGTTTTTTAAATATTTAAGAGAACAACATCCGCATATTGATGCGGTTTATGTTATTGATACTGATAGTCCTGATTATGATAAGGTTGCAATTTTGGGGAAAACAGTAAGACCAAATAGCTTTTTACACGGTATTTTATTTTATGCTTCTGATAAAATAATAGGAACGCATCCAGGTTGTGGCCAGCCTAAATGGAAAGCAATCTATAGGCTTGACAAATTAGGTTTTACGAATATTAAAGGGAAGCGTATTTTTTTAC
>Ssuis1616K
TTGAAATTTAACGTGATTGATTCATCACTGGTATCTGTTGTTGTACCAGTTTATAATGCAGAATCATTTCTTGCAAAATGCATTGAAAATCTTAGAAAACAAACCTATAAGAATATAGAAATAATACTTGTTAATGATGGAAGTAGCGACAAGTCAGAATCTATTTGTTTAGATTATGTAAATCGTGATGATAGAATTCATTACGTTTATAAAAAAAATGGAGGAGCATCTACAGCTCGGAATAAAGGGGTTTTAGAATCTCGAGGGGATTACATTGTATTCTGTGATGCAGATGATATGTATTTTCCTCATGCTATAGAAACTTTGTTGAGTGTGATGCAAAAGTATACTGCTGATATGGTAATTGGAGGTATCACCAATGTTGAATATAAAGAGGTGCCTGAGATTCCAGCAAACAAAATAATTGAAATGGGAATAGAATCAGCTTTAGAAGAAATGTACTACGGTAAATTGATAGGTGTCTCAGCTTCTGCAAAACTGTATAAGAAAGAGTTGTTGGTAAAATATCCATATAAAGAAGGTGTAATTCATGAAGATACATTTGCATCATACAGACATCTATACGAGTCTAGAAATAAATTGGTTGTGATAGATAGTCCTATTTATTTTGTTAATCAAGAAAATGAGAGTATAAGTCGTTCTGCTTTTAATACAAGAGATCTAGTCTATGTAGATGCTATGTACGAAAATTTGCTTTTTTTACAAGAACAAAAATTTTTACAAAATAGAAAGATCATGATTGCATGGAGTTTTATGTATATCATCCCTATGCTAAGAATTATTGATAAAATGATTAAAGCAAATTATGAGTTTGATTATTCATTTTATCGAAAAGAATTTTTTAAGTATTCAAAATTATTGTTTTTGTCGAAAAAAGTGTCGTTTAAACATAAAATTAAATGTTTAGTATTTTTATTGAATGGTACTATTTATAGAAAAAGTTTAATTACTTTCAAAGGGAGTGACTAG
>Ssuis2323I
GTGAGGATTCTTCAAATTTATGATCATGCAGGTATTAGTTCAGGTATTGTATCAGTAATAATGTCTTGGCATAGATCGAATCTTCTTGAAGATGTAAAATTTGATTTTTTATTTACTAAAAAAATTGAACCATCATATGAGGAAGAAATACTAAATTGTGGTGGAGAGGTTTTTTATATTGATGATATTGAAGAAAAGTCTTCTGTCTTTACATTTATAAAAAAAGTAAACAAGTTTTTTGAGAAGAACGCTTATAGATATGATGGAGTTCACTTGCATTCAGCTAATTTTGCATTTCCATATCTATATTTTGCAAAAAAATACGGTATTCCTTTAAGAATTTTACATGTTCATAGTGTGGCATTCGGAAATAATTTGTTGAGCGGCATTAGGAATATACCACTGATCTATTTCAATAGGTTTCTTGCAAATTCATTTATAGCTTGCTCAACAAACGCAGCAAAAACATGGTTCGGTTTACTAGGTATTAGTAATTTTGAAATAATTCCCAATCCGTTAGAAGTAGAAAAGTATGGTCAAAATATGGATATTCGAAGGGAAGTGCGTAGCCAATTAAATATAAAAGATGACACGATTATATTAGGACATGTTAGTAATATGACTCCGTTAAAAGAAGTTCCATTTATTATAGACGTTTTAGATAGGTTGAGACAAGATGGCTTTGAGTGTAAACTAGTCTTAATTGGTAAAGATGTTTTACCAGCAACTGTCAAAGATAAAATTAATATTTATAATTTAGAACAAGAAGTGATTAATTTGGGAGTAAGAAGCGATATAGAAATGGTGTTACATGCCATAGATGTATGTTTGATGCCTTCGAAATCAGAAGGGTTTGGTATGGTGCCACTAGAATGCCAGGCTGCAGATGTACCAGTCATAATATCTAAGAACTTCCCTAAAGAAATAAAAGCTTCAGAAAAGGTAAGTGTTTTGGAAAGAGATGTAGAACTGTGGAGTTCAGAGGTAGTCAAAATGTTACCTAAGCGTTTTGTATCAAATAATTTAAATAACTTAAAATTTAATTTTTCTTTACAAACTGTTGTACCGAAATTATATAAATTTTATCATAGAATAACTGAATAG
>Ssuis1919L
ATGGTTCGAAGCATGAAAAAAAATTATGGTTTAGAGTTTATATTTTTACTTTTTGGAAGCGGAATGATTTTCTATCAATTATTCCCTCCGATTGTTATATCGTTAACAAGTATGGCTTTTTTTACTTTTTGTTTTTACAGTTTAAAAGCTAGGTATAGTGTTATTGAAACATTGGTGTTGCTGACCATTATTGGGATTCCAACGTCAATGATTTCTATTTTAGGGATTAGTTACTCTATTTTTCCTCTTACTTGGTATACTACTTTTATATTATGCTCAATCTTTTTAATTATACTAACTGGTAAATTAAGAAAAAGTTATTTCTTATCGATAACATTTTTTGCTATCATAGAATTTACATTGTGTTTGATGGCAAATAGTTTTACAGATGCTATGAAACAATACTTAATGATTATATCGTTTTTATTTGTTTTTTTTATTGGGGAATATTTAAAAGTAAATGTTAAAAACGACTGTTTTTATAATGACTTACGTTTTTTGTATTTAATAGGAGTTTTTTGTGTCGCAAATCAAGTATTGTTTCAAAAATTTTATATTTTAATAACAGGAAGTGTTATCGGACACTATATTATTATAGGGCAAAGCAGGGTTGCGTATGGCGGGATTATGGGAGACTTTAGTTTTGCAACCCTGTACCTTGCATCAGGCTGTTTACTAATTCTGTTATTATATTTAAATGATAAAAGATTTAAATTTTGGTTGTTTTTTATTTCTGAAAGTTTTTTGTTACTTTCAATGCTTGTTGTTTCTTCGCGAACTGGTATTGTTTCTTTGGTTATTACAGTTGTGCTTTACTTTATTTTTAATTTTAAAAAAATACCTAAGCGCATGCTTGTTGTACTAGCTTTGGGTTGTACAGGAGTTCCGATTCTTATTGATAAAATTTTGTCCTCTAGAGGAGGACAAGCCTTATTAGAAACATCTGGTCGATCTGAAAATTATTTGCAATCGATTACTTTTTGGTTAGAGAAGCCTTTGTTTGGTTATGGATTAGGATTAGAAAATTTATATCACTCTACCGGATTAGCAGTGCCTCATAATTTTTTTATACAATATTTATTACAAATGGGGCTTGTTGGATTGTTTCTAATTATTATACCATTCATCATTTTTATTACAAATGATGTCTTAAGGAATAATTATAGCAAGTGGTTGTTTTTATTAGTTGTAATTGGTTCGATGTTTATTCCTGATATAGTGAGTTCTAGATTTTTATACGGAATCGTTTTGTTGTGTACGATTGAGAATCGGATGTTCGACTATAATAATTTGGAGGTATTAAAAAGTGAAACGTAAG
>Ssui7cps7H
GTGGAAAGAGATATGGTGGAAAGAGACACGTTGGTATCTATAATAATGCCCTCGTGGAATACAGCTAAGTATATATCTGAATCAATCCAGTCAGTGTTGGACCAAACACACCAAAATTGGGAACTTATAATCGTTGATGATTGTTCTAATGACGAAACTGAAAAAGTTGTTTCGCATTTCAAAGATTCAAGAATAAAGTTTTTTAAAAATTCGAATAATTTAGGGGCAGCTCTAACACGAAATAAGGCACTAAGAAAAGCTAGAGGTAGGTGGATTGCGTTCTTGGATTCAGATGATTTATGGCACCCGAGTAAGCTAGAAAAACAGCTTGAATTTATGAAAAATAATGGATATTCATTTACTTATCACAATTTTGAAAAGATTGATGAATCTAGTCAGTCTTTACGTGTCCTGGTGTCAGGACCAGCAATTGTGACTAGAAAAATGATGTACAATTACGGCTATCCAGGGTGTTTGACTCTCATGTATGATGCAGACAAAATGGGTTTAATTCAGATAAAAGATATAAAGAAAAATAACGATTATGCGATATTACTTCAATTGTGTAAGAAGTATGACTGTTATCTTTTAAATGAAAGTTTAGCTTCGTATCGAATTAGAAAAAAATCGATTTCACACGATAAAATATCAAAAAAACTACGTAGTCACTATGATTTATTTCATATTTGTGATGAACAGCCTCCTTTAAAATCCTTATGGTTTGCAGTTTTTAATATGTATTATGGGATTTTGAAAAAAATTAGATATGAAAAGCAATTTTAG
>Ssui5cps5N
ATGACTAATAATAAGCAACTTTCTTTGAATATTTTAATTTCAATTTTAAACCAATTGGTCATTATCGTTTGTGGTTTTATTTTACCTAGGGTACTTTTAGAATCCTTTGGTTCAACGGTAAATGGTTTGGTGACCTCAATTCGGCAATTTTTAAATTTTATAACATTTTTAGAAATGGGAATTGGAGTTGTAATTTCAAGCTCCTTATACGAACCGCTCTTTAAACAAGATACTGAAAAAGTGAGTGCCATAATTGTTTCGTCCAAGAGATTTTTTAATAAATTAGTTTTATACTTTACTTTTTTTTTAGTAGTGTTGGTTTTTACTTATCCATTTTTTGTTGTAGAATTTAATTTTATTTACGTAAGTATCCTTATGGTGATACTCTCATTAAATTTGTATAGTCAGTACTATTTTGGAATTGTTAATCAACTTTTACTAACAGCAGATCAGAAGAATTATATTCCTCAGGGGCTATCAATGGTGACTGTTATACTTAATACTCTTGCTACAGCAGTGATAGTTAATTATTCCAAAAACGTTCATGTTGTTTTTCTTTCAACATCATTTATTTATTTAGCGCGGCCTTTATTCATGGATATTTATGTAAGAAAATGTTATAATATTGATTATAATATTAGATATACTGAGGAACCAATAAAACAAAAGTTTAATGGTTTTTATCATCATCTTTCAAGTATTGTTCTTGGAAATACCGATATTGTTGTCTTAACTCTTTTATCAAGTTTGAAAAATATCTCAATATATTCCATCTATGCTCTGATTTTTTCAGGAATAAAGGGAATCATTTATGCACTTGTTACAAGTTTAACTCCTTATTTTGGCAGGGTAGTTTCAAAAGAGTCAACTCAAGGAGTTTTAAAAAAATTTAGACATTTAGAATGGGGACTCAATACGCTCATTACGTTAATATTTTCAGTTGTTGCAGCTTCAATTATTCCGTTTATTACGTTGTATACTCAAAATATAACCGATGCAGATTATATTTTGAATGAATTTGCATTATTTATGTGCTTATCACAGTACATGTTTTGTATGAGATATAGTTATAATATCTATGTACAATCTGTTGGCCATTACAAAGAAACTCAGATGAGTGCTATTATTGAGGCAATTTTAAATATTACATCTACCTTTATTTTTACAGCTCTTTTTGGAATGGTTGGATTAGCGATAGGCACATTATTTGCAATGCTATATAGACTTCTATATTTACTTAATTATTCAAAGAAAGTTCAACTTGGTGCTAGTATTATTGGGTCTATTTTATATATTTTTACAGGGAGTTGTAATATTGTAGCAATGTTTTATATGGGAAGTTATTTAGCTCCTAAAATTACCACTTTTATGCATTTGGTTTATTATACAATGGGTTATGTCTTTTTATCTGTTCTATCTCTTTTGTTATGTAATATAATATTTAACAGGAGATTACTTTTGGGATTCTTTAAGTCATTAATTTTAAAGGATGAATTATAA
>Ssu4cps4MN
TTATAATAACAGTAATAACTACAGTTGATACTGTACTTCTACCTAGGATGAGTTCACTATTTTCTCAGAATAGAAAAGATGATATGTTTAAATGGTTAAAGAATTCCTTAAATATTCAGTTGTTTTTTTCTATAGGGGCAATGTTTGGAGTTTTGAGTATTTACAATAGGTTCGTACCATTCTTTTTTGGAGAAGAGTTTATATTCATTATTAAACTTATTCCATTATTATCTACCCTAATAGTTATTGTTCCAGTTGGAATGTCAATTTCTAGACAATTTTTATTACCACAAGGTAATACAAAAGATTATTTTGTGTCGATAGTTAGTGGTGCTATTATAAATATTGGACTAAATATCTTTTTACTACCTCAACTTGGAGTTGTCGGAGTAGTGCTTTCGAACATATTTGCTGAATTATTTGTAACAATTGTTCGTCTCAAACCGTTAATAAATGAGTATGGATTGCCATTTAATTTTAGGGATGTTGTTGTATATATACTCTGTGGTATTAGCATTCTTGGAACTGGTTTTATTAATAATTTTATTATCCATTCAAATTTCTTATTCATCATATTTCAAACTTTTGTAGGAGCTTCTATATATTTTCTCTTGACGTATATAGTAGGAGTTAATCCTGTCAAGAAAATTCTAAATAGAAAGTACGGATGATAATCAAATCTAGTTATTTATTTTGTATACATATTTTTATAGATTTTATAAGTTTATAGCTATGACTTAAGCTATTTGAAGTAAATAGAATAGTGGTTAATATTATAAAGTGTTGCAATTTTCTATAACAAATGCTATACTTTGTACATCATTTGTTATAGAGGTGTTACAATGAGCAACAAATTTTTTTCATATGAAAAGTTGAAAAGCGTCATTGCTATTAAAAGAAAACAATTAGGTAATTCTCAACAAGAACTTGCAGATAAGTCAGGTATTAATCGTGCTATGATTAGCCGAATTGAACAAGGAAATTATATTCCATCTATTCCACAACTGGAAAGTTTAGCGCAAGTTTTGGAATTTGATGTAGAATCGCTATTTATATCTAA
>Ssu3cps3JK
TACTGAAGACTATGTTGATTTTGACCCAATAATGAGTCACGATTCAGCAATGCCATTATATTTTAATTTATTGGGTAAGCGTGCGGTAGCTAATCATAAGGCAATCGCATATGAAAAGGCCGGAGAAAATGATGGCGATGAATTTAAAAGAAAAATCAGAATGGCAAGAATTACACTGCATTTTATTCTGCCATCGATTAAAATTTTGAATGTTTTTAAATACAAGTGGTTTACTTATTTTTATTTAGGTCATAGAACTGTTCGTTACCTTCTCTGGTTTAATCATATTATTTTATTCATAGCAAGTGTAGTTTTAATGTCTGAGAATTCGCATTATTGGTTACCTTGTGTTGGACAATTAATAATTTATTTGATTGCTAGTATGAAATATTTATTTTCGATAGACATTAAAATAATAAACTTTATAGCATACTATTGTATGACAGTTACGGCGCAACTTATTGGTGTTTTAAAAACTATTTTAGGGAGAAACAAACCATTTTGGGAGAAGGCAGAAAGTACGAGATAGTTGGATAAGATGACAAAAAATAATAGAATCGCTTTTTTAAATGATGTATTACTTAATTCATTATCTTTTTTCATTTACATATTAGGGCAACAATTGTTATTTATGCCATTGATGGGTAAATGGTTGACTGAAGGAATATATGCAAACTTTATTATATTTATTTCTGTTTTCGCAATACTATCAAATAGTTTGGGAAATGAGTTAGGTATAGTGAGTCAGATTATTGAACAAAAAGTGAATTTTCAAAAAATTCTTCACTTTATTGCTTTTATTTCTTTTTGTGTTACAGTGATAATTCTGTATTATCTTAA
>Ssuis2828L
ATGGCAAAAAAATTTAGTGTTTCTAAACTCTATACATGGGCACTTGTTTTACTTCCTCTAGTGTCGATTTATGGAATTTCAGAGATTAATTTGGACTTCGGTACCTTAGCGTTATTATTGCTCCTACCATTTGTAATCAATGAACAAGGAAAGATAGTTCTCGAGAAACGCATAGTCTTTCCTTGGCTTCTATATGCGATATATATTGTAATAAGTCTTTATTTTCCGACTATTTTTGGAAAGGAAACTTATTTAACGAACGGTTCTATGTATGTGAGGGCTTTTAAGAATATTTTATATATATTTATTCTTATCTTAAGTACGTCCAGAGGGATTATTAACAAAGATTATTTTGTACAGATTTATCTAAAGATAACTAAAATATGTACATATTATATCTTCATACAAGCTGCATTATATTATACTATTCGGTTCAACTTACCAGGGTACATCAATATTATGTTGGTTGCAGAAGGATATGGAGAACGGTTGGATGTGACGAGTTTCAGTCTATTTAGGCCGACTTCTTTATTTTATGAACCCGCTCATTTTTTTGAATATGTTGTCATTGGTGTAATAATATATCTATTTAGATATAAAGAGACGCCTAAAAATGATATTTTTAATGCTATTTTCTTAGCATTAGGAATAGTCCTATCCACCTCTGGAATGGGTATTCTTACTATAGCGGGTATTTTTGGTTTTTGGCTACTACAACAATTGAGTCGTACTAAGTTTATTCGTGTCAGAAAAGAAATATTTTTTCTAACTGTAATAGGATTGATAGCAGTAGCATTCTTTCTACAGAGTGGTTTTGGTCAAAGTGTTTTATCAAGACTATTTGATACAGGTACAAATTATTCTGCTTTAGATGGTCGTACTGAAATTTATGAAAGGATATTCAGTTTTGATACAGGTAGGGTATTACTTGGCTCAGGGTACGGGAATGTGCTGGAGCACTATTTCTATCCAAGTTGGGCTTTTAGTTTATGGTGCTTAGGTATTATAGGCTCATCTGTCATTGTTATACTTTATCTACTAGCTTATTTCCAGAGTAGAGTTACTATTGCGAAAATTATTGTATTAGTAAATTTTATGTTATGCTTTGTTTCTACACTTTTTATGGGAAAAAATTTATTGCTTTATTTTCTTTTTGTTTACATATTAAGTAGGGCTGATGAGGAACAATATGAATAA
>Ssuis3030I
ATGTATAGTATTCAAGAAAGTCAAAATATGATTATATTTATCCAGATTTTTTTATCATTGGCGGCAATAGGTTTATGCAGCAGTCGCTTACTAACAAACGTTTTTAATAGAAATAAATATGTTAATTATGAAAACTTTTTTTTGATATTGCTCATAGTTGATGTTTTTTTACCAGCCTTTATTGGAGCTATTACTGGTATTTATCAAAAATTTCCATATTTCTCTATTCAAAATGAAAGTTCATACTTACTTGCAACAATTATTTTTATCATTGGTGCTATGCTGTTTGTATTAGGATTCAAGTCAGCTGATTATATTTCTATTAAGCAGTTAAAACCAAATCCTAATCAAGAGTATGTTATTTCAGAAACTTTTCTATTGTTGTCGTTTCTTTTTGTAGTTGCTGTAATGGTCACAAACCTGCTCATCGAATTTATTTCTTTAGGAAGTTGGGATTTGTTTTATCAGTACAAGATTGCTAGAATTTATCTAGTGACTATTGAACATACAACTTTTTTTGCAAAAAGTATTGCACTAGCTTCAGAACTTACTCTTATTATTTTGTTCATAACTATGTCAGTTGGGCTTGTAAATAGTGAGAGATTAAAGCATCCATTTTTCTGGGGAAAAGTCGTTCCTGTTCTTGCTTTAATATTGAGTTTAACAACTATGTATCGTGGCACAATTTTGCAATATGGAATTGTACTCATACTATCGTTACAATACAAGTATGGTTGGAAACTGACTAAAAAATTACGGGGAAGAATCGTTCGAATAGGAATCCTGTTCATCTTAGCATTTGTAGTGTACGGGGCCGTTAGAACCAGTTTGAATTATTCTTATTGGGGAGAAGAGAAACTAAGTTTTGTTGATTCATTTGTTACAATGTTAACCAATACGATGGGGACTTCTTTAATTGCTTGCGCCCGTTGTGTGGAGTACCTAAATTCAGGTAATAGTCTGTTTTGGGGAGAAAGTATATTTCAAATGTTCTATTCTTTTATTCCTCAGTCAATATGGGCAGACAAACCTACTCAGTATGGAATTATTACGTTGACAACTGCAATGGGTAGCCCGAATACAACTATGGATGCAATAACAATTCCGGGTGAATTACTATTGAATTTTGACTATTTAGGTCTACTGTTGTTAATTCCAATTGGAGTAGTATTTGGATTACTAGAACAAATGCGCTTATCTAATCGTTTTAGATATCTATATATTGCTAGTTTGTCTGCACTCGTAACCACATCTATGTGGATGAGTTTTACTGGTTTTTTTGCACAAACCAAATATTTCTTCATCTACGCGATTGTGTTAGTGTTTATTTTCCGAAAGAAAAGATACCCAAGTTGA
>Ssuis3131L
ATGTTAGATAGATATTTGCATATGTTTTCGTGGGGAGTGCTCTATGCCACCTTCAGTCTATGTTTAGTCTCTCTATATAGAACTTTGCAAAATTCTGAGACAGTTCTTTACTTGTCACGAAACAATGGAAAGAAGCAACCGCTACTACATAGTTCAGATGCGATTATCTATCTGATAATGACAATCGTTTCTGCAATACGGTTAAATACAGGATCCGATTTTTATAATTATTATACCTATTTTGACCAAATATTGATACGATATAACTCATTTGAAGAAGTCTTTTTTCAATCACAGAGTGGGTATTTTGCTTTATCCTACATCATTAAGCAAATTACAGATTATCAGTACGCTATTTTTGCAGTTATTGCAGTATTTTCATATGCTTACCTTTTTTATTTAATCAGATCAGAGGTAGAGGATACAACAAGTGCATTGTTAACGTATATGTTTCTTGGCTATTATGCATATTCTAATAATATACTAAAGCAGTATATTGCAATGAATTTTGTAATGGCTACTTACCTCGCTTTGAGTAGAAGAAAATATTTTAAAACGATACTGTTTGCTGTAGGGGCAATGCTTTTTCATTACTCTTCTGTTTTAGTTCTGGTCATTTTATTTTTTGCGTCACGATTCAAACCTACGTTTAATAAATATTACTTGGCAATAGTAGGTGGGCTCGTAGTTGCTTTAAACCTAAATACTTTATTTGCAATATTTTTTAAATTAATTCCTTCTGCTTCTGGTTATGAAATTTATGTTAATTGGCGACGATCAGATCAAATACGTCTAGTACTGGCTGTACTAGGAATGGCAATAATGCATGGGATACTTATTTATTATATTTTAAAGTATAAAGATAAAATCAAAAAGCAAGATGAAAGGCGATATCGTGAAATTATATTTCTAATAATCGGACTTGCAATAAATATTTTATCTATTAGACAATGGATTATCAATCGTATTGCGGTTTATTTTTATCAATTTATCATTTTGATTCTACCAACGATGTTTTCATCACTTGAAGTTGAAAATAAGAAACGTTTAAAAATAGTATTATATATTATCATGTTTATTTATATGATTTTCATTAGTATATTTTTAGGAGAGAATGAGTATTTTAGCTATAATACAATTTTTAGTGGAGACCAGCCAATATCGGATGTTATCTACAATCAGATTCATGGATGGACAAAATGA
>Ssuis2121N
ATGAAAAAAATAAAAGGGAAAATGCAACAATTGTATGCTATAAATATAAACTATGGCTGCTACCTAGCGTTATTAGAAGGAATATCAGCCGTTTTAGGTCAACGGAGTAGACTAGGAAAATATTTTTTTTATAGAAAACACGAAGCCGCTAAACAATATTTATGTAAAAAATATAAAGCAATTATTGATAAGTATAGAGAAGAGGAATATTGTGAGAGTGTAGTTGATTTTAACAGAATCTGGTTTTTTTGGTGGCAAGGAGAGCAAAGTATGCCAGAAGTTGTTAAATTGTGCTATCAAAGTCTACATAATTACTATGACCAGTCGAATATTTTTTTGATTACTCAAGAAAATGTTCACAACTATATTGATATTCCTGATTCAATATTAAAAAAAGTTAACAATAGAAACTTCACACTCACGATTTTTTCTGATTACATTAGATTATCTCTATTGTCAAAATATGGGGGTATCTGGTTAGATTCTACAATTCTCTTGACTAATGCTCTAAACGAGGATGATAATGCTTATTTTTTTAGTATAAATTATGGAAATCCAGCAATGGCTTACCATGTGTGTATGGGAAAATGGATGACATCTCTTATCGGCGTAGGTCAAAATACAGGGATAGAGTTCTGTCAGGAGTTGTTTGAGGTTTATTTTTTAACAGAGAATACTCATCTGACCTACCTTCTCTTGGATTGTGTATTGGCATTAGCTTATGAAATATTTCCAAGTTTTAAAGTATCAATTGATCGAGTAAAGATAGAAAATACGCAGGTTGGAAGGTTAGATCAGTTATTAAAAGGTTCTTCCGATAGAGAACTGTCTACTATTTTAGAGGTGCAATCCATTCACAAACTGTCTTATAAGTCTATATATAATAAAAGAAATTATGAGTATTTAAAAAGAATTGTAGAGAGAAGTAATGAATAA
>Ssuis2929L
ATGGAGATGAATGTATATAAAAGTAGTCAATTAGAACGGGCTGTAGCTACTTTATATTTGTACTTTCTTCCGTTGCGGATGATTGCACCGCTTTCTTTTTTACCTAATGTATTTTCAGGGATGGCAGAGAGTTTTGATTTTGTCTTCCATATTATTGGTCTTTTTCTCTATCTTATCTATTCTCACGGTGTGCTTAGAATCAGTACCTCCAAAGAATACAATCTATTCAGTTACTTTTTGTTTGCAATTCTGACTTTGAATCTATCATCTATTATCATGGCTACTTTTATACAACTTACCTATGGAAATTATGCAGGAGAAAGTGCCTATTCTGGGATTTTAGGAATGCTTCTTTACTTCACTCAATATGCTTTAATAGTTGCTTATAATATAAGAGTATTCAATGTGTTAACTCTGGAAAAAATACAAAAAATTTTAAGAAAAGTATGCCTGTTTTTACTCATGTTAGGCTATTTCCAGATTTTTGTCCTAAGATTTGAAGGGTTCTTCAGAGAACTTCTAAATACCATTGATTTTTTAGATATATTGTGGCCAGAAGATACAATGTGGAAGTTGCCTTTAACTAGCAAAGAGGGTGCAGGTGCGGGCGTTATTTTTGGTGCCTTTGTGTTGCCTTATCTTCTTGCTCTGTATAACAAGTATACCCATAAGAGATATATTATTGAGTTGTTGTTATGGGTGCCAGTCTTAATTATGATGAATAGTACAAGTGCGTATTTCATGGTAATTGCTGCCCTTATAGTATTCATCTTCATAGACTATCAAACAACTCAGAGACATAGCTTTGTTATTGCCTTCGTTGGCTTTCTTGTGCTGATGATCACTGTATTGAGTTTAGTTGGAGGAGCGAATATTTTATATCGTATCTTACCAAATGATATCAGCTATTTGATACTAGAAAAAACAACAGACTTAACAAATGGCTCCACTGTTTCTCGTTTAGTTCCGATTGTCACCAACTGGAATATCTTTTTGAATTTTCCATTGCTTGGTGTAGGAAATGGGTTGCAAGGCTATTTTTATACGACATTTTTCCCTGAATGGGCAATCAATGTTACGGGTAGTGATGTTATGACATTTTATACGATAGCCCAGTCAACAATTGTCAATGGAGGACTATTCTTCCCTAGTCTCTTATCAGGGTATGGTATTGTAGGATTCATAATATTCATTGGTCTTGTCAAACGTATAATAAATAAAATAAATTCGCAAGACATAAGTGACGATTTCTTTATTGTTTTCTATAAAATTGCTGTATTTGCGATAATTATAGGAGGTTTTCAAGTGGACTTTGTTGGGGATTATGTCACGTGGTTTGTATTGAGTGTTCCATTTTTTTACAGAAAACGGATAGGGAATGAATCTTTAT
>Ssuis2424L
TTGAACAATGGGAAAAAAATTTGTATATTAATGACCACATATAACCCAAGTAATTATCTTTATGAACAATTGGATAGTATATTTGAGCAAGAAGGGGTAGAATTAGAAGTTATTATCCGTGATGATGCCTCAACACAGAAGGATATTTTACGAGATGTGCAGCATAAATATCCTATTACTTTGTTAGAAGGTAAAAAAAATCTTGGAGTTGCTGGAAACATAAAAGAATTGTTACTTTATGTAGCTGAAAACAAGAGGGAATATGATTTATTTGCTTATAGTGACCAAGATGATGTATGGCTTCGAGAGAAGATGAAAAAAGCTATTTCAGCACATGAAAACCTGAACCCGGAAAAACCAGGAGTTTATTACTCAAATTTACAAGTTGTGGATGAATTCTTAACACCTACTCACAAATTATTTAAAAAAGGTATTGTAAAAAATTCATTTGGACAATCATTAGCACAAGTTTTTTTATTTGCTTGTACTTCTGTGTTTAATAAGATTATGTTAGATGAGCTTATAAAATATAATTTTTCTGATTTAGGTTTTGATTCGCTGTTATACTATCTTGGTATTTTAAATGAAAATATTATATATGATGATACTCCCTACATTTTTTATAGGCAGCATGGACAAAATGTTTCAGGTCAAAAGGAACAAGGGCTCAAGTATATAAAAAATAAGCTTATTCATTTTTTTAATCAAAGTGAGAGAGCAGTTATGAAAAATAAAGCACAGTACATAGTAGAGAACCTGAGTCCGTATTTATCTGAGAAAAATTATTTATTAGCTCATCAAGTTTCAGCATACAGTGGTCTTTTAAGTCGCTTGGCATTGATTGGTAATTCAGATATACAAGCGGGGTACTATCCGAAAGATATATACCGTTGGTTACGCTTGTTACTGGGCCGATATTAG
>Ssuis1212J
ATGTTAGTTATTTCTAAAAAAAACTTTATGACTGTGGCATTTGGAGCTATAGTCGTCATGTTATATGCATTTTTCCTATTTTTTACAAGCTCCTCTTTTGAGGAAGATTTTACAATAAAATTTAGCATTCTCAGTAGTTTAATAATTTTTATTCTTGAAATCGTCTATATAAACAAATTAAATGGGGGAGTTATAAATCCTATTACTCTGTTTTTAATGGCATTTTATGTTTTTCAAAATGGACAACTACTTCTGGTAGCTCTAGATATCCCATTCTATGATTTCTATATTAGTACGTTAAAAATTTTTTTGAAAGATGTGTCTATTTTTTCGTCCCTTAGCAATGTAGTGGCAGGCTATGCTGGGATTATTTGTGTTTCCATACTACAAAAAGAGAAACACTATGTTATTGATCAGTACAATCCTCTAGAAGTTGGTAGGGTAGCATGGTTGGGTTTTTTGGGAACTTCAATTTTAGCTCTACCTCTTGTTGCAATGAAATTTCTTACAAGTTTAGAAGGGGGGTATTATGCTGTTAGGGCTTTTGAAGAGAACATTCCAACGCTAGTAACCTTTTTAGAGTTTATGTTCATGCCATTTTCCCTCTTAACAATTATCTTCAGAAGCGATAAGAGTTCACAAGTAGCACGCTACGGTGTATTTATCTGGTTAGTTCTCACTGCTCTTTGTGGCGATAGGACAACAGGTATTTCAGGATTGCTTATTTTAGCTCTTGTTTCATACAACAAAAATAGTGGGAATATTAAATATAATTGGAAAGATATATCTAAGATTAGCTTCATTGGTCTATTGCTGATTATCTTTATCCGAGTAGTATATGCATATAGAACAGGAGAAGATATCCTATTTGCCTTATCAGGCGGAAACTTCTTGGTAGGCTTTTTATCTGAGTTAGGAATTAGTGTTTTTCCACTATTTACGATGATGTATATTGTTCCAGGGCAAGAAGCTTTTTTATGGGGGCAAGGATATATTTTGTCTGCTATTGGCGGTTTGATACCTTCTTTTTTAGATATTACAGGTATTGTAAATGTAATAAATCAGCAATCTAGGATATTTGAAACTTGGCACTCTCAATATTTTTGGCAATATTCATTCGGTTTAGGTTTTTCCCTTAACGCAGAGGCCTATATCAATTTTGGTTGGTTTGGTTTAATTGCTATTTTTATCGTTTGTCTTATAATTTTTTCGTTTTTACGAGTCAAAAATTTGAAAGAACATACTAGCCCATGGGAACTGTACAGGATAAGTATCTTGTTGTTTTTATGGTTTACATTACCACGTAGAGATTCATACTATATTTGGAAGGCAATATCTTATTCTTTGATTTTTATTAGAATATATATACAAACCACATGTCGCAGAACTGCATTTTTAGGTAAAACAGGTAGTAAGGTGGAATTAAGAAAGTGA
>Ssuis1717O
ATGAAGATTATTTGTGATAAGGCACCCTATAAATGGTTGCCGTATAAGGTCTTAGTTGGTTATATTTTAAGCTTACTTATTCTATCAATTATTGGACCAGTTAGGTATAATTTTGATATTTTTGCATTATTAATAGTTATTTTGTATATACTTGCATTCATTTTTTTTACTTGGGTTGGAATGGCGAAAAGTAGCACATACAATCCAGTTTATTTTGCGAATCAGTCGGGTAGACAAAGATTAGTAAGGTTGATTAAAATTGGTATTATTTTGATTCTTCCTATTAAGGTGTTGCTTGTTGTGTCCTCAATCCAGCTTATGGGGTTACCCTCGTTTAGCAATATATTTTCAACATTAGCATCAGTTTATACGAGGCTGCATCACGGCGAAGAGACAGAGAACATTTACCGTCAGATAGATACTTTTTGTACAATGATATTTTACTTTTCGACATTTGCAGGTATATATTGGAGAAAAAAAATGAAAACATTATTTTTCTTCTTGATTATAGTCAATATTTCACTTGATTTATTTTATAATTTGTACTTTATTGGGACACAGAGGTCTATCATAACAATTGTAGTTTTAATAATGACATTATTTGCCTGCAATTCAATTGAAAGTGATTTTCACATAAATAAAAGAAAACTTAAAAAGATTATATTAACAATTAGTGTGTTGTTAATTATATTTTTTAACATTTTATCTGCAAGAAAAACACTTTGGGCTTCTTCCAATAGTTATATATATATGAATGAGCGTTTTGATTTCTACAATCCCCTACTTTTCTGGTGTGTCACAGATAAACTAAAATATGATGTGTGTAATTTGTTGTCATATTTTACACAAGGTTTCTATGGCTTGTCTTTATCCTTTCAAGTTCCATTTGAATGGAGCTATATGTTAGGGAGTGTGAGAGGATTAAATAGTATTATATCTCAGTTCTTTCCGTTTATCCCTAATATGATAGAGTTGACATATCCGTTAAGAGCAGGAGAGTCTTTTAACTTCGACGGTCTTGTTAACTGGTATTCGATATTTCCTTGGTTAGCTAGTGACCTGACTTTCGGTGGTGCATTGCTTTATATGGGAGTGGTGGCATGGTTATTCATGCGTTGTTGGATTCAATCTGTAAAATATGACAATCCAATAGCATTTACATTGTTAGTTTTGCTAGTAATCCAGTATGTTTTCTTGATTGCAAATAATCAACTATTTGTTCAACGTGGGGAATCATTAGCTACAGTTTGTCTCTTATTTTTCTATTTTATTTACGGAAGTAAGAGTAACTTTTCACCGGAAGAGTAA
>Ssuis1313L
GTGAAGGTAAGATTAAGAATTAATAATGCAGCAATGATATATACATTGTTTGCAATTGCTTTTATGGGTGGACATATTTTGAAAATACAGTCGCTTGTAGCGAATTTTGGTATTGCATTAGTTGGTCTTTGTGCATTTTCGTATAGTGTTTTGAAAAAAGGAATAAGGGGTATAAATGCATATCTTATCTTGATTGGTGCATTATATTCAGTATTTATGATACTTTCTCTTTTTTATAATGGAAATGCTGATTATTTGGATCTGTTATGGATATGGGCATATATGGGCATTGCTATTTTAACTTATGAATTTGAAATCTCTAAACGAACATATTGGAATGTTGCGTATTTTATTATAGCTTTAATATGTATCTATATGGTTAAAGGTGGAACTGCAGCTAGTCTGCTGTCTATGGGAAGCCAAAATAATATTTCGGCATATGTAATTTTCTTTGTGATAATGGGGTATTTATCTATTATGAAGGAGAAAAGAGCGATAAAGTATTATTCGAGTTTTTTAACACTTGCAATATGCCTGTGGACAGGAAGTAGAGCTGGTATTATTTCGGCATCTTTATTACTTGTAGGAACATTTCTATATAATTTCCTCGCGATTAAAGGTCAAAAGATAAAATCACTGGCTAAGTGGTGTGTTTTGATTTGCTTTGCAGTATGGGCAGTGACTCACTTCCTTGGTAAATATTTATTAGGGTTGACAGCTAAACTTAATAGGTATGGAAGTGGTTCAATCAGGACAGAGATATGGAGGGAATATATACAAGGTATAGAGGAAAATATTGGTAATTTCTTTTTGGGAGCAAATACATCTAATGGAACATATCGATGGTTGAGCTTTTATAATGGAAATACTCATAATTCATTTTTAATGTTACATGCAAAATTTGGTTTATTAGCTCTGGGGCTATTAATTTTTTTAATTTTTTTAGTTGTTCATAAAGCAATAAAAGAGAAAAATTATATTATAATAATAATTTTGTTAACTGCGTCAGCTAGAATGTTCTATGATTGGATTGCTTTTCCTGGATTATATGATGTTCTTTTTTGGTATATGTATTTATATATATTAAGTAGACAGGATTATGAAGACAGGAGATTGGAGCAATTAAATGAATAA
>Ssui6cps6I
TTGGTTGCAACTTGGTTTTTAATTATGATTGCACTCTATACAGGAAGAGGTATCAATCAGTTAATCATTTTACTGTCGTTGTTTGCTTTGTTTAAACAGGTGGCAAGTAGAGACAGAATCGTGTTATCTGGTGTCTTTCTACCTGCAATTTGCTTTATTGCATATTATATACTTATTAGTATTTTAAATGATACAGAGATTTCTATAGTAATAATAAAACTAATGCTATTACCATTTACCATCCAATCCTTTATCCCAAATGGTTCAGAAAAAATCATTGTATTAATAGATATTTTAAAAAAAGTGATGGGAATTGTTGGTGTTTTCGGGATAATTGAATATTTTCAACACTATAATCCTTTGGTTAATATCGTAAAAATTAATCCTGTATTATGGCTAGAAGCCATGAACAATACTCTCGCAAATTACCGACCAAGCTCACTATTTTTACATTACACATATTTTGCATATGTTATGCTAATTGCATTTTGTATTTCTTTAGTATTTCCATATAAGAATAGTTTGAAGAATCTATTATATAATTCTATACTACTTGTTTCAATTTTTCTATCACAATCAAGAATTATTTGGATAGCTGTTGCAGGGATTATTCTACTAAAATTTATGATTGAAGATAAGAAGGTTTCAAAAAATAAAGCTTTAATATCTATATTTTCAATTGTATTTATTTTTACTGTATTTGGCGGAGTAATAGAAGATATTATAAGCGTAATAGAATCTAGATTTTTTTCTATTTTTAAATTCGGCTTGCTAGATGGTTCATTTGGGCAACGAGTTGGTACATTGCTAAATTGGTTCACGTATCTTGGTGATAATATTTTTAAAGGAATTTTTGGCGGAGGATACGGCAGTACTAGTGAGTATTTAATGACAAATTCCTACTTTATGGGATATAATACTGTGGATTCGACAATTACTACTGTTCTAGTTGAAACAGGTATAGTTGGTAGTGTATTGTTCTTTATCGCTATAGCTAGTTTGTTTTATGTATTTATTAAACGTTTAAATAAAATGACAAAATTGGGATTATATGTATTGAGTTCTACATTAATCACTTCAATCACTATTGATTTTTTAGCTAATGACGTGATACTTTATTTATTTTATATGGTACTAATAGTAGTACTGCGCAATATTCAAAATAATGAGCAGTATGGTTAG
>Ssuis1818N
ATGGTGTGGTACTTCTTTTTGAATTCTATTTTTTTTGGAATTCTATTAATTATACAAATTACGAACTTTAACAACTTAAATAGTGATTATTTAAGTTTAATGTATATCATTTTAAATATTATTTGTTCTATACTATCACGAAGATTAGTTTTTTCGATTCCTGTTCTAATTGTCAGAGTGACAGGCTTTATTCGATATTTTATCCTTGCTCAACTGATGGCGAATATTAATTACCATGATTATAATAGTACTTCATTTTCATTAGCTTTAGTAGAATTAATTGCTCAGTATGCAACTTTCCTATATTTATCTTTTTTTTCAAACAAAAAAGAACGCAATCATGTTGAAATACAACATATTTTTCCAAAGTTTGAGATGAATTTCATTATTAAACTGCTAATGACTTTTGTGTCAATATATTTTATATATTCTCCCCAATTATTACTAAATTTTTTTTCAGTTAGTTCAAATAGACATGAATATGTTCATATTAATGGGATAGTTGCGTTACTATATTATGTGGGAATAGTTTGTATTTTTTTTAAATTGTTATTTTTTATTCATCGACTTAATATTTCAAATTTTTCTAAATTAAATTTGATTTTTTTATTGGTGATAATTTACATAAATGGAATGGCGCTTAATGGTAATGAAATTTCCAGATGGTTTATCTTTATTACTTTTCTAGTAATGTTGCATATTTTACATAGGCTGTACTTTGATAACCGTGTATTTGTAATAGTCTCTATAGTTTCAATATTTATTGTCAGTATTATTATAGGAACAATGTATAAATTTAGGATAAGTGCGGGGCAGTCTTACTCATGGAATGAAACATTGGCAACAATTTTTTCCCCTGTAATATTAAATGCATACTTTTCAGGACCCTACAATATGAATATTATTGAAGATGTAATTGAAAGAATAGTGACTCTCGATATTTTTGTACCTAAAATTTTGATATCAGACTTATTTAATAATGCTCCGTTTTTAAATAAGTTTTTGAGCGATAGGCTGTACACAACAGTTTCGTTATTTAATATTTCATTTTATAGTTCTACCGTTGCTACAGATCAGATTATCCCTCTCGCAGGACAACTTTATGTATATTTTGGTTGGTTTTTTTGGATTGTAACTATTATCTTAACAAGTTTATCAATAAAATTGGAAAAAGTTGCGTATAAGCAAAAAAACATTTTATTAATTTATGCTACGATGTTTCTGTCCGTTTCGCTGTCATTAGGAAATGCAATAAATTTGATAATAATGTTACAGAATTTGTGGATATTTGTCCTTCCAATTATCGCTGTATATTTTTTGGACAATCGAATAACATTTGATAGGTAA
>Ssuis1515K
ATGCTTAAAGTAGAAAAATTAACGCATTATATTTTTTATCTCGGGTTGGTTATAACTCTGCTTTCATTAACAAATATCCAGCTTCCAATTCATTCGAAGTATATCAATCTTATCCCAACCATATTAGGATTAATTCCCTATATTTTTTATGTTAGAGCAAGAAAGCTTCCGGATGGAACTTTTCAATCGTTGGGACTAGTATTCGTTTATTCTATAATCATTTTTTTATTTCATAATCGTTTTGAGATTGAGTGGAGCATAATCACTTTATTAATTTATCTCCCTCTTATACGTTCTGAAGAGAAGGGGTTTCTAAAAGGAATTATAACTATAAAATTGATTGTAGTTTCAATGATTGTAGCAGCAACTCTAATAGGAGTTGTATCTGATACAACGCTCGTCAAATTTAATGGGGTTGCACACTCTCTTGGTTTTTTTCATCCAAATACATTAGGGACAATATTTCTATCAATTTTTCTTGATAGTATTTTACTATTAAAAGGAATAAAAAACCACTATATACTTATATTTTTTGGGTTTTTCTTATATCTTGATTATCGGATTACCTACTCAAGAACATCCTTTCTTGTAATTTCTTTTGCGATTCTTGTGTTTCTTTTTAGGAATATACTAAAAAAAATAGAAATTAATAAGTTTCTATTTTCAATGTCAACAGTGATAATATTTTTAATTGGTATTTTCATTTCAGTTTTTTATAATTCAGCTAATCCTTTTTATATTCAATTAGATGCTTTTTTGAGTAACCGAATCCGTTTAGGAAGTCTGTATATCCAAAGATATGACTTTGATATTTTTCCACAGTTTACTCCTAATATTATACCTGCTGGCTGGTGGAGTTACGATCAATTGTTTAACGATAATACCTACTTAAAATTTATTTTATCACAAGGAATCTTATTAACAATTTTATTCCTAAGTTATCTTATTTTTCAAATTTATCGCAAAAAATTCACCTTGTTTAACGCAATGCTGATTATCCTGACGTTTGCTGTTTTAGTTACTGAAGCGCTTGGATTTAATATATTTTTGTTTACACCATTGTTGTTAAATTATATGTCTATTTCTAAGAATACAGAGACTACTTA
>Ssuis1111N
ATGAATCTTAAATTACTTTGGATTGTTACGATTTGGGCGATAAATATTTTTGTAGGTTTTCGTCAAAAAGATATGGATTATGAATTAGTTCTATTCAATCGAGGAAAATTTGGTAGACTGAAGTTATCTACAGTGCTTGCAGCCCTACTATTAATAACAATGGTATGGAATGCGATTGCAACAATTGACTTGCCCGACATGGAGAACTATTTTTGGTTATATCAAGGCCTGATAGGTGGTGTAGAAACTGGATATAGTTTTTTAATGGATTTATTCCGTAGCCATCAGTTTACTTTTTTACAGTTTCGAGCAACAATATTAATTGTTTCGTATGTGTTGATTTGGTTAGGCCTCGTAAAAATAAAAGCAAATAAAAACTTGGTGCTAGCCTTATATTTTGTTTTTCCCTATAATTTTGATGTCATTCAATTTCGTAATTTTTTTGCAGCTGCCATCTTTCTATACGGGCTTACTGATTTTATGCTTGATAACAAAAATGGCACAATTAAATTTGCCATAACTACATGGGGTTCTTCCCTCTTTCATTCAATCAGTTATATTTATTTTATTCTGCTCTTAACGCATAAGAAGATAACGAATTTTAAATTTATGAGACAATTATTTGTTGCCATTTTTGTCTCGTTGTTACTAGTATCCGTTCTCTTTAGGGATCAACTTCTAGGTCTATTTTCAAGTATTTTTATTGGATTTAATCGCGAGAAAGCAACCTATTACTTGAATGAGGGAACAAGGAATGGATTTTTAGTTTTTTGGTTTTTCGAGATAGTTTTCCTATATATATCATATTTGTTACATAACCAGAATAAAAAATTTAACTTTCTTTCTGAGTTTGACTCAAAAGTTGTCGAAAAAATATTCTGGATTAATTTGATACTAACATTCCTATTTCCTATAACAATGATTAATTTTAATTTTTCTAGGATTTTTAGAAATATATTAATCATCAACTATGGTTTAGGTGCCTATGTATTACTCATGCCTAAAATCAGGGCACGACAAGTCGCAGCACTGTGCTTCTGTGTTGCATATTTATTTCAATTCTTATACAATCTTCAAATTTCCCCAAATTTAACATTTTTACCATTTTTCAAGTAAA
>Ssuis2727K
TTGCAGACGAAAATTATTATAGAGAAGAATAAATTTTTTCAACATTTAGCAATATTATTTGGAGATGTATTAGTAGCCATACTCATTGTTTTGCAGTTTTCAATCAATGTTGGCTACGCCAATCGAAGCCAGACACTGCTTGCATTATTGCTAGGGTTAATTCTATCATTCTTTTTATATATAAATTATAAATTAAAGTGGCAAACATATACATATTTATTAGTTGCGTTAGTTTCTTCTTTACTAAATCTTCTCTTCATTGAGGGGGCGGAATTTCTTTTAATTGGCTATGATTTGCTGATATGCTTTCCCATTGCGTTATATTTTGTTAAGGGAAACTATAATCGGTGGTTTTGGAGGATATTTTCGATTGCTCTAGCAATTTTTGTAATAAATAAATATATCACGAGCACAGACATATTTAAGTATCAAATATTCCCTAATGCAAGTAGGAATTACATTTCAGTGTTTATGATTTTTGCAATGTTTTTATTTTGTATTTCCGAAGTAAAGTACAAGAATGCACTTAGAAACTTATTCGTATTTGCAGTTGTATCGTTTATGGCAAGTATTATGGCAGTTGGAAGGGGCGGAATTATTGCGACAGGCTTCTTACTGGTAGTAATTATTTTAATTTTATTTAGGAAATCATCATTGAAAACGAAGGGGCTGTTACTGCTACTGCTTTGTATTTTCTTGTATGTATCAGTAATCAATCTGGATTATATTTTGGACAATTATTTTGTTAGGTTTACAAAAGATAATGCAACAGGAAGTAATTCTGAGCGTTCATATTTTGTAACAACCTATTTACAAACTATGATAGTGAATCCGTTATATATTTTATTTGGGGTTGCACGGAGTAGTTTATCTCAATATAGGGTGTTGAATTTCCATAATTCTTATTTGCAATTTCATTTTACATATGGATTAATACAAATGCTTATTTCAGCTAATTTATTTATATCATCGCTTAGAAAGCTATATTCAAATGAACGATTCACAATTTTTGCAATTGGATTATGCTTTTTGGTAAGAGCGATGTTAGATATGTTATTTCCAGCTCATTTATTGAGTATTGTTTTATACTATTTTTGTCTTCTTTCGACGGAGAATGGTGATGGAGTTTA
>SVA
TTCCACTCCACCGACAACGCCGAGACTGGGGTTATTGAGGCAGGTAACACTGACACCGATTTCTCTGGTGAACTGGCGGCTCCTGGCTCCAACCATACTAATGTCAAATTCCTGTTTGACCGATCTCGGCTACTGAATGTAATTAAGGTACTGGAGAAGGACGCCGTCTTCCCCCGTCCTTTCCCCACAGCAACAGGTGCACAGCAGGACGATGGTTACTTTTGTCTTCTAACACCCCGCCCAACAGTCGCTTCCCGACCCGCCACTCGTTTCGGCCTGTACGTCAACCCGTCTGACAGT
>SVDV_1
TTTCAGCGGCACTCCTCAGACACTACTTCAACGAGGAGCAGGGTGAGATAGAATTCATTGAGAGCTCGAAGGACGCAGGATTTCCCGTGATCAACACCCCCAGCAAGACAAAATTGGAACCAAGTGTGTTTCACCACGTGTTCGAGGGCAACAAGGAACCAGCGGTTCTCAGAAATGGGGACCCACGACTCAAGGCCAACTTTGAGGAGGCAATCTTCTCCAAGTACATTGGCAATGTTAACACACATGTAGACGAGTACATGATGGAGGCTGTAGATCATTATGCAGGACAACTAGCCACACTGGACATCAGCACGGAGCCCATGAAGCTAGAAGATGCCGTGTATGGCACTGAGGGGCTCGAAGCACTAGACCTGACCACCAGTGCAGGTTACCCTTATGTGGCCCTGGGTATCAAGAAAAGAGACATCCTATCCAAGAAGACCAGAGACCTTACCAAGCTAAAGGAATGCATGGAC
>SVDV_2
TCAGCGGCACTCCTCAGACACTACTTCAACGAGGAGCAGGGTGAGATAGAATTCATTGAGAGCTCAAAGGACGCGGGATTTCCCGTGATCAACACTCCCAGTAAGACAAAATTGGAACCAAGCGTGTTTCACCAGGTGTTCGAGGGCAACAAGGAACCAGCGGTCCTCAGAAATGGGGACCCACGACTCAAGGCCAACTTTGAGGAGGCAATCTTCTCCAAGTACATTGGCAATGTTAACACACATGTAGACGAGTACATGATGGAGGCTGTAGATCATTATGCAGGACAACTAGCTACACTGGACATCAACACGGAGCCCATGAAGCTAGAAGACGCCGTGTACGGCACTGAGGGGCTGGAAGCACTAGACCTGACCACTAGTGCAGGCTACCCTTATGTGGCCCTGGGCATCAAGAAAAGAGACATCCTATCCAAGAAGACTAAAGACCTCACTAAGCTGAAGGAGTGTATGGAC
>SVDV_3
TCAGCGGCACTCCTCAGACACTACTTCAACGAGGAGCAGGGAGAGATAGAATTCATCGAGAACTCAAAGGACGCAGGGTTTCCTGTGATTAACGTTCCCAGCAAGACGAAATTGGAGCCAAGTGTGTTTCACCACGCGTTTGAAGGCACCAAGGAACCAGCGGTCCTCAGAAACGGGGATCCACGGCTAAAAGCCAACTTTGAGGAGGCAATCTTCTCCAAGTACATTGGCAACGTCAACACACATGTAGACGAGTACATGATGGAGGCTGTGGACCACTATGCGGGACAACTAGCCACACTAGACATCAGCACTGAACCCATGAAGCTGGAAGATGCTGTGTACGGCACTGAGGGGCTTGAAGCGTTGGACCTGACCACCAGTGCAGGTTACCCTTACGTGGCTTTGGGTATCAAGAAAAGAGATATTCTATCCAAGAAGACCAGAGACCTCGCCAAGCTAAGGGAATGCATGGA
>SVDV_4
TCAGCGGCACTCCTCAGACACTACTTCAATGAGGAGCAGGGAGAGATAGAATTCATTGAGAATTCAAAGGATGCGGGGTTTCCTGTGATTAACGTTCCCAGCAAGACGAGATTGGAACCAAGTGTGTTTCACCACGTGTTTGAAGGCACCAAAGAACCAGCGGTCCTCAGAAATGGGGATCCACGGCTAAAAGCCAACTTTGAGGAGGCAATCTTCTCCAAGTACATTGGCAACGTTAACACACATGTAGACGAGTACATGATGGAGGCTGTGGATCACTATGCGGGCCAACTGGCTACACTAGATATCAGCACCGAGCCCATGAAGCTGGAAGATGCTGTGTACGGCACCGAGGGGCTCGAAGCACTGGACTTGACCACCAGCGCAGGTTACCCTTATGTGGCTTTGGGTGTCAAGAAAAGAGACATTCTATCCAAGAAGACCAGAGACCTTGCTAAACTAAAGGAATGCATGGA
>TGERespCor
CCTCAATTCAGCTGGTTCGTGTATGGCATTAAAATGCTTATAATGTGGCTATTATGGCCCATTGTTTTGGCTCTTACGATTTTTAATGCATACTCGGAATACCAAGTGTCCAGGTATGTAATGTTCGGCGTTAGTATTGCAGGTGCAATTGTTACATTTGTACTCTGGATTATGTATTTTGTAAGATCCATTCAGTTGTACAGAAGGACTAAGTCTTGGTGGTCCTTCAACCCTGAAATTAATGCAATTCTTTGCGTTAGTGCATTAGGAAGAAGCTATGTGCTTCCTCTTGAAGGTGTGCCAACTGGTGTCACTCTAACTTTGCTTTCAGGGAATTTGTACGCTGAAGGGTTCAAAATTGCAGGTGGTATGAACATCGACAATTTGCCAAAATACGTAATGGTTGCACTACCCAGCAGGACTATTGTCTACACACTTGTTGGCAAGAAGTTGAAAGCAAGTAGTGCGACTGGATGGGCT
>TGErespC_N
CTAAACTTCTAAATGGCCAACCAGGGACAACGTGTCAGTTGGGGAGATGAATCTACCAAAACACGTGGTCGTTCCAATTCCCGTGGTCGGAAGAATAATAACATACCTCTTTCATTCTTCAACCCCATAACCCTCCAACAAGGTTCAAAATTTTGGAACTTATGTCCGAGAGACTTTGTACCCAAAGGAATAGGTAACAGGGATCAACAGATTGGTTATTGGAATAGACAAACTCGCTATCGCATGGTGAAGGGCCAACGTAAAGAGCTTCCTGAAAGGTGGTTCTTCTACTACTTAGGTACTGGACCTCATGCAGATGCCAAATTTAAAGATAAATTAGATGGAGTTGTCTGGGTTGCCAAGGATTGTGCCATGAACAAACCAACCACGCTTGGTAGTCGTGGTGCTAATAATGAATCC
>Tabortisui
GAGCGAAGAAATCTGGACCACGGGGGCGTTGTCGCCGTCGTACTCCTGCGAGGACAGAAGGTCACGGACCTCCATCTCAACGAGCTCGATGAGCTCCGGATCGTCGACCATGTCGCACTTGTTCAGAGCGACGATGATGTCCGGCACGCCCACCTGGCGGGCGAGCAGGACGTGCTCGCGGGTCTGCGCCATCGGGCCGTCGGTCGCGGCGACGACGAGGATCGCGCCGTCCATCTGAGCAGCGCCGGTAATCATGTTCTTGATGTAGTCGGCGTGGCCCGGGGCGTCGACGTGAGCGTAGTGACGCTTCGGGGTCTGGTACTCAACGTGGGAGACGTT
>Swinepox
TAATTCTGGTCTTCCTGTCTCGCTATTTAGTTTTAAACGTTTTATTAGTATATCATTAAAATAATCGGTGACTTCGAAGTCATATCGATGATTATCATCTTGTAAAGTATATGTATAATTGTATACTAAGAATGCGGAAGCATCTACATATGCTGTAATAATAGACAATATCACAATCGCTTTAGTAATCATTATGATTTATTTTTGGAATATTATTTCAATTATAAAAGAGATTATCCGAACCAACCAGAAAAGAAACCTTCTTTTTTCTTTGTTTCCTCTTTTCTAAACGGATTTAGACTAGATAGAAAAGACTCCCTACGCTTTTCCTTTTTAAAGGGATTTATACTATCCAGCGACAGCCAACCTCTGTTAGATAT
>Y_entero1
ACCTTTCCGTGAGCAGCACCCAGTAATCCATAAAGGCTAACATATTCGTTAATGCGGAAAGATGGCCCCATTGTTACTGAATAGTAATCAAGATCACCGTGACCAAACTTATTACTGCCATAGAAGAAATCGTATCCCTGATGGGTATAAGCAAACGAACCTATTACTCCCCAGTTATCATCGAGTTCATAACGGTACTTCAGGTTAAAACCTTTAGGGTCATTATCCAATGTATACCCATTTTCTTTTACATGGCTTTG
>Yentcoliti
GCAAAGCCATGTAAAAGAAAATGGGTATACATTGGATAATGACCCTAAAGGTTTTAACCTGAAGTACCGTTATGAACTCGATGATAACTGGGGAGTAATAGGTTCGTTTGCTTATACTCATCAGGGATATGATTTCTTCTATGGCAGTAATAAGTTTGGTCATGGTGATGTTGATTACTATTCAGTAACAATGGGGCCATCTTTCCGCATCAACGAATATGTTAGCCTTTATGGATTACTGGGGGCCGCTCATGGAAAGGTTAAGTCATCTGTATTTGATGAATCAATCAGTGCAAGTAAGACGTCAATGGCATACGGGGCAGGGGTGCAATTCAACCC
>Trep_pedis
AACGGTATCAATTTTATTCAAGTAGCGGAAGCTTACTTACAGGAAACTACGGACATTATGCAGAGAATCAGGGAGTTGGCCGTTCAAGCTTCTAACGGTATTTATTCCGCAGAAGACAGAATGCAAATTCAAGTTGAAGTTTCTCAGCTGGTTGCTGAAGTTGACCGCATTGCAAGTTCCGCACAATTTAACGGAATGAATATGCTTACGGGCCGCTTTGCACGTGAGACCGGTGAAAACGTTGTTACCGCTTCCATGTGGTTCCACATCGGTGCAAACATGGACCAAAGAATGCGCGTTTACATCGGAACAATGTCGGCTGCAGCCGTAGGAATTCGCGAAATCGGTTCGGAAAAGATTATGACAATCGAAACTGCCGATTCCGCCAATATGAGCATCGGAACGATTGATGAAGGCTTAAAGAAAATCAATAAGCAAAGAGCGGACCTCGGAGCTTACCAGAACAGAATGGAACTTACGGTTGTAGGAATTAACATTGCAGCCGAAAAT
>VES_1
CAACCCTTATGAACTTTTCTTGCCTGATGAACTTGATGATGATTGTTGTGATGATCCTTTCAACTGTTGTTTCTCTGATGTCTACGCTTCTATAGGAACTGAGTACAGCTACATTGATCCTCCTGACCTCATCTACGAAGAACACTGTGCAACAAATGGTACATGGCCCGATGGAACCCCATGCGAGCCAATCCTCCCCCCGTTCACAATTACGGGGACCCACCACTACTACGCCACAAAACCTGGCGAAGTTGTTAGTGGGATTCTGTCTAAGCTTCGGGTCTTCCTGGGATCCCTCCTTCGGTCTACCGCGGACGTGAACAGCAACTTCACGTTCAGGGCTGAATCGGACGGTCCAGGCAGTACTGAAATTGTGACTGAGGAACAAGGTACCATTGTGCAGCAACAACCTGCACCCGC
>VES_2
CAATCCTTATGAACTCTTTCTTCCTGATGAACTTGATGATGATTGGTGTGATGATCCTTTCAACTGTTGTTTCTCTGATGTCTATGCTTCAATAGGAACTGAATACAGCTATATTGATCCTCCCGACCTCATCTATGAAGAGCATCGTGCAACAAATGGTACTTGGCCCGATGGCACACCATGTGAGCCAATCCTCCCCCCGTTCACAATCACGGGAACCCACCACTACTACGCTACGAAACCCGGCGAAGTAGTTAGTGGAATCTTGTCCAAGCTTGGTTCTTCTTGGGATCCTTCCCTTCGGTCCACTGCGAACGTTGACACAACATTCACGTTCAGGGCTGAATCGGATGGTCCAGGGAGTTCCGAAATTGTGACAGAGGAACAAGGTACTATTGTGCAGCAACAACCTACACC
>VES_3
CAACCCTTATGAACTCTTTCTCCCCGATGAACTTGATGATGATTGGTGTGATGATCCTTTCAATTGTTGTTTCCCTGATGTTTACGCTTCAATAGGAACTGAGTACAGCTATATTGATCCTCCTGACCTCATCTATGAAGAGCATTGTGCGACAAATGGTGCTTGGCCTGATGGTACACCATGTGAGCCAATCCTCCCCCCGTTCACAATCACGGGAACCCACCACTACTACGCCACAAAACCTGGCAAAGTAGTCAGTGGCATCTTGTCCAAGCTTGGTTCTTCTTGGGATCCCTCCCTTCGGTCCACCGCGAACGTTGAAACTAACTTCACGTTCAGGGCCGAATCGGATGGTCCAGGAAATTCCGAGATTGTGACGGAAGAACAAGG
>VES_4
CAACCCTTATGAACTCTTCCTTCCAGATGATTTAGATGATGATTGCTGTGATGATCCCTTCAACTGCTGTTTCCCTGATGTCTATGCTTCCATAGGTACTGAATACAGTTACATTGATCCTCCTGACCTCATCTATGAAGAGCATTGTGCAACAAATGGCACTTGGCCAGATGGAACTCCTTGCGAGACCATCCTTCCTCCATTTGTCATCGAGGGAACCCACCACTACTACGCCACAAAACCTGGCGAAGTGGTGAGTGGAATACTCTCCAAACTCGGATCTGCCTGGGATCCTGACCTTCAGTCCAAAGTGAACACGAAGCCGGACTTCGTGTTTAGGGCTGAATCGGACGGTCCTGGTGGAGCTGACATCGTGACTGAGGAACAAGG
>VES_5
CAACCCCTATGAACTCTTCCTTCCAGATTCTTTAGATGATGATTGCTGTGATGATCCTTTCAATTGCTGCTTTGCTGATGTCTATGCTTCTATAGGAACTGAATATAGCTACATTGACCCACCAGACCTCATTCATGATGAGCACTGTGCAACAAATGGACACTGGCCAGATGGAACTCCTTGTGAGCCCATCTTACCTCCGTTTGTCATTGAGGGAACCCACCACTACTACGCCACAAAACCTGGCGAAGTGGTGAGCGGCATTCTCTCCAAGCTCGGATCTACTTGGGATCCAGACCTTCAGTCCAAAGTGGACACGAACACAAACTTCGTGTTCAGGGCTGAATCGGATGGTCCTAGTAACCCCGACGTCATCACGGAGGAACAAGGCACAGTGGTGCAACAACAACCAGCACC
>Toro_M1
AGAACTGGTAGTTTTGCAATTGCTATTCGTGGTCCTATTGTTTTAGTAGCCCTTGATGTGACCATTAAGCTACATTGCACACCTTTTGCAATTTTAGTTAAAGAAGTTGGCAATATTTTTTATCTTTCAGAGTATTGTAGCAAACCATTGAATGCTGCCCAAATCGCTGCACTTAAGATTTGTGTTAATGGACAATGGTTTGCTTATACTAGGTCATCAACTACAAGTGCAGCTAAAGTGGCAGCTGCAAATAGTACTGCTAAATACCATCTTTTTATTTTGCAGGGTGTCGCTGATTATACGCAGTTGTCAAGTGTTAAGTTTGAGTAG
>Toro_M2
AGAACTGGTAGTTTTGCAATTGCTATTCGTGGTCCTATTGTTTTAGTAGCCCTTGATGTGACCATTAAACTACACTGCACACCTTTTGCAATTTTAGTTAAAGAAGTTGGCAATATTTTTTATCTTTCAGAGTATTGTAGCAAACCATTGAATGCTGCCCAAATCGCTGCACTTAAGATTTGTGTTAGTGGACAATGGTTTGCTTATACTAGATCATCAACCACAAGTGCAGCTAAAGTGGCGGCTGCAAATAGTACTGCTAAATATCATCTTTTTATTTTGCAGGGTGTCGCTGATTATACGCAGTTGTCAAGTGTTAAGTTTGAGTAG
>Toro_M3
AGAACTGGTAGCTTTGCAATTGCTATTCGTGGTCCAATTGTTTTAGTAGCCCTTGATGTGACCATTAAGCTACATTGCACACCTTTTGCAATTTTAGTTAAAGAAGTTGGCAATATTTTTTATCTTTCAGAGTATTGTAGCAAACCATTGAATGCAGCTCAAATCGCTGCACTTAAGATTTGTGTTAGTGGACAATGGTTTGCTTATACTCGGTCATCAACTACAAGTGCCGCCAAAGTGGCAGCTGCAAATAGTACTGCTAAATATCATCTTTTTATTTTGCAGGGTGTCGCTGATTATACGCAGTTGTCAAGTGTTAAGTTTGAGTAG
>Toro_M4
AGAACTGGTAGTTTTGCAATTGCTATTCGTGGTCCAATTGTTTTAGTAGCTCTTGATGTGACCATTAAGTTACACTGCACACCTTTTGCAATTTTAGTTAAAGAAGTTGGCAATATTTTTTACCTTTCAGAGTATTGTAATAAACCATTGAATGCAGCTCAAATTGCTGCACTTAAGATATGTGTTAACGGACAATGGTTTGCTTACACTAGATCATCAACTACAAGTGCTGCAAAAGTTGCAGCCGCAAATAGTACTGCCAAGTACCATCTTTTTATTCTTCAAGGTGTTGCAGATTATACGCAATTGTCAAGTGTAAAGTTTGAGTAG
>Toro_M5
AGAACAGGTAGCTTTGCAATTGCTATTCGTGGTCCAATTGTTTTAGTAGCTCTTGATGTGACTATTAAGTTACATTGCACACCTTTTGCAATTTTAGTTAAAGAAGTTGGCAATATTTTTTACCTTTCTGAGTATTGTAACAAACCATTGAATGCAGCTCAAATTGCAGCACTTAAGATTTGTGTTAATGGACAATGGTTTGCTTACACTAGATCATCAACTACAAGTGCTGCAAAAGTTGCAGCTGCAAATAGTACTGCTAAATACCATCTTTTTATTCTGCAAGGTGTTGCTGATTATACGCAATTGTCAAGTGTAAAGTTTGAGTAG
>Toro_M6
AGAACTGGTAGCTTTGCAATTGCTATTCGTGGTCCAATTGTTTTAGTAGCCCTTGATGTGACCATTAAATTACATTGCACACCTTTTGCAATTTTAGTTAAAGAAGTTGGCAATATTTTTTATCTTTCAGAGTATTGTAATAAACCATTGAATGCAGCTCAAATTGCTGCACTTAAGATTTGTGTTAACGGACAATGGTTTGCTTATACTAGATCATCAACTACTAGTGCCGCAAAAGTGGCAGCCGCAAATAGTACTGCCAAATACCATCTTTTTATTCTTCAAGGTGTTGCAGATTA
>Toro_M7
AGAACAGGTAGCTTTGCAATTGCTATTCGTGGTCCAATTGTTTTAGTAGCTCTTGATGTGACCATTAAGTTACATTGCACACCTTTTGCAATTTTAGTTAAAGAAGTTGGCAGCATTTTCTACCTTTCTGAGTATTGTAACAAACCATTGAATGCGGCTCAAATTGCTGCACTTAAGATCTGTGTTAACGGACAATGGTTTGCTTATACTAGATCATCAACTACAAGTGCTGCAAAAGTTGCAGCTGCAAATAGTACTGCCAAATACCATCTTTTCATTCTTCAAGGTGTTGCAGATTACACGCAATTGTCAAGTGTAAAGTTTGAGTAG
>Toro_N1
ATGAATTCTATGCTTAATCCAAATGCTATGCCATTTCAGCCACAGCCACAAGTAGTGGCTATGCCCATTCAATATCCTATGGGCTTTCAACCACGGTTTCGAAGGAGGCGTAACCCTGGTTTTAGACCTATGTTTCAGAGGCGTAATAATTCTAATCAGAATCGCAGTCGTCAGAATAGATCACGCATTCAAAATCAAAGACGTGGTCTTAATTCTTCACGCACCCTACAGCGTGCTAATAGACGCCAAAATAATCAACAGTCATTATCTTTGCCATTTGAACAACAGTTACTTATGATGGCAAATGAGACTGCACTTTCCGCAACATTTCCACCTGAGTTGCAGAGTTTGGCGCCTACAAAATTAGTGAAGATTTCAAAGAGGGCTGCTATGCAGATAGTTTCTGGCCATGCCACTGTTGAAGTTTCCAGTGGTGATCAAGACACGCCTCATAAAATTGCAACTTTTACTATTAAAGTGGCTTTGAATTAA
>Toro_N2
ATGAATTCTATGCTTAATCCAAATGCTATGCCATTCCAGCCACAGCCACAAGTAGTGGCTATGCCCATTCAGTATCCTATGGGCTTTCAACCACGGTTTCAAAGGAGGCGTAACCCTGGTTTTAGACCTATGTTCCAGAGGCGTAATAATTCTAATCAGAACCGCAGCCGTCAGAATAGATCACGTATTCTAAATCAACGACGTGGTCTTACATCTTCACGAAATCAACAGCGTTCCAATAGACGCCAAAATAATCAACAACCGTTGTCAATGCCATTTGACCAACAGTTACTTATGATGGCAAATGAGACAGCACTTTCTGCAACATTTCCACCTGAGTTGCAGAGTTTGGCGCCTACAAAGCTTGTGAAGATTGCTAAGAGGGGTGCTATGCAGATAGTTTCTGGTCATGCTACTGTTGAAGTGTCCAGTGGTGAGCAAGATACGCCTCATAAAATTGCAACTTTTACAATAAAAGTGGCTCTTAATTAA
>Toro_N3
ATGAATTCTATGCTTAATCCAAATGCTATGCCATTTCAGCCACAGCCACAAGTGGTGGCTATGCCCTTTCAATATTCTATGGGCTTTCAACCACGGTTTCGAAGGAGGCGTAACCCTGGTTTTAGACCTATGTTTCAGAGGCGCAATAATGTAAATCCAAATCGCAGCCGTCAGAATAGATCACGCACTCAAAATCAAAGACGTGGTCTCAATTCTTCACGCACACAACAGCGTGCTAATAGGCGTCAAAATAATCAGCAGTCTTTATCTTTGCCATTTGACCAACAATTACTTATGATGGCAAACGAGACAGCACTTTCTGCAACATTTCCACCTGAGTTGCAGAGTTTGGCGCCTACTAAATTAGTGAAGATTGCTAAGAGGGCTGCTATGCAGATTGTTTCTGGCCATGCCACTGTTGAAGTGTCCAGTGGAGATCAAGATACGCCTCATAAAATTGCAAATTTTACAATAAAAGTGGCTCTTAATTAA
>Toro_N4
ATGAATTCTATGCTTAATCCAAATGCTATGCCATTTCAGCCACAGCCACAAGTAGTGGCCATGCCCATTCAATATCCAATGGGCTTTCAACCTCGGTTTCGAAGGAGGCGTAACCCTGGTTTTAGACCTATGTTTCAAAGGCGTAATAATATTAACCAGAATCGCAGCCGTCAGAATAGATCACGTATTCAAAATCAACGACGTGGTCTTACATCTTCACGCACTCAACAGCGTGCTAATAGGCGTCAAAATAATCAACAGTCATTGTCTTTGCCATTTGAACAACATCTACTTATGATGGCAAATGAGACTGCGCTTTCCGCAACATTTCCACCTGAGTTGCAGAGTTTAGCGCCTACAAAGTTAGTGAAGATTGCTAAGAGAGCGGCTATGCAGATAGTTTCTGGTCATGCTACTGTTGAAGTTTCCAGTGGTGATCAAGATACGCCTCACAAAATTGCAACTTTTACAATAAAAGTGGCTTTGAATTAA
>PRRS_L1C
ATGGCTGCGTCCTTTCTTTTCCTCTTGGTTGGTTTTGAACGTTTCATGGTTTCTCAGGCGTTCGCCTGTAAACCGTGTTTCAGTTCGAGTCTTTCAGATATCAAGACCAATACCACCAGCGCAGCAAGTTCCGTTGTCCTCCAAGACATCAGCTGTCTTAGGCATAATTACCCGTCCTCTGCGGCATTTCGCAAAACCCCTCAGTGCCGCACGGCGATAGGAACACCTGTCTACATCACTATCACGGCCAATGTGACGGATGAGAATTATTTGCATTCCTCTGACCTTCTCATGCTCTCTTCTTGCCTCTTCTACGCTTCTGAGATGAGTGAAAAGGGATTTAGGGTGATATTTGGCAATGTGTCAGGCATTGTGGCTGTGTGTGTCAACTTTACCGACTATGTTCAACATGTCAAGGAGTTCACCCGGCGATCCTTAGTGATTGACCATGTGCGGCTGCTTCACTTCATGACACCTGAAGCTATGCGGTGGGCGACCGTTTTAGCCTGTCTTTTTGCCATTCTGCTGGCGATTTGAATGTTCAGGTATGTTGGGGAAATGCTTGACCGCGGGCTGTTGCTCGCAATTGCTTTTTTTGTGGTGTATCGTGCCGTTCTGTTTTGTTGCGCTCGTCAACGCCAACAACAGCAGCAGCTCCCATTTACAGTTGATTTATAACCTGACGATATGTGAGCTGAATGGCACAGATTGGCTAAATGAAAGATTTGACTGGGCAGTGGAGACTTTCGTTATCTTTCCTGTGTTGACTCATATCGTCTCTTACGGTGCCCTTACCACTAGCCATTTTCTTGACACGGTCGGCTTGGCCACTGTGTCCACCGCCGGATATTATCACGGGCGGTATGTATTGAGTAGCATTTACGCTGTCTGTGCCCTGGCTGCGTTGATTTGCTTCGCCATTAGGTTGGCGAAAAATTGCATGTCCTGGCGCTACTCATGCACCAGATATACCAATTTTCTCCTGGATACTAAGGGCAAACTCTACCGCTGGCGGTCATCCGTCATTATAGAGAAAGGGGGTAAAGTGGATGTTGGGGGTCACTTAATCGACCTCAAAAGAGTTGTGCTTGATGGTTCCGCGGCAACCCCTGTAACCAAGATTTCAGCGGAACAATGGGGTCGTCCATAGACGACTTCTGCAATGACAGCACGGCTGTACAAAAGGTGCTTTTGGCGTTTTCTATCACCTACACGCCAATAATGATATATGCCTTGAAGGTAAGTCGCGGCCGACTGCTGGGGCTCTTGCACCTCTTAATTTTCCTGAACTGTGCTTTCACTTTTGGGTATATGACATTTGTTCATTTTCAGAGTACAAACAAGGTCGCACTTACCATGGGGGCAATAGTCGCTCTCCTCTGGGGGGTGTATTCAGCTATAGAAACCTGGAGATTCATCACCTCCAGATGCCGGTTGTGCTTGCTAGGCCGCAAGTACGTTCTGGCCCCTGCCCACCACGTTGAAAGTGCCGCAGGCTTTCATCCGATAACGGCAAATGATAACCACGCATTTGTCGTCCGGCGTCCCGGCTCCACTACGGTTAACGGCACACTGGTGCCCGGGTTGAAAAGCCTCGTGTTGGGTGGCAGAAGAGCTGTTAAACGAGGAGTCGTGAACCTTGTTAAATATGCCAAGTAACAACGGCAGACAGCAAAATAAAAAGAAGGGGAATGGCCAGCCAGTCAATCAGCTGTGCCAGATGTTGGGCAAGATTATCGCCCAACAGAGCCAGTCCAGAGGCAAGGGACCGGGAAAGAAGAATAAGAATAGAAACCCGGAGAAGCCCCATTTTCCTCTAGCGACTGAAGATGACGTCAGGCATCACTTTACCCCCAGTGAGCGACAATTGTGTCTGTCGTCAATCCGGACAGCCTTCAACCAAGGCGCTGGAACTTGTACCCTGTCGGATTCAGGGAGAATAAGTTATACTGTGGAGTTCAGTCTGCCTACTCATCACACTGTGCGCTTGATTCGTGCCACAGCGTCACCCTCAGCATGATGAGCTGGCATTCTTGATACACCCCAGTGTTTGAATTAGAAGAATGAGTGGTGAATGGCACTGATTGACATTGTGCCTCTAAGTCACCTATTCAATTAGGGCGACCGCATGGGGGTAAGATTTAATTGGCGAGAACCATGCGGCCGAAATTAAAAAAAAAAAAAAA
>PRRS_L1
ATGGCTGCGTCCTTTCTTTTCCTCTTGGTTGGTTTTGAACGTTTCATGGTTTCTCAGGCGTTCGCCTGCAAGCCGTGTTTCAGTTCGAGTCTTTCAGACATTGAGACCAACACCACCAGCGCAGCAAGTTCTGTTGTCCTCCAAGACATCAGCTGTCTTAGGCATAGCAACCCGTCCCCTGCGGCGTTTCGCAAAATCCCTCAGTGCCGCACGGCGATAGGAACGCCCGTCTACATCACCGTCACAGCCAACGTGACAGATGAAAATTATTTGCATTCCTCTGACCTTCTCATGCTCTCCTCTTGCCTTTTCTACGCTTCTGAGATGAGTGAAAAGGGATTCAAGGTAATATTTGGCAATGTGTCAGGCATTGTGGCTGTGTGTGTCAACTTCACCAGCTATGTCCAGCATGTCAAGGAGTTCACCCAGCGATCCCTAGTGGTTGATCATGTGCGGCTGCTTCACTTCATGACACCTGAAACCATGCGGTGGGCGACCGTTTTAGCCTGTCTTTTTGCCATTCTGTTGGCAATTTGAATGTTTAGATATGTTGGGGAAATGCTTGACCGCGGGTTATTACTCGCAATTGCCTTTTTTGTGGTGTATCGTGCCATTCTGTCTTGTTGCGCTCGCCAACGCCAACAACGGCAGCAGCTCTCATTTACAGTTGATTTATAACCTGACGATATGTGAGCTGAACGGCACAGATTGGCTGAACGATCATTTCAGCTGGGCAGTGGAGACTTTCGTCATCTTCCCTGCGTTGACCCACATTGTCTCTTATGGCGCCCTCACCACTAGCCATTTTCTTGACACGGTCGGCCTGATCACTGTGTCCACCGCCGGATATTATCACAAGCGGTATGTATTGAGCAGCATTTACGCTGTTTGTGCCCTGGCTGCGTTGGTTTGCTTCGCCATTAGGTTGGCGAAAAATTGCATGTCCTGGCGCTACTCATGTACTAGATATACCAATTTTCTCCTGGACACTAAGGGCAAACTCTACCGCTGGCGGTCACCCGTCATCATAGAGAAGGGGGGTAAAGTTGATGTTGAGGGCCATTTGATCGACCTCAAAAGAGTTGTGCTTGATGGTTCCGCGGCAACTCCTGTAACCAAAGTTTCAGCGGAACAATGGGGTCGTCCTTAGACGACTTCTGCAATGACAGCACGGCTCCGCAAAAAGTGATCTTGGCATTTTCTATTACCTACACACCAGTGATGATATATGCCCTAAAAGTGAGTCGTGGCCGGCTACTAGGGCTTTTACACCTTTTGATCTTTCTGAACTGTGCTTTTACCTTCGGGTATATGACTTTTGTGCACTTTGAGAGCACGAACAGAGTTGCACTCACTATGGGAGCAGTAGTCGCGCTCCTTTGGGGGGTGTACTCGGCTATAGAAACCTGGAAATTCATCACTTCCAGATGCCGTTTGTGCTTGCTAGGCCGCAAGTACATTCTGGCCCCTGCCCACCACGTTGAGAGTGCCGCAGGCTTTCATCCGATTGCGGCAAGTGATAACCACGCATTTGTCGTCCGGCGTCCCGGTTCCACTACGGTTAACGGCACATTGGTGCCCGGGTTGAAAAGCCTCGTGTTGGGTGGCAGAAGAGCTGTCAAGCGGGGAGTGGTAAACCTCGTTAAATATGCCAAATAACAACGGCAGGCAGCAAAATAAAAAGAAGGGGGATGGCCAGCCAGTCAATCAGCTGTGCCAGATGTTGGGCAAGATTATCGCCCAACAGAGCCAGTCCAGAGGCAAGGGACCGGGGAAGAAGAATAAGAATAGGAACCCGGAGAAGCCCCATTTTCCTCTAGCGACTGAAGATGACGTCAGACATCACTTTACCCCCAGTGAGCGACAATTGTGTCTGTCGTCAATCCGGACTGCCTTTAACCAAGGCGCTGGAACTTGTATCCTGTCAGATTCAGGGAGAATAAGTTACACTGTGGAGTTCAGTCTGCCTACTCGTCATACTGTGCGCTTGATTCGCGCCACAGCGTCACCCTCAGCATGATGAGCTGGCATTCTTGAGACATCCCAGTGCTTGAATTGGAAGAATGAGTGGTGAATGGCACTGATTGATATTGTGCCTCTAAGTCACCTATTCAATTAGGGCGACCGTATGGGGGTAAGATTTAATTGGCGTGAACCATGCGGC
>PRRS_L5A_1
ATGGCTTCGTCCCTTCTTTTCCTCGTGGTTGGTTTTAAATGTCTCTTGGTTTCTCAGGCGTTCGCCTGCAAACCATGTTTCAGTTCGAGTCTTGCAGACATTAAGACCAACACCACCGCTGCGGCAGGCTTTGTTGTCCTCCAAGACATCAGCTGCCTTAGGCATCGCGACTCGGCCTCTGAGGCGATTCGCAAAATCCCTCAGTGCCGTACGGCGATAGGGACACCCGCGTACGTCACCATCACAGCCAATGTGACAGATGAGAATTATTTACACTCTTCTGATCTCCTCATGCTTTCTTCCTGCCTTTTCTATGCTTCTGAGATGAGTGAGAAGGGTTTTAAGGTGGTATTTGGCAATGTGTCAGGCATCGTGGCTGTGTGTGTCAATTTTACCAGCTACGTCCAACATGTCAAGGAGTTTACCCAACGCTCCCTGGTGGTCGACCATGTACGGTTGCTCCATTTCATGACACCTGAGACCATGAGGTGGGCAACTGTTTTAGCCTGTCTTTTTGCCATTCTGTTGGCAATTTGAATGTTTAAGTATGTTGGAGAAATGCTTGACCGCGGGCTGTTGCTCGCGATTGCTTTCTTTGTGGTGTATCGTGCCGTTCTGTTTTGCTGCGCTCGTCAACGCCAGCAACGGCAGCAGCTCCCATCTACAGCTGATTTACAACTTGACGCTATGTGAGCTGAATGGCACAGATTGGCTGGCTGACAGGTTTGATTGGGCAGTGGAGAGTTTTGTCATCTTTCCCGTTTTGACTCACATTGTCTCTTATGGTGCCCTCACCACAAGCCATTTCCTTGACACAGTCGCTTTAGTCACTGTGTCTACCGCCGGGTTTGTTCACGGGCGGTATGTCCTAAGTAGCATCTACGCGGTCTGTGCCCTGGCTGCGTTGACTTGCTTCATCATTAGGTTTGCAAAGAATTGCATGTCCTGGCGCTATGCGTGTACCAGATATACCAACTTTCTTCTGGACACTAAGGGCCGACTCTATCGTTGGCGGTCGCCTGTCATCATAGAGAAAAGGGGCAAAGTTGAGGTCGAAGGTCATCTGATCGACCTCAAAAGAGTTGTGCTTGATGGTTCCGTGGCAACCCCTATAACCAGAGTTTCAGCGGAACAATGGGGTCGTCCTTAGATGACTTCTGTCATGATAGCACGGCTCCACAAAAGGTGCTTTTGGCGTTTTCCATTACCTACACGCCAGTGATGATATATGCCCTAAAGGTGAGTCGCGGCCGACTGCTAGGGCTTCTGCACCTTTTGATCTTCCTGAATTGTGCTTTCACCTTCGGGTACATGACTTTCGCGCACTTTCAGAGTACAAATAAGGTCGCGCTCACTATGGGAGCAGTAGTTGCACTCCTTTGGGGGGTGTACTCAGCCATAGAAACCTGGAAATTCATCACCTCCAGATGCCGTTTGTGCTTGCTAGGCCGTAAGTACATTCTGGCCCCCGCCCACCACGTTGAAAGTGCCGCAGGTTTTCATCCGATTGCGGCAAATGATAACCACGCATTTGTCGTCCGGCGTCCCGGCTCCACTACGGTTAACGGCACATTGGTGCCCGGGTTGAAAAGCCTCGTGTTGGGTGGCAGAAAAGCTGTTAAACAGGGAGTGGTAAACCTTGTCAAATATGCCAGGTAACAACGGCAAGCAGCAGAAGAGAAAGAAGGGGGATGGCCAGCCAGTCAATCAGCTGTGCCAGATGCTGGGTAAGATCATCGCTCAGCAAAGCCAGTCCAGAGGTAAGGGACCGGGAAAGAAAAATAAGAAGAAAAGCCCGGAGAAGCCCCATTTTCCTCTAGCGACTGAAGATGATGTCAGACATCACTTTACCCCTAGTGAGCGGCAATTGTGTCTGTCGTCAATCCAGACCGCCTTTAATCAAGGCGCTGGGACTTGCACCCTGTCAGATTCAGGGAGGATAAGTTACACTGTGGAGTTTAGTTTGCCTACACATCATACTGTGCGCCTAATCCGCGTCACAGCATCACCCTCAGCATGATGGGCTGGCATTCTTGAGGCATCTCAGTGTTTGAATTGGAAGAATGAGTGGTGAATGGCACTGATTGACATTGTGCTTCTAAGTCACCTATTCAATTAGGGCGACCGTGTGGGGGTGAGATTTAATTGGCGAGAACCATGCGGCCGAAATT
>PRRRS_L5A_2
ATGGCTGCGTCCCTTCTTTTCCTCATGGTTGGTTTTAAATGTCTCTTGGTTTCTCAGGCGTTCGCCTGCAAACCATGTTTCAGTTCGAGTCTTGCAGACATTAAGACCAACACCACCGCAGCGGCAGGCTTTGCTGTCCTCCAAGACATCAGTTGCCTTAGGCATCGCAACTCGGCCCCTGAGGCGCTTCGCAAAATCCCTCAGTGCCGTACGGCGATAGGGACACCTGTGTATATTACCATCACAGCCAATGTGACAGATGAGAATTATTTACATTCTTCTGATCTCCTCATGCTCTCTTCTTGCCTTTTCTACGCTTCTGAGATGAGTGAAAAGGGATTTAAGGTGGTTTTTGGCAATGTGTCAGGCATCGTGGCTGTGTGTGTCAATTTTACCAGCTACGTCCAACATGTCAGGGAGTTTACCCAACGCTCCTTGATGGTCGACCATGTGCGGCTGCTCCATTTCATGACACCTGAGACCATGAGGTGGGCAACCGTTTTAGCCTGTCTTGTTGCCATTCTGTTGGCAATTTGAATGTTTAAGTATGTTGGGGAAATGCTTGACCGCGGGCTGTTGCTCGCGATTGCTTTCTTTGTGGTGTATCGTGCCGTTCTGTTCCACTGTGCTCGTCGACGCCAACGGCAACAGCAGCTCTCATCTGCAATTGATTTACAACTTGACGCTATGTGAGCTGAATGGCACGGATTGGCTAGCTAATAGATTTGATTGGGCAGTGGAGAGCTTTGTCATCTTTCCTGTTTTGACTCACATAGTCTCCTATGTTGCCCTCACCACCAGCCATTTCCTTGACACAATTGCTTTAGTCACTGTATCTACCGCCGGTTTTCTTCACGGGCGGTATGTCCTGAGTAGCATCTACGCGGTCTGTGCCCTGGCTGCGTTGACTTGCTTCGTCATTAGGTTTGTAAAGAATTGCATGTCTTGGCGCTACTCATGTACCAGATATACCAATTTTCTTCTGGACACTAAGGGCAGACTCTATCGTTGGCGGTCGCCTGTCATCATAGAGAAGAGGGGCAAAGTTGAGGTCGAAGGTCATCTGATCGATCTCAAAAGAGTTGTGCTTGATGGTTCCGTGGCAACCCCTATAACCAGAGTTTCAGCGGAACAATGGGGTCGTCCTTAGATGACTTTTGTCATGATAGTGCGGCTCCACAAAAGGTGCTTTTGGCATTTTCTATTACCTACACGCCAGTGATGATATATGCCCTAAAGGTGAGTCGCGGCCGACTGCTAGGGCTGCTGCACCTTTTGATTTTCCTGAACTGTGCTTTCACCTTTGGGTACATGACATTCACGCACTTTCAGAGTACAAATAAGGTCGCGCTCACTATGGGAGCAGTAGTTGCACTCCTTTGGGGGGTGTACTCAGCCATAGAAACCTGGAAATTCATCACCTCCAGATGCCGTTTGTGCTTGCTAGGCCGCAAGTACATTCTGGCCCCTGCCCACCACGTTGAAAGTGCCGCAGGCTTTCATCCGATTGCGGCAAATGATAACCACGCATTTGTCGTCCGGCGTCCCGGCTCCACTACGGTCAACGGCACATTGGTGCCCGGGTTGAAAAGCCTCGTGTTGGGTGGCAGAAAAGCTGTTAAACAGGGAGTGGTAAACCTTGTCAAATATGCCAAATAACAACGGCAAGCAGCAGAAGAGAAAGAAGGGGGATGGCCAGCCAGTCAATCAGCTGTGCCAGATGCTGGGTAAGATCATCGCCCAGCAAAACCAGTCTAGAGGCAAGGGACCGGGGAAGAAAAATAAGAAGAAAAACCCGGAGAAGCCCCATTTTCCTCTAGCTACTGAAGATGATGTCAGACATCACTTTACCCCTAGTGAGCGGCAATTGTGTCTGTCGTCAATCCAGACTGCCTTTAATCAAGGCGCTGGGACTTGCACCCTGTCAGATTCAGGGAGGATAAGTTACACTGTGGAGTTTAGTTTGCCTACGCATCATACTGTGCGCTTGATCCGCGTCACAGCATCACCCTCAGCATGATGGGCTGGCATTCTGAGGCATCCCAGTGTTTGAATTGGAAGAATGTGTGGTGAATGGCACTGATTGACATTGTGCCTCTAAGTCACCTATTCAATTAGGGCGACCGTGTGGGGGTAATATTTAATTGGCGAGAACCACACGGCCGAAATT
>PRRS_L7
ATGGCTGCGCCCCTTCTTTTCCTCTTGGTTGGTTTTAAATGTTTCGTGGTTTCTCAGGCGTTCGCCTGCAAGCCATGTTTCAGTTCGAGTCTTTCAGACATCAAAACCAACACCACCGCAGCACCAAATTTTGTTGTCCTCCAGGACATCAGCTGCCTTAGGCATGGCGACCCGTCCTCTCCGGCGATTCGCAAAAGCTCTCAGTGCCGCACGGCGATAGGAACACCCGTGTATATCACCATCACAGCTAATGTGACAGATGAGAATTATTTACACTCTTCTGATCTCCTCATGCTTTCTTCTTGCCTTTTCTATGCTTCTGAGATGAGTGAAAAGGGGTTGAAGGTGGTATTCGGCAATGTGTCAGGTATCGTGGCTGTGTGTGTCAACTTTACCAGTTACGTCCAACATGTCAAGGAGTTTACACAACGCTCCTTGGTGGTCGAGCATGTGCGACTGCTTCATTTCATGACACCTGAAACCATGAGGTGGGCAACCGTTTTAGCCTGTCTTTTTGCCACTCTGTTGGCAATTTGAATGTTTAAGTATGTTGGGGAAATGCTTGACCGCGGGCTGTTGCTCGCCATTGCTTTTTTTGTGGTGTATCGTGCCGTCTTGTTTTGTTGCGCCCGTCAACGCCAACAAAAACAACAGCTCAAAGTTACAGCTGATTTACAACTTGACGCTATGTGAGCTGAATGGCACAGATTGGCTGGCTGATAGATTTGACTGGGCAGTGGAGTGTTTTGTCATTTTTCCCGTGTTGACTCACATTATCTCCTATGGTGCCCTCACCACTAGCCATTTCCTTGACACAGTCGGTCTGGTCACTGTGTCTGCCGCCGGGTTTTGTCATGGACGGTATGTTTTGAGTAGCATCTACGCGGTATGTGCCCTGGCTGCGTTGATTTGCTTCGTCATTAGGCTTGCGAAGAACTGCATGTCCTGGCGCTACTCATGTACCAGACATACCAACTTCCTTTTGGACACCAAGGGGAGACTCTATCGTTGGCGATCGCCCGTCATCATAGAGAAAAAGGGTAAAGTCGAGGTTGAAGGTCATCTGATCGACCTCAAAAGAGTTGTGCTTGATGGTTCCGTGGCAACCCCTATAACCAAAGTTTCAGCGGAACAATGGGGTCGTCCTTAGATGACTTCTGCTATGATAGCACGGCTCCGCAAAAGGTGCTTTTGGCGTTTTCTATTACCTATACACCAGTGATGATATATGCCCTAAAGGTAAGTCGCGGCCGACTGCTAGGGCTTTTGCACCTTTTGATTTTTCTGAACTGTGCTTTCACCTTCGGGTATATGACATTCACGCACTTTCAGAGTACAAACAGGGTCGCGCTCACTATGGGAGCAGTAGTTGCACTCCTTTGGGGGGTGTACTCAGCCATAGAAACCTGGAAATTCATCACCTCCAGATGCCGTTTGTGCTTGCTAGGCCGCAAGTACATTCTGGCCCCTGCCCACCACGTTGAGAGTGCCGCAGGCTTTCATCCGATTGCGGCAAATGATAACCACGCATTTGTCGTCCGGCGTCCCGGTTCCACCACGGTCAACGGCACATTGGTCCCCGGGTTGAAAAGCCTCGTGTTGGGTGGCAGAAAAGCTGTCAAACAGGGAGTGGTAAACCTTGTTAAATATGCCAAATAACAACGGCAGGCAGCAGAAGAAAAAGAAGGGGGATGGCCAGCCAGTCAATCAGCTGTGTCAGATGCTGGGGAAAATTATTGCCCAGCAAAATCAGTCCAGGGGTAAGGGACCGGGAAAGAAAAATAAGAAGAAAAACCCGGAGAAGCCCCATTTTCCTCTAGCGACTGAAGATGATGTCAGACATCACTTTACCCCGAGTGAGCGACAATTGTGTCTGTCGTCAATCCAGACTGCCTTCAATCAGGGCGCTGGAACTTGTGCTCTGTCAGATTCAGGCAGGATAAGTTACACTGTGGAGTTTAGTTTGCCGACGCATCACACTGTGCGCCTGATCCGCGCTACAGCATCACCCTCAGCATGATGAGCTGGCATTCCTGAAGCATCCCGGTGTTTGAATTAGAAGAATGTGTGGTGAATGGCACTGATTGACATTGTGCTTCTAAGTCACCTATTCAATTAGGGCGACCGTGTGGGAGTAGAATTTAATTGGCGAGAACCACGCGGCCGAAATT
>PRRS_L9_2
ATGGCTGCGTCCCTTCTTTTCATCTTGGTTGGTCTTAAATGTCTCGTGGTTTCTCAGGCGTTCGCCTGCAAGCCATGTTTCAGTTCGAGTCTTTCGGACATCAAAACCAACACAACCGCAGCATCAAACTTTGTTGTCCTCCAGGACATCAGCTGCCTTAGGCATGGCGACTCGTCCTCTCAGACGATTCGCAAAAGCTCTCAGTGCCGCACGGCGATAGGGACGCCCGTGTATATCACCATCACAGCCAACGTCACAGATGAGAATTATTTACATTCTTCTGATCTCCTCATGCTTTCTTCTTGCCTTTTCTACGCCTCTGAGATGAGTGAAAAGGGATTCAAGGTGGTATTTGGCAATGTGTCAGGCATAGTGGCTGTGTGTGTGAATTTTACCAGCTACGTCCAACATGTCAAGGAGTTTACCCATCGCTCCCTGGTGGTCGATCATGTGCGGCTGCTTCATTTCATGACACCTGAGACCATGAGGTGGGCAACCGTTTTAGCCTGTTTGTTTGCCATCCTATTGGCGATTTGAATGTTCAAGTATGTTGGGGAGATGCTTGACCGCGGGCTATTGCTCGCAATTGCCTTCTTTGTGGTGTATCGTGCCGTTCTGGTTTGCTGCGCTCGTCAGCGCCGACAACACCAGCAGCTCTTATTCTCAGTTGATTTATAACTTAACGATATGCGAGCTGAATGGCACAGAGTGGCTGAATGAAAATTTTGATTGGGCAGTGGAAACTTTTGTCATCTTTCCCGTGTTGACTCACATTGTTTCCTATGGTGCACTCACCACCAGCCACTTCCTTGATACAGTTGGTCTAGTTACTGTATCCACCGCCGGGTTTTATCACGGGCGGTATGTCTTGAGTAGCATCTACGCGGTCTGCGCTCTGGCTGCGTTGATTTGCTTCGTCATCAGGTTTGTGAAGAACTGCATGTCCTGGCGCTACTCATGTACCAGATACACCAACTTCCTCCTAGACACTAAGGGCAGACTCTATCGTTGGCGGTCGCCTGTCATCATAGAGAGAGGGGGTAAGGTTGAGGTCGAAGGCCACCTGATCGACCTCAAAAGAGTTGTGCTTGATGGTTCCGTGGCAACACCTTTAACCAGAGTTTCAGCGGAACAATGGGGTCGTCCATAGACGACTTTTGCCATGACAGCACAGCTCCACAGAAGGTGCTCTTGGCGTTTTCTATCACCTACACGCCAGTGATGATATATGCCCTAAAGGTAAGTCGCGGCCGACTGTTGGGGCTTCTGCACCTTTTGATTTTTCTGAATTGTGCCTTTACCTTTGGGTACATGACACTCGTGCACTTTCAGAGCACAAATAAGGTCGCGCTCACTATGGGAGCAGTAGTCGCACTCCTCTGGGGGGTGTACTCAGCCATAGAAACCTGGAAGTTCATCACCTCCAGATGCCGTTTGTGCTTGCTAGGCCGCAAGTACATTCTGGCCCCTGCCCACCACGTCGAAAGTGCCGCGGGCTTTCATCCGATTACGGCAAGTGATAACCACGCATTTGTCGTCCGGCGTCCCGGCTCCACTACGGTTAACGGCACATTGGTGCCCGGGTTGAAAAGCCTCGTGTTGGGTGGCAGAAAAGCTGTTAAACAGGGGGTGGTAAACCTTGTCAAATATGCCAAATAACAACGGCAAGCAGCAAAAGAAAAAGAAGGGGAACGGCCAGCCAGTCAATCAGCTGTGCCAAATGCTGGGTAAAATCATCGCCCAGCAAAACCAGTCCAGAGGCAAGGGACCGGGAAAGAAAACAAAAAAGAAAAACCCGGAGAAGCCCCATTTTCCTCTAGCGACTGAAGATGACGTCAGACATCACTTCACCCCTGGTGAGCGGCAATTGTGTCTGTCGTCGATCCAGACTGCTTTTAATCAAGGCGCTGGAACTTGCACCCTGTCAGATTCAGGGAGGATAAGCTACACTGTGGAGTTTAGTCTGCCGACGCATCATACTGTGCGCCTGATTCGCGTCACAGCACCACCCTCAGCGTGATGGGCTGGCATTCTTGAGACATCCCAGTGTTAGAATTGGAAGAATGTGTGGTGAATGGCACTGATTGATACTGTGCCTCTAAGTCACCTATTCAATTAGGGCGACCGTGTGGGGGCAGAGTTTAATTGGCGAGAACCATACGGCCGAAATT
>PRRS_L9_1
ATGGCTGCGTCCCTTCTTTTCCTCCTGGTTGGTTTTAAATGTCTCGTGGTTTCTCAGGCGTTCGCCTGCAAGCCATGTTTCAGTTCAAGTCTTTCGGACATCAAAACCAACACTACCGCAGCATCAGGCTTTGTTACCCTCCAGGACATCAGCTGTCTTAGGCATGGCGACTCGCCCTCTCAGACGATTCGCAAAAGCCCTCCGTGCCGCACGGCGCTAGGGACACCCGTGTACATCACTGTTACAGCCAATGTCACGGATGAGAATTATTTACACTCCTCTGATCTCCTCATGCTTTCTTCTTGCCTTTTCTATGCTTCTGAGATGAGTGAAAAGGGATTCAAGGTGATATTTGGCAATGTGTCAGGCATCGTGGCCGTGTGTGTTAATTTTACCAGCTACGTCCAACATGTCAAAGAGTTCACCCAACGCTCTTTGGTGGTCGACCATGTGCGGCTGCTCCATTTCATGACACCTGAAACCATGAGGTGGGCAACCGTTTTAGCCTGTCTTGTTGCCATCTTGCTGGCAATTTGAATGTTTCAGTATGTTGGGGAGATGCTTGACCGCGGGCTGCTGCTTGCGATTGCTTTCTTTGTGGTGTATCGTGCCGTTCTGGTTTGCTGCACTCGTCAGCGCCAACCAGAACCACAGCTCTCATCTTCAATTGATTTACAACTTGACGCTATGTGAGCTGAATGGCACAGAATGGCTGGGAGACAAATTTAATTGGGCAGTGGAGACCTTTGTCATCTTTCCCGTGTTAACTCACATTGTCTCATATGGTGCACTCACCACTAGCCATTTCCTTGACACAGTCGGTCTGGTTACTGTGTCTACCGCCGGGTATTATCACGGGCGGTATGTTTTGAGTAGTATCTACGCGGTCTGCGCTCTGGCCGCGTTAATTTGCTTCGTCATTCGGCTTGCGAAGAACTGCATGTCCTGGCGCTACTCTTGTACCAGATATACCAATTTCCTTCTGGACACTAAGGGCAGACTCTATCGCTGGCGGTCGCCCGTTATCATAGAGAAAAGGGGTAAGGTTGAGGTCGGAAGTCACCTGATCGATCTCAAGAGAGTTGTGCTTGATGGTTCTGCGGCAACCCCTTTAACCAGAGTTTCAGCGGAACAATGGGGTCGTCTCTAGACGACTTTTGCTATGATAGCACGGCTCCACAAAAGGTGTTTTTGGCGTTTTCCATTACCTACACGCCAGTAATGATTTATGCCCTGAAGGTAAGTCGCGGCCGACTGTTAGGGCTTCTGCACCTTTTGATCTTTCTGAATTGTGCTTTTACCTTCGGGTACATGACATTTGTGCACTTTGATAGCACAAATAAGGTCGCGCTCACTATGGGAGCAGTGGTTGCACTCCTTTGGGGGGTGTACTCGGCCATAGAAACCTGGAAATTCATCACCTCCAGATGCCGTTTGTGCTTGCTAGGCCGCAAGTACATTCTGGCCCCTGCCCACCACGTCGAAAGTGCCGCGGGCTTTCATCCGATTGCGGCAAATGATAACCACGCATTTGTCGTCCGGCGTCCCGGCTCCACTACGGTTAACGGCACATTGGTGCCCGGGTTGAAAAGCCTCGTGTTGGGTGGCAGAAAAGCTGTAAAACAGGGAGTGGTAAACCTTGTCAAATATGCCAAATAACAACGGCAAGCAGCAAAAGAAAAAAAAGGGGAATGGCCAGCCAGTCAACCAGCTGTGCCAAATGTTGGGCAAAATCATCGCCCAGCAGAACCAGTCCAGAGGTAAGGGACCGGGAAAGAAAATTAAAAAGAAAAGCCCGGAGAAGCCCCATTTTCCTCTAGCGACTGAGGATGACGTCAGGCATCACTTTACCCCTGGTGAGCGGCAATTGTGTCTGTCGTCAATCCAGACTGCCTTTAATCAAGGCGCTGGAACTTGCACCCTGTCAGATTCAGGGAGGATAAGTTACGCTGTGGAGTTTAGTTTGCCGACGCATCATACTGTGCGCCTGATTCGCGTCACAGCACCACCTTCAGCGTGATGGGCTGGCATTCTTGAGACATCCCGGCGTTAGAATTGGAAGAATGCGTGGTGAATGGCACTGATTGACACTGTGCCTCTAAGTCACCTATTCAGTTAGGGCGACCGTGTGGGGGTAGAGTTTAATTGGCGAGAACCACACGGCCGAAATT
>PRRS_L8_1
ATGGCTGCGCCCCTTCTTTTCCTCTTGGTTGGTTTTAAATGTTTCGTGGTCTCTCAGGCGTTCGCCTGCAAGCCATGTTTCAGTTCGAGTCTTTCGGACATCAAGACCAACACTACCGCAGCATCAGGCTTTGTTGTCCTCCAGGACATCAGCTGCCTTAGGCATGGCGACTCGTCCTCTCCGACGATTCGCAAAAGCTCTCAGTGCCGCACGGCGATAGGGACGCCCGTGTACATCACCATCACAGCCAATGTCACAGATGAGAATTATTTACATTCTTCTGATCTCCTCATGCTTTCTTCTTGCCTTTTCTATGCTTCTGAGATGAGTGAAAAGGGATTCAAAGTGGTGTTTGGCAATGTGTCAGGCATCGTGGCTGTGTGTATCAACTTTACCAGCTACGTCCAACATGTCAAGGAGTTTACCCAACGCTCCTTGGTGGTCGATCATGTGCGACTGCTTCATTTCATGACACCTGAGACCATGAGGTGGGCAACCGTTTTAGCCTGTCTTTTTGCCATCCTACTGGCAATTTGAATGTTCAAGTATGTTGGGGAAATGCTTGACCACGGGCTGTTGCTCGCGATTGCTTTCTTTGTGGTGTATCGTGCCGTTCTGTTTTGCTGTGCTCGTCAACGCCAACAGCAACAGCAGCTCTCATTTTCAGTTGATTTATAACTTGACGCTATGTGAGCTGAATGGCACAGATTGGCTGGCTAACAAATTTGACTGGGCAGTGGAGACTTTTGTCATCTTTCCCGTGTTGACTCACATTGTTTCCTATGGGGCACTCACCACCAGCCATTTCCTTGACACAGTTGGTCTGGTCACTGTGTCCACCGCCGGGTTTTATCACGGGCGGTATGTCTTGAGTAGCATCTACGCGGTCTGTGCTCTGGCTGCGTTGATTTGCTTCGTCATTAGGCTTGCGAAGAACTGCATGTCCTGGCGCTACTCTTGTACCAGATATACCAACTTCCTTCTGGACACTAAGGGCAGACTCTATCGTTGGCGGTCGCCCGTTATTGTAGAGAAAGGGGGTAAGGTTGAGGTCGAGGGTCACCTGATCGACCTCAAAAGAGTTGTGCTTGATGGTTCCGTGGCAACCCCTTTAACCAGAGTTTCAGCGGAACAATGGGGTCGTCTCTAGACGACTTTTGCCATGATAGCACGGCTCCACAAAAGGTGCTTTTGGCGTTTTCCATTACCTATACGCCAGTGATGATATATGCTCTAAAGGTAAGTCGCGGCCGACTGCTAGGGCTTCTGCACCTTTTGATCTTTCTGAATTGTTCTTTTACCTTCGGGTACATGACATTCGTGCACTTCCAGAGCACAAATAGGGTCGCGCTCACTATGGGAGCAGTAGTTGCACTTCTTTGGGGAGTGTACTCGGCCATAGAAACCTGGAAATTCATCACCTCCAGATGCCGTTTGTGCTTGCTAGGCCGCAAGTACATTCTGGCCCCTGCCCACCACGTCGAAAGTGCCGCGGGCTTTCATCCGATTGCGGCAAATGATAACCACGCATTTGTCGTCCGGCGTCCCGGCTCCACTACGGTTAACGGCACATTGGTGCCCGGGTTGAAAGGCCTCGTGTTGGGTGGCAGAAAAGCTGTTAAACAGGGAGTGGTAAACCTTGTCAAATATGCCAAATAACAACGGCAAGCAGCGAAAGAAAAAGAAGGGGAATGGCCAGCCAGTCAATCAGCTGTGCCAGATGCTGGGTAAGATCATCGCCCAACAAAACCAGTCCAGAGGCAAGGGACCGGGGAAGAAAAATAAGAAGAAAAGCCCGGAGAAGCCCCATTTTCCTCTAGCGACCGAAGATGACGTCAGGCATCACTTCACCCCTAGTGAGCGGCAATTGTGTCTGTCGTCGATCCAGACTGCCTTTAACCAGGGCGCCGGAACTTGTACCCTGTCAGATTCAGGGAGGATAAGTTACACTGTGGAGTTTAGTTTGCCGACGCATCATACTGTGCGCCTGATCCGCGTCACAGCATCACCCTCAGCATGATGGGCTGGTATTCTTTGGGCACCTCAGTGTTAGAATTGGGAGAATGTGTGGTGAATGGCACTGATTGACACTGTGCCTCTAAGTCACCTATTCAATTAGGGCGACCGTGTGGGGGTGAGATTTAATTGGCGAGAACCATGCGGCCGAAATTAAAAAAAAAAAAAAAAAAAA
>LelysPRRS1
ATGGCTGCGGCCACTCTTTTCTTCCTGGCTGGTGCTCAACATATCATGGTTTCTGAGGCGTTCGCCTGTAAGCCCTGTTTCTCGACGCATCTATCAGATATTGAGACCAACACGACCGCGGCTGCCGGTTTCATGGTCCTTCAGGACATCAATTGTTTCCGACCTCACGGGGTCTCAGCAGCGCAAGAGAAAATTTCCTTCGGAAAGTCGTCCCAATGTCGTGAAGCCGTCGGTACTCCCCAGTACATCACGATAACGGCTAACGTGACCGACGAATCATACTTGTACAACGCGGACCTGCTGATGCTTTCTGCGTGCCTTTTCTACGCCTCAGAAATGAGCGAGAAAGGCTTCAAAGTCATCTTTGGGAATGTCTCTGGCGTTGTTTCTGCTTGTGTCAATTTCACAGATTATGTGGCCCATGTGACCCAACATACCCAGCAGCATCATCTGGTAATTGATCACATTCGGTTGCTGCATTTCCTGACACCATCTGCAATGAGGTGGGCTACAACCATTGCTTGTTTGTTCGCCATTCTCTTGGCAATATGAGATGTTCTCACAAATTGGGGCGTTTCTTGACTCCGCACTCTTGCTTCTGGTGGCTTTTTTTGCTGTGTACCGGCTTGTCCTGGTCCTTTGCCGATGGCAACGGCGACAGCTCGACATACCAATACATATATAACTTGACGATATGCGAGCTGAATGGGACCGACTGGTTGTCCAGCCATTTTGGTTGGGCAGTCGAGACCTTTGTGCTTTACCCGGTTGCCACTCATATCCTCTCACTGGGTTTTCTCACAACAAGCCATTTTTTTGACGCGCTCGGTCTCGGCGCTGTATCCACTGCAGGATTTGTTGGCGGGCGGTACGTACTCTGCAGCGTCTACGGCGCTTGTGCTTTCGCAGCGTTCGTATGTTTTGTCATCCGTGCTGCTAAAAATTGCATGGCCTGCCGCTATGCCCGTACCCGGTTTACCAACTTCATTGTGGACGACCGGGGGAGAGTTCATCGATGGAAGTCTCCAATAGTGGTAGAAAAATTGGGCAAAGCCGAAGTCGATGGCAACCTCGTCACCATCAAACATGTCGTCCTCGAAGGGGTTAAAGCTCAACCCTTGACGAGGACTTCGGCTGAGCAATGGGAGGCCTAGACGATTTTTGCAACGATCCTATCGCCGCACAAAAGCTCGTGCTAGCCTTTAGCATCACATACACACCTATAATGATATACGCCCTTAAGGTGTCACGCGGCCGACTCCTGGGGCTGTTGCACATCCTAATATTTCTGAACTGTTCCTTTACATTCGGATACATGACATATGTGCATTTTCAATCCACCAACCGTGTCGCACTTACCCTGGGGGCTGTTGTCGCCCTTCTGTGGGGTGTTTACAGCTTCACAGAGTCATGGAAGTTTATCACTTCCAGATGCAGATTGTGTTGCCTTGGCCGGCGATACATTCTGGCCCCTGCCCATCACGTAGAAAGTGCTGCAGGTCTCCATTCAATCTCAGCGTCTGGTAACCGAGCATACGCTGTGAGAAAGCCCGGACTAACATCAGTGAACGGCACTCTAGTACCAGGACTTCGGAGCCTCGTGCTGGGCGGCAAACGAGCTGTTAAACGAGGAGTGGTTAACCTCGTCAAGTATGGCCGGTAAAAACCAGAGCCAGAAGAAAAAGAAAAGTACAGCTCCGATGGGGAATGGCCAGCCAGTCAATCAACTGTGCCAGTTGCTGGGTGCAATGATAAAGTCCCAGCGCCAGCAACCTAGGGGAGGACAGGCCAAAAAGAAAAAGCCTGAGAAGCCACATTTTCCCCTGGCTGCTGAAGATGACATCCGGCACCACCTCACCCAGACTGAACGCTCCCTCTGCTTGCAATCGATCCAGACGGCTTTCAATCAAGGCGCAGGAACTGCGTCGCTTTCATCCAGCGGGAAGGTCAGTTTTCAGGTTGAGTTTATGCTGCCGGTTGCTCATACAGTGCGCCTGATTCGCGTGACTTCTACATCCGCCAGTCAGGGTGCAAGTTAATTTGACAGTCAGGTGAATGGCCGCGATTGGCGTGTGGCCTCTGAGTCACCTATTCAATTAGGGCGATCACATGGGGGTCATACTTAATCAGGCAGGAACCATGTGACCGAAATTAAAAAAAAAAAAA
>PRRS_L1E
CCTGTAAACCGTGTTTCAGTCCGAGTCTTTCAGACATTAAGACCAACACCACCAACGCAGCAAGTTCCGTTGTCCTCCAAGACATCAGCTGCCTTAGGCATAGCAACCCGTCCCCTGCGGCGTTTCGTAAAATCCCTCAATGCCGCACGGCGATAGGAACACCTGTGTATATTACCATCACAGCTAATGTGACAGATGAGAATTATCTGCACTCCTCTGACCTCCTCATGCTTTCGTCTTGTCTTTTCTATGCTTCTGAGATTAGTGAAAAGGGGTTCAAGGTGATATTTGGCAATGTGTCAGGCATTGTGGCTGTGTGTGTCAACTTCACCAGCTACGTCCAACATGTGAAGGAATTTACCCAACGCTCCTTGTTAGTCGATCACGTGCGACTGTTACATTTCATGACACCTGAAACCATGAGGTGGGCAACGGTGTTAGCCTGCCTTTTTGCCATTCTACTGGCAATTTGAATGTTCAAGTATGTTGGGGAAATGCTTGACCGCGGACTGTTGCTCGCGATTGCCTTTTTTGTTGTATATCGTGCCGTTCTGTTCTATTGCGCACGTCAGCGCCAACACAAACAGCAGCTCCCACTTACAGTTGATTTATAACCTAACAATATGTGAGCTGAATGGCACAGATTGGTTAGACAAGGGTTTCGATTGGGCAGTAGAGACTTTTGTCATTTTTCCGGTGTTAACTCACATTGTCTCCTATGGCGCCCTTACTACTAGCCATTTCCTTGACACAGTCGGTCTGGTGACTGTGTCTACCGCTGGATATTACCACGGGCGGTATGTCTTGAGTAGCATCTATGCTGTCTGTGCCCTGGCTGCGTTGGTTTGCTTTGTAATCAGGTTCGTGAAGAACTGCATGTCTTGGCGCTACTCATGTACCAGATACACCAATTTCCTCCTGGACACCAAGGGCAGACTCTATCGTTGGCGGTCGCCCGTCATCATAGAGAGAGGGGGTAAAGTTGATGTTGGAGGTCACTTAATCGACCTCAAGAGAGTCGTGCTCGATGGTTCCGCGGCGGCCCCTGTAACCAAGATTGCAGCGGAACAATGGGGTCGTCCATAGACGACTTCTGCGGTGACAGTACGGCTGTTCAAAAGGTGCTTTTGGCGTTTTCTATCACCTACACGCCAATAATGATATATGCCCTAAAGGTGAGTCGCGGTCGACTGCTGGGGCTTCTGCACCTCTTAATTTTCCTGAATTGCGCTTTCACTTTTGGGTATATGACATTTGTTCATTTTAAGAGTACAAACAGGGTCGCCCTCACCATGGGGGCAATAGTCGCTCTCCTCTGGGGGGTGTACTCAGCCATGGAAACCTGGAGATTCATCACCTCCAGATGCCGGTTGTGCTTGCTAGGCCGCAAGTACATTCTGGCCCCTGCCCACCACGTTGAAAGTGCCGTAGGCTTTCATCCGATAACGGCAAGTGATAACCACGCATTTGTCGTCCGGCGTCCCGGCTCCACTACGGTCAACGGCACACTGGTGCCCGGGTTTAAAAGCCTCGTGTTGGGTGACAGCA
>PRRS_L1H_2
CCTGCAAACCGTGTTTCAGTACGAGTCTTTCAGACATCCAAACCAACACCACCGCAGCTGCAGGCTTTGTTGTCCTCCAAGACATCAGCTGTCTTAGGCATGGCCACTCGTCCCCTGAGGCGCTTCGCAAAAGCCGCCAATGCCGCACTGCGATAGGAACGCCCGCGTACATTACTATAACAGCCAACGTGACGGATGAGAATTACTTGCATTCCTCTGACCTTCTCATGCTATCCTCTTGCCTTTTCTACGCCTCTGAAATGAGTGAAAAAGGTTTTAAGGTGATATTTGGCAATGTGTCAGGCATTGTGGCTGTGTGTGTCAACTTCACCAGTTATGTCCAACATGTCAAGGAGTATACCCAGCGCTCCTTAGTGGTTGACCATGTGCGGCTGCTTCACTTCATGACGCCTGAAACCATGCGGTGGGCGACCGTTTTAGCCTGTCTTTTTGCTATTCTGTTGGCGATTTGAATGTTTAAACATGTTGGTGAAATGCTTGACCGCGGGCTATTGCTCGCAATTGCCTTTTTTGTGGTGTATCGTGCCGTTCTGTTTTGCTGCGCTCGTCACCGCCAGCAGCAACAGCAGCTCCCACTTACAATCGATTTATAACTTGACAATATGCGAGCTGAATGGCACAGATTGGCTGAATAACGCTTTTGATTGGGCAGTTGAGACCTTTGTAATTTTTCCTGTGTTAACTCACATTGTCTCCTACGGCGCCCTCACCACCAGCCACTTACTTGACACGGTCGGTCTGATCACTGTGTCTACTGCCGGCTATTATCATGGACGGCGTGTATTGAGTAGCATCTATGCTGTCTGCGCCCTGGCTGCGCTTACCTGTTTTGTCATCAGGTTAACGAAGAACTGCATGTCCTGGCGCTATTCTTGTACCAGATATACCAACTTCCTCCTCGACACCAAGGGTAAGCTCTATCGCTGGCGATCGCCTGTCATTATAGAGAAAGGAGGGAAAGTCGAGGTTGGGGACCACCTGATCGACCTCAAAAGAGTTGTACTTGACGGTTCCGCGGCAATGCCAGTAACCAGAATTTCAGCGGAACAATGGGGTCGTCCTTAGACGACTTCTGTCATGATAGTGCATCTCCTCAAAAGGTGCTATTGGCGTTCTCTATCACCTACACGCCCATAATGATATACGCCTTAAAAGTGAGTCGTGGTCGACTGCTAGGGCTTCTACACCTTTTGATTTTCCTAAATTGTGCCTTCACTTTTGGGTACATGACATTTGTTCATTTTCAGAGTACAAACCGGGTCGCGCTCACTATGGGGGCGATAGTTGCATTCCTTTGGGGGTTGTACTCTGCCATAGAAACCTGGAGATTCATCACCTCCAGATGCCGTATGTGCCTGCTAGGCCGCAGGTACGTTCTGGCCCCTGCCCACCACGTTGAGAGTGCCGCAGGCTTTCATCCGATTGCGGCAAGTGATAACCACGCATTTGTCGTCCGGCGCCCCGGTTCCACTACGGTCAACGGCACATTGGTACCCGGGTTGAAAAGCCTCGTGTTGGGTGGCAGAA
>PRRS_L1H_1
CCTGCAAACCGTGTTTCAGTACGAGTCTTTCAGATATCAAGACCAACACCACCGCAGCTGCAGGCTTTGCTACCCTCCAAGACATCAGCTGTCTTAGGCATGGCTACTCGTCCTCTGCGACGTTTCGCAAAATCCCTCAGTGCCGCACGGCGATAGGAACACCCGTCTACATCACTATCACAGCCAACGTGACGGATGAGAATTATTTGCATTCCTCTGACCTTCTCATGCTCTCTTCTTGCCTTTTCTACGCTTCTGAGATGAGTGAAAAGGGATTTAAGGTGATGTTTGGCAATGTGTCAGGTATTGTGGCTGTGTGTGTCAACTTTACCAGCTATGTTCAACATGTCAAGGAGTTTACCCAGCGATCCTTAGTGGTTGACCATGTGCGGCTGCTTCACTTCATGACACCTGAAACTATGCGGTGGGCGACTGTTTTAGCCTGTCTTTTTGCCATTCTGTTGGCGATTTGAATGTTCAGGTATGTTGGGGAAATGCTTGACCGCGGGCTGCTGCTCGCAATTGCCTTTTTTGTGGTGTATCGTGCCGTTCTGTTTTGTTGCGCTCGTCAACGCCAACAACGGCAGCAGCTCCCATTTACAGTTGATTTATAACCTGACGATATGCGAGCTGAATGGCACAGATTGGCTGAATAAAACCTTTGATTGGGCAGTGGAGACCTTTGTCATTTTTCCTGTGTTAACTCACATTGTCTCCTACGGCGCCCTCACCACCAGTCACTTACTTGACACGGTCGGTTTGATTACTGTGTCTACCGCCGGCTATTATCACGGACGGTATGTATTGAGTAGCATCTATGCTGTCTGTGCCTTGGCCGCGTTATCCTGTTTTGTCATCAGGTTAACGAAAAACTGCATGTCCTGGCGCTATTCTTGTACTAGATATACCAACTTTCTCCTCGACACTAAGGGCAAGCTCTATCGCTGGCGGTCGCCCGTCATTATAGAGAAAGGAGGGAAAGTTGAGGTTGAAGGCCACCTGATTGACCTCAAAAGAGTTGTGCTTGATGGTTCCGCGGCAACTCCAGTAACCAAAATTTCAGCGGAACAATGGGGTCGTCCTTAGACGACTTCTGCTATGATAGTACAGCTCCTCAAAAGGTGCTATTGGCGTTCTCTATCACCTATACGCCTATAATGATATATGCCCAAAAAGTGAGTCGTGGCCGGCTGCTAGGGCTTCTGCACCTTTTAATTTTCCTAAATTGTGCCTTTACTTTTGGATACATGACATTTGTTCATTTTCAGAGTACAAATCGGGTTGCGCTCACTATGGGGGCGATAATTGCACTCCTTTGGGGGTTGTACTCTGCCATAGAAACCTGGAGATTCATCACCTCCAGATGCCGCATGTGCCTGTTAGGCCGCAGGTACATTCTGGCCCCTGCCCACCACGTTGAGAGTGTCGCAGGCTTTCATCCGATTGCGGCAAGTGATAACCACGCATTTGTCGTCCGGCGCCCCGGCTCCACTACGGTCAACGGCACACTGGTGCCCGGGTTGAAAAGCCTCGTGTTGGGTGGCAGAA
>PRRS_L1H_3
CCTGCAAGCCGTGTTTCAGTTCGAGTCTTTCAGACATCAAGACCAACACCACCACTGCAGCAGGCTTTGCTGTCCTCCAAGACATCAGCTGTCTTAGGCATGACGACTCGTCCTCTAAGACGTTTCGCAAAAGCCGCCAATGCCGCACTGCGATAGGAACGCCCGCTTACATTACTATCACAGCCAACGTAACGGATGAGAATTATTTGCATTCCTCTGACCTCCTTATGCTTTCCTCTTGCCTTTTCTATGCCTCTGAGATGAGTGAAAAAGGCTTCAAGGTGATATTCGGCAATGTGTCAGGCATTGTGGCTGTGTGTGTCAACTTCACCAGTTATGTCCAACATGTTAAGGAGTCCACCCAGCGCTCCTTAGTGGTTGACCATGTGCGGCTGCTTCACTTCATGACACCTGAGACCATGCGGTGGGCGACCGTTTTAGCCTGTCTTTTCGCTATTCTGTTGGCGATTTGAATGTTTAAACATGTTGGTGAAATGCTTGACCGCGGGCTATTGCTCGCAACTGCCTTTTTTGTGGTGTATCGTGCCGTTCTGTTTTGCTGCGCTCGTCAACGCCAACAGCAACAGCAGCTCCCACTTACAATTGATTTATAACCTGACGATATGCGAGCTGAATGGCACGGATTGGCTGAATAAAAATTTAGATTGGGCAGTGGAGACTTTTGTCATTTTTCCTGTGTTAACTCACATTGTTTCCTATGGCGCCCTCACTACCAGCCACTTACTTGACACGGTCGGTCTGATCACTGTGTCTACCGCCGGCTATTTGCATGGGCGGTATGTGTTGAGTAGCATCTATGCTGTGTGTGCCCTGGCCGCGTTGTCCTGTTTCGTCATCAGGTTAACGAAAAATTGCATGTCCTGGCGCTATTCTTGTACCAGACACACCAACTTTCTCCTCGACACCAAAGGCAAGCTCTATCGCTGGCGGTCGCCCGTCATCATAGAGAAAGGAGGGAAAGTTGAGGTTGGGAGCCACCTGATCGACCTCAAAAGAGTTGTGCTTGATGGTTCCGCGGCAACTCCAGTAACCAGAATTTCAGCGGAACAATGGGGTCGTCCTTAGACGACTTCTGCCATGATAGTACAGCTCCTCAAAAGGTGCTATTGGCGTTTTCCATCACCTATACGCCAATAATGATATATGCCCTGAAGGTAAGTCGCGGCCGACTGTTAGGGCTTTTGCATCTTTTAATTTTCTTGAATTGTGCTTTCACCTTCGGGTACATGACATTTGTTCATTTTCAGAGTACAAACAAGGTCGCGCTCACTATGGGAGCAGTTGTTGCACTCCTTTGGGGGGTGTACTCAGCCATAGAAACCTGGAAATTCATTACTTCCAGATGCCGTTTGTGCTTGCTAGGCCGCAGGTACATTTTGGCCCCTGCCCACCACGTTGAAAGTGCCGCGGGCTTTCATCCGATTGCGGCAAGTGATAACCACGCATTTGTCGTCCGGCGTCCCGGCTCCACTACTGTTAACGGCACATTGGTGCCCGGGTTGAAAAGCCTCGTGTTGGGTGGCAGAA
>PRRSL1Dalp
CCTGCAAGCCATGTTTCAGTTCAAGTCTTTCGGACATCAAGACCAACACAACCACAGCAGCAGGTTTCGCTGTCCTCCAAGACATCAGCTGCCTTAGGCATAGCGACTCGTCCTCTAAGACGTTTCGCAAAGTCCCTCAGTGCCGCACGGCGATAGGGACACCCGTGTACGTCACTATCACAGCCAATGTGACAGATGAGAATTACTTGCATTCCTCTGACCTCCTCATGCTCTCGTCTTGCCTTTTCTATGCCTCTGAGATGAGCGAAAAGGGGTTCAAGGTGGTGTTTGGTAACGTGTCAGGCATCGTGGCTGTGTGTGTTAACTTTACCAGCTACGTCCAGCATGTTAAAGAGTTCACCCAACGCTCCTTGGTAGTTGATCATGTACGACTACTCCATTTCATGACACCCGAGACCATGAGGTGGGCGACCATTTTAGCCTGTCTTTTTGCCATCCTGCTGGCAATTTAAATGTTCAAGTATGTTGGGGAAATGCTTGACCGCGGGCTATTGCTTGCGATTGCTTTTTTTGTGGTGTATCGTGCCGTTCTGTTCTGTTGCGCTCGCCAACGCCAACAACAGCAGCAGCTCTTATTCTCAGTTGATTTATAACTTAACGCTATGCGAGCTGAATGGCACAGATTGGCTAAAAAACAATTTTGATTGGGCAGTTGAGACTTTTGTCATTTTTCCTGTGTTGACTCACATTGTCTCTTACGGAGCCCTCACCACCAGCCATTTCCTCGACACAGTCGGTCTGGTGACTGTGTCTACCGCCGGTTATTTTCACGGGCGGTATGTATTGAGTAGCATCTATGCCGTCTGTGCCCTGGCTGCGTTGATTTGCTTTGCTATCAGGCTAACAAAAAATTGCATGTCCTGGCGCTATTCGTGCACCAGATACACCAATTTTCTCCTAGACACCAAAGGCAAACTCTATCGTTGGCGGTCACCCGTCATCATAGAAAAACAAGGAAAAGTTGAGGTTGGAGTTCATCTGATCGACCTCAAGAGAGTTGTGCTCGATGGCTCTGCAGCAACTCCTGTAACCAAAGTTTCAGCAGAACAATGGGGTCGTCTCTAGACGACTTCTGTTATGACAGCACGGCTCCACAAAAGGTGATTTTGGCGTTTTCTGTTACCTACACGCCTGTGATGATATATGCCTTGAAGGTGAGTCGCGGCCGACTGTTAGGGCTTTTGCACCTCCTCATTTTTCTGAATTGTGCTTTCACCTTTGGGTACATGACTTTCGTGCATTTTGAAAGCACAAACAGGGTCGCGCTCACTATGGGAGCAGTGATTGCACTCCTTTGGGGGGTGTATTCAGCCATAGAAACTTGGAAATTCATCACTTCCAGATGCCGTTTGTGCTTGTTAGGCCGCAAGTACATTCTGGCCCCTGCCCACCACGTTGAGAGTGCCGCAGGCTTTCATCCGATAGCGGCAAATGATAACCACGCATTTGTCGTCCGGCGTCCCGGCTCCACTACGGTCAACGGCACATTGGTGCCCGGGTTGAAAGGCCTCGTGTTGGGTGGCAAAA
>PRRS_L1G
ATGGCTGCGTCCTTTCTTTTCCTCTTGGTTGGTTTTGAACGTTTCATGGTTTCTCAGGCGTTCGCCTGTAAACCGTGTTTCAGTTCGAGTCTTTCAGATATTAAGACCAACACCACCAGCGCAGCAAGTTCCGTTGTCCTCCAAGACATCAGCTGTCTTAGGCATAGCAACCCGTCCCCTGCGGCGTTTCGCAAAATCCCTCAATGCCGCACGGCGATAGGAACACCTGTCTACATCACTGTCACAGCCAACGTGACGGATGAGAATTATTTGCATTCCTCTGACCTTCTCATGCTCTCTTCTTGCCTTTTCTACGCTTCTGAGATGAGTGAAAAGGGGTTTAAGGTGATATTTGGCAATGTGTCAGGCATTGTGGCTGTGTGTGTCAACTTTACCAGCTATGTCCAACATGTCAAGGAGTTCACCCAGCGATCCTTAGTGGTTGACCATGTGCGGCTGCTTCATTTCATGACACCTGAAACTATGCGATGGGCGACCGTTTTAGCCTGTCTTTTTGCCATTCTGTTGGCAATTTGAATGTTTAGATATGTTGGGGAAATGCTTGACCGCGGGTTATTGCTCGCAATTGCCTTTTTTGTGGTGTATCGTGCCATTCTGTTTTGCTGCGCTCGTCAACGCCAGCAACAGCAGCAGCTCCCATTTACAGTTGATTTATAACCTGACGATATGTGAGCTGAACGGCACAGAATGGCTAGGCAACAATTTTAACTGGGCAGTGGAGACTTTCGTCATCTTTCCTGTATTGACTCACATCGTCTCCTATGGTGCCCTCACTACCAGCCATCTCCTTGACACAGTCGGTTTGATCACTGTGTCCACCGCCGGATACCACCACGGGCGGTATGTCCTGAGTAGCATTTACGCTGTCTGCGCCCTGGCCGCGCTGATTTGCTTTGCCATCAGGCTGACAAAAAACTGCATGTCCTGGCGCTATACATGTACCAGATATACTAATTTTCTCCTAGACACCAAGGGCAAACTCTATCGTTGGCGGTCTCCCGTCATTATAGAGAAGGGGGGAAAAGTCGAGGTTAACGGTCACTTGATCGACCTCAAGAAAGTTGTGCTTGATGGTTCCGCAGCAACTCCTGTAACCAAAGTTTCAGCGGAACAATGGGGACGTCCTTAGACGATTTCTGCAATGATAGCACGGCTGCACAAAAGGTGCTTTTGGCGTTTTCTATCACCTACACGCCAATAATGATATATGCCTTAAAGGTGAGTCGCGGCCGACTGCTGGGGCTCTTGCACCTCTTAATTTTCCTGAACTGTGCTTTCACTTTTGGGTATATGACATTTGTTCATTTTCGGAGTACAAACAAGGTCGCGCTCACTATGGGAGCAGTAGTTGCACTCCTTTGGGGGGTGTATTCAGCCATAGAAACCTGGAGATTCATCACCTCCAGATGCCGATTGTGCTTGCTAGGCCGCAGGTACATTCTGGCCCCTGCCCACCACGTTGAAAGTGTCGCAGGCTTTCATCCGATAACGGCAAGTGATAACCACGCATTTGTCGTTCGGCGTCCCGGCTCCACTACAGTCAACGGCACATTGGTGCCCGGGTTGAAAAGCCTCGTGTTGGGTGGCAGAAGAGCTGTTAAACGAGGAGTGGTAAACCTTGTCAAATATGCCAAATAACAACGGCAAACAGCAAAATAGAAAGAAGGGGGATGGCCAGCCAGTCAATCAGCTGTGCCAGATGCTGGGTAAAATTATCGCCCAACAGAGCCAGTCCAGAGGTAAGGGACCGGGAAAGAAGAATAGGAATAGAAACCCGGAGAAGCCCCATTTTCCTCTAGCGACTGAAGATGACGTCAGACATCACTTTACCCCCAGTGAGCGACAGTTGTGTCTGTCGTCAATCCGGACTGCCTTTAACCAAGGCGCTGGAACTTGCACCCTGTCAGATTCAGGGAGAATAAGTTACACTGTGGAGTTCAGTTTGCCTACTCATCACACTGTGCGCTTGATTCGCGTCACAGCGTCACCCTCAGCATGATGAGCTGGCATTCTTGAGACATCCCAGTGTTTGAATTGGAAGAATGAGTGGTGAATGGTACTGATTGATATTGTACCTCTAAGTCACCTATTCAATTAGGGCGACCGTATGGGGGTAACATTTAATTGGCGAGAACCATGCGGCCGAA
>PRRS_L1D_1
ATGGCTGCGTCCCTTCTTTTCCTCTTGGCTGGTTTTGAATGTCTCGTGGTTTCTCAGGCGTTCGCCTGCAAACCGTGTTTCAGTTCGAGTCTTTCAGACATCAAAACCAACACCACCGCAGCTGCAGGCTTTGCTGTCCTCCAAGACATCAGCTGTCTTAGGCATGGCTACTCGTCCATTGAGGCGATTCGCAAAAGCCGTCAATGCCGCACGGCGATAGGAACGCCCGTGTACATCACTGTCACGGCCAATGTAACAGATGAGAATTACTTGCATTCCTCTGATCTCCTCATGCTTTCCTCTTGCCTCTTCTATGCTTCTGAGATGAGTGAAAAGGGATTCAATGTGGTCTTCGGCAACGTGTCAGGCATTGTGGCTGTGTGTGTCAACTTTACCAGCTATGTCCAACATGTTAAGGAGTTTACTCAGCGCTCTTTGGTGGTCGACCACGTGCGACTGCTTCATTTCATGACACCTGCGACCATGAGGTGGGCAACAGTTTTAGCCTGTCTTTTCGCCATCTTGTTGGCGATTTGAATGTTTAAGTATGTTGGGGAAATGCTTGACCGCGGGCTACTGCTCGCAATTGCTTTTTTTCTGGTGTATCGTGCCGTTCTGTTTTGCTGCGCTCGTCAACGCCGCCAGCAACAGCAGCTCCCATTTACAGTTGATTTATAACCTGACGATATGCGAGCTGAATGGCACAGATTGGTTGAATCAAAAGTTTGATTGGGCAGTGGAGACTTTTGTCATTTTTCCTGTGTTGACCCACATTGTCTCCTACGGTGCCCTTACCACCAGCCATTTCCTTGACACGGCCGGCCTAATCACTGTGTCTACCGCCGGATATTACCATGGGCGGTATGTGTTGAGTAGCATCTACGCCGTCTTTGCCCTGGCTGCGTTGATTTGTTTTGTCATTAGGTTGACAAAAAACTGTATGTCCTGGCGCTACTCATGTACCAGATATACCAACTTTCTTCTGGACACCAAAGGCAATCTCTATCGTTGGCGGTCACCCGTCGTTATAGAGAGAAGGGGTAAAGTTGAGGTTGGAGACCACCTAATCGACCTCAAAAGAGTTGTGCTTGATGGTTCCGCGGCAACCCCTATAACCAAGATTTCAGCGGAACAATGGGGTCGTCCCTAGACGACTTCTGCAATGACAGCACAGCTGCACAAAAGGTGCTTTTGGCGTTTTCCATCACCTATACGCCAATAATGATATATGCCCTGAAGGTAAGTCGCGGCCGACTGTTAGGGCTTTTGCATCTTTTAATTTTCTTGAATTGTGCTTTCACCTTCGGGTACATGACATTTGTTCATTTTCAGAGTACAAACAAGGTCGCGCTCACTATGGGAGCAGTTGTTGCACTCCTTTGGGGGGTGTACTCAGCCATAGAAACCTGGAAATTCATCACTTCCAGATGCCGTTTGTGCTTGCTAGGCCGCAGGTACATTCTGGCCCCTGCCCACCACGTTGAAAGTGCCGCGGGCTTTCATCCGATTGCGGCAAGTGATAACCACGCATTTGTCGTCCGGCGTCCCGGCTCCACTACTGTTAACGGCACATTGGTGCCCGGGTTGAAAAGCCTCGTGTTGGGTGGCAGAAAAGCTGTTAAGCGGGGAGTGGTAAACCTCGTTAAATATGCCAAATAACAACGGCAGGCAGCAAAAAAATAAGAAGGGGAGTGGCCAGCCAGTCAATCAGCTGTGCCAAATGCTGGGCAAGATCATCGCCCAGCAAAATCAGTCCAGAGGCAAGGGACCGGGTAAGAAAAATAAGAAGAGAAACCCGGAGAAGCCCCATTTTCCTCTTGCGACCGAAGATGACGTCAGGCATCACTTCACCCCCAGTGAACGGCAATTGTGTCTGTCGTCGATCCAGACTGCCTTCAACCAGGGCGCTGGAACTTGCACCCTGTCAGATTCAGGGAGGATAAGTTACACTGTGGAGTTTAGTTTGCCGACGCACCACACTGTGCGCCTTATTCGCGCCACAGCATCACCTCCATCGTGATGGGCTTACATTCTTGGAGCTCCTCAGTTTCACAATTGGAAGAATGTGTGGTGAATGGCACTGATTGGCACTGTGCCTCTAAGTCACCTATTCAATTAGGGCGACCGTGTGGGGGTTTAGTTTAATTGGCGAGAACCACGCGGCCGAAATT
>PRRS_L1D_2
ATGGCTGCGTCCCTTCTTTTCCTCTTGGTTGGTTTTGAATGTCTCGTGGTTTCTCAGGCGTTCGCCTGCAAACCGTGTTTCAGTTCGAGTCTTTCAGACATTAAAACCAACACCACCGCAGCTGCAGGCTTTGCTGTCCTCCAAGACATCAGCTGTCTTAGGCATGGCGACTCGTCCATTGAGGCGACTCGCAAAAGCCGCCAATGCCGCACGGCGATAGGAACGCCCGTATACATCACTGTCACAGCCAATGTGACAGATGAGAATTATTTACATTCTTCTGATCTCCTCATGCTTTCCTCTTGCCTCTTCTATGCTTCTGAGATGAGTGAAAAGGGATTCAAGGTGGTTCTTGGTAATGTGTCAGGCGTTGTGGCTGTGTGTGTCAACTTTACCAGCTACGTCCAACATGTTAAGGAGTTTACTCAGCGCTCCTTGGTGGTCGACCACGTGCGACTGCTTCATTTCATGACACCTGAGACCATGAGGTGGGCAACAGTTTTAGCCTGTCTTTTCGCCATTCTGTTGGCGATTTGAATGTTTAAGTATGTTGGAGAAATGCTTGACCGCGGGCTATTGCTCGCAATTGCCTTTTTTGTGGTGTATCGTGCCGTTCTGTTTTGCTGCGCTCGTCAACGCCAGCAGCAACAGCAGCTCCCATTTACAGTTGATTTATAACCTGACGATATGCGAGCTGAATGGCACAGATTGGCTGAACAATGAATTTGACTGGGCAGTGGAGACTTTTGTTATTTTTCCTGTGTTGACTCACATTGTCTCCTACGGTGCCCTTACCACCAGCCATTTCCTTGACACGGTCGGTCTGATCACTGTGTCTACCGCCGGATATTGCCATGGGCGGTATGTGTTGAGTAGCATCTACGCTGTCTGTGCCCTGGCTGCGTTGATTTGTTTCGTCATTAGGTTGACGAAAAACTGCATGTCCTGGCGCTACTCATGTACCAGATATACCAACTTTCTCCTGGACACCAAGGGCAAGCTCTATCGTTGGCGGTCACCCGTCATCATAGAGAAAGGGGGCAAAGTTGAGGTTGGAGGCCACCTAATCGACCTCAAAAGAGTTGTGCTTGATGGTTCCGCGGCAACCCCTGTAACCAAGATTTCAGCGGAACAATGGGGTCGTCCCTAGACGACTTCTGCAATGACAGCACGGCTGCACAAAAGGTGCTTTTGGCGTTTTCCATCACCTACACGCCAATAATGATATACGCCCTAAAGGTAAGTCGCGGCCGACTGCTAGGGCTTCTGCATCTCTTAATTTTCCTGAATTGTGCTTTCACCTTCGGGTACATGACATTTGTTCATTTTCAGAGTACAAACCAGGTCGCGCTCACTATGGGAGCAGTAGTTGCACTCCTTTGGGGGGTGTACTCAGCCATAGAAACCTGGAAATTCATCACTTCCAGATGCCGTTTGTGCTTGCTAGGCCGCAGGTACATTCTGGCCCCTGCCCACCACGTTGAGAGTGCCGCAGGCTTTCATCCGATTACGGCAAGTGATAACCACGCATTTGTCGTCCGGCGTCCCGGCTCCACTACGGTCAACGGCACATTGGTGCCCGGGTTGAAGAGCCTCGTGTTGGGTGGCAGAAAAGCTGTCAAACGGGGAGTGGTAAACCTCGTTAAATATGCCAAATAACAACGGCAGGCAGCAGAGGAAAAAGAAAGGGGATGGCCAGCCAGTCAATCAGCTTTGCCAGATGCTGGGCAGGATCATTGCTCAGCAAAATCAGTCTAGAGGTAAAGGACCGGGGAAGAAAAATAAGAAGAAAAGCCCGGAGAAGCCCCATTTTCCTTTAGCGACTGAAGATGACGTCAGACATCACTTCACCCCTAGTGAGCGGCAATTATGTCTGTCGTCAATCCAGACTGCCTTTAACCAAGGCGCTGGAACTTGTACCCTATCAGATTCAGGGAGAATTAGTTACGCTGTGGAGTTTAGTTTGCCTACGCATCACACTGTGCGCCTGATTCGCGTCACAGCGTCACCCTCAGCGTGATGAGCTGGCATTCTTGAGACATCCCAGTGTTTGAATTGGAAGAATGTGTGGTGAATGGCACTGATTGATATTGTGCCTCTAAGTCACCTATTCAATTAGGGCGACCGTATGGGGGTAACATTTAATTGGCGAGAACCATGCGGCCGAAATT
>PRRS_L4_2
ATGTTGGAGAAATGCTTGACCGCGGGCTGTTGCTCGCGATTGCCTTTTTTGTGGTGTATCGTGCCGTTCTGTTTTGTTGCGCTCGTCAACGCCAACAACAGCACCAGCTCTCATTTACAGTTGATTTATAATTTGACACTATGTGAGCTGAATGGCACAGATTGGCTGGCTGATAAATTTGATTGGGCAGTAGAGAGCTTTGTTATCTTTCCTGTGTTGACTCACATTGTTTCCTATTGCGCCCTCACTACCAGCCACTTCCTTGACACAGCTGGTCTGGTCGCTGTGTCTACCGCCGGGTTTTGCCACGGGCGGTATGTTTTGAGTAGCATCTATGCGGTCTGTGCCCTGGCTGCGTTGATTTGCTTCATCATTAGATTGACGAAGAACTGCATGTCCTGGCGCTACTCATGTACCAGATACACCAACTTTCTTCTGGACACCAAGGGCAGACTCTATCGTTGGCGGTCGCCCGTCATCATAGAGAAAGGGGGTAAAGTTGAGGTTGAAGGTCATCTGATCGACCTCAAGAGAGTTGTGCTTGATGGTTCCGCGGCAACCCCTATAACCAAAGTTTCAGCGGAACAATGGGGTCGTCCCTAG
>PRRS_L4_1
ATGTTGGGGAAATGCTTGACCGCGGGCTGCTGCTCGCGATCGCTTTTTTTGTGGTGTATCGTGCCGTTCTGTTTTGCTGCGCTCGTCAACGCCAGCAACAGCACCAGCTCTCACTTGCAGTTGATTTATAACTTGACGCTATGTGAGCTGAATGGCACAGATTGGCTGGCTGATAAATTTGATTGGGCAGTAGAGAGTTTTGTCATCTTCCCCGTGTTGACTCACATTGTTTCCTATTGCGCCCTTACTACCAGCCACTTCCTTGACACAGTTGGTCTGGTCGCTGTGTCTACCGCCGGGTTTTGCCACGGGCGGTATATTTTGAGTAGCATCTATGCAGTCTGTGCCCTGGCTGCGTTGATTTGCTTTGTTATTAGATTGACAAAGAATTGTATGTCCTGGCGCTACTCATGTACTAGATACACCAACTTTCTTCTGGACACCAAGGGCAGACTCTATCGTTGGCGGTCGCCCGTCATCATAGAGAAAAGGGGTAAAGTTGAGGTTGAAGGTCATCTGATTGACCTCAAGAGAGTTGTGCTTGATGGTTCCGCGGCAACCCCTATAACCAAAGTTTCAGCGGAACAATGGGGTCATCCCTAG
>ASF_MGFcon
GGCAAGAAACATCATGACGTTTAGNNNTAAACGTATATTTTCCTGAAAATACGCATGATGAACTTCATCAATATTACCTAAGTATATGGCCGTTTGTAAACGCCAAAGATCTAAATGAGGAAATTTTTTACTAAGATAANGAATNGGTTTTGTNAGNTTAAAATCTATGGCGAACTTATACCAAAATTTTAATACAAGTGTATTTCTCGTCATTTCTTCTTCTTTTTCATCTAAATATAAGATAAAACGATTGTAAACAAAGTCTATCAANANGTGAAAATCATNGCTNTNAAANCTGTCGAGAATCNAAATATTGTCATAATAAATNTCNATCGCCAGTAAAACCTTTTTTNGTTTGANNAGATAAACAAACATATTATACAACCCTACATCTAAAAATTCTGGATNGGCTCCTAGTTGGATACACAGGTCTTTAGTCTGCTTCGTTTTGGCACACATNATGCCAAAATTAATNTCAGCACCCCATNAAANAAATANCTTGATTAGATCAGTCTGGTTTTCCTTCACAGCTTTTACTAAGGCTCTGTCAAGCTCATANCTGTNGACATC
>Apesti_con
CAGACGTCACCGAGTAGTACACCCAAAGACCACCANTTTTAGGTGTAGGGTCTACTGAGGCTCGGGTGGACGTGGGCGNGCCCAAAGAGAAATCGGTGGTGGACCCGGGGGTNGGGANCACCATGCCCTTCACGGGGCAGACCTTACTGCTTGATAGAGTGCCGGCGGATGCCTCGGGTGAGAGTATAAAATCCGTTGTNTATNAACATGAAAAAACAGATTGCATANTATTTAAAAAAAGAAAAACAAAAAAATGGGTGGACGGAACTGGTAGTAGGAGAAAGTCATACAAAAATAACCACGCTTTCTGGAAAGACCTATCGAGGTACTTGGGAAATGGAGAAATGGCCGAANCCTTANGGAACCTATCTCCCNAGACCTAGTCCCCAACAGCTCACAGCCCTACATCCCCATCCAGTGGTGAATTGTANGGTGGTCGAGTACAAGGAGATGGACCCTAANTATGGNGATTGCCCGAATACAAANGGGGTGTTTATTGACGAAAAAGGTAGAAGGCTGAGNAGCCCCCCTTTNGGTATTTGGAAGATA
>Bhamp_con
CCNGAANGNNTNAAANNNGAAGGNATNGATGTTTATATGGGACATGAAGTAANNAAAATAGACTGGGCTAANAAAAAATTACATNTNAAAGAANTAAAAACAGGNAAAGANTTTGAAGANANTTANGACAAACTTATACTTGCTACTGGTTCTTGGCCTGTAACTCCTCCTATAGAAGGATTAAAACANGAAGGTACTGAATANGGTCTTAAAAAAGGTATTTTCTTNNCTAAANTNTTCCAACAAGGACAGGATATNATNAATGAAATAGCTAANCCTGANGTAAAAANNGTTATGGTTGTTGGTGCNGGNTATATAGGTGTTGAGCTTATAGAAGCATTCAAAAANCATGGTAAAGAAGTTATCTTAATGGAANCTATGCCTAGAGTTATGGCTAACTATTTT
>PseudogCI
TCGGTCTCGCGCNGGAAGCCCCNGCGGAACNNCAACNGGACGCGCGTCCACGGCGACNAGGCCACCNCGCACGGGCGCNAGCGCATCGTGTGCCGNGAGCGGCTGTTCTCGGCGNGGGTGGGGGACGCGGTCAGCTTCGGGTGCGCCGTCNTCCCGCGCGCCGGGGAGACCTTCGAGGTCCGCTTCTNCCGCCGCGGGCGCTTCCGCTCGCCCGACGCCGACCCCGAGTACTTTGACGAGCCCCCGCGNNCGGAGCTCCCGCGGGAGCGGCTCCTCTTCAGCTCCGCCAACGCCTCCCTCGCCCACGCGGACGCGCTCNCNNCCGNCGTCNNNGNCGAGGGCGNGCGCGCGACCGTCGCCAACGTCTCGGGCGAGGTGTCCGTGCGCGTGGCCGCGGCGGACGCCGAGACCGAGGGCGTCTACACGTGGCGCGTGCTGTCCGCCAACGGCACCGAGGTCNGNAGCGCCAACGTCTCGCTCNTCCTGTACNNCCAGCCCGAGTTCGGCCTGAGCGCGCCNCCCGTCCTCTTCGGNGAGCCCTTCCGGGCGGNGTGCGTCGTCCGCGACTACTACCCGCGGCGCAGCGTGCGCCTGCGCTGGTTCGCGGACGAGCACCCGGTGGACGCCGCCTTCGTGACCAACAGCACCGTGGCCGACGAGCTCGGGCGCCGCACGCGCGTCTCCGTGGTGAACGT
>SEZsodAcon
TTATTAGCAGATGTANACAGCATTCCTGCTGACATTCGTCAGNCTGTGATTAATAATGGCGGTGGCCATTTGAACCATGCGCTTTTCTGGGAGCTGCTTTCTCCAGAAAAGCANGAGGTTTCTGCTGATGTCGCAGCAGCTATTGATGACGCTTTTGGTTCCTTTGCTGCCTTTAAAGAGCAATTCACAGCAGCAGCTACNGGTCGNTTTGGCTCAGGTTGGGCCTGGCTGGTTGTGAATAAGGCTGGTCAGCTTGAAATCACATCAACTGCTAATCAGGANACACCAATTTCAGAGGGCAAGCAGCCTATTTTAGCGCTTGATGTTTGGGAGCATGCTTATTANCTCAATTACCGNAATGTTCGTCCAAATTATATCAAGGCCTTCTTTGAAATCATTAANTGGAAAAAG
>SSao_con
NNNTTGTGAACGANANNGNCGTAACACCTNAANANCAAATGNCTAATAAAGAGAACGATNANGTTGNAANCTCTGAAAAACANATGCCAAGCATTNTGAACGACATGGTCGTAACACCTCAAGAACAAATGGCTAATAAAGAGAACGATAANGTTGAAACCTCTGAAAAACAGATGCCNNNTNNTGNGAANGANAATGCCGTAACACCTGAAAAGCAAATGGCTAATAAAGAGAAGGAAAATATCGAAACCTCTAAAAAACAGATACCTGTTAATGAGAACAACCAAAATGGTACAGTCGAAGAAAATTCAAANACTAAACCAACAACTGAAAAAACAGACAAGCAGGAGACTTCAACATTTAAAACCGAAACTGCTAAGCAAATCTTACCAGTAACTGGTGAGAAAGGAAGTTTA
>Ssero_con
NNNNNNNNGTTGCTGGTTATGATAGGGTAGATGCTTCGGGGCATTTCTTAACAGCAGAGCCGCTTCCTACAAATCAGGCTGTTCTGAGCGGCAGGAATGTTTGTAAAAAGCTGCTAGAGGCGGATGGTCATCGCTTTGTGGTGGCCTGNAATAAACTCTATAAAAAAGAACTATTTGAAGATTTTCGATTTGAAAAGGGTAAGATTCATGAAGATGAATACTTCACTTATCGCTTGCTCTATGAGTTAGANNNNNNN
>Strep_con
GAGCCTTATTTTGACACAGANACAATGACGCTTCATCATGATAAGCACCATGCCACCTATGTGGCNAANACNAACGNTGCNTTGGAAAAATACCCNGAGCTAGGAGAAAATCTAGAGGAATTATTAGCAGATGTANACAGCATTCCTGCTGACATTCGTCAGNCTGTGATTAATAATGGCGGTGGCCATTTGAACCATGCGCTTTTCTGGGAGCTGCTTTCTCCAGAAAAGCANGAGGTTTCTGCTGATGTCGCAGCAGCTATTGATGACGCTTTTGGTTCCTTTGCTGCCTTTAAAGAGCAATTCACAGCAGCAGCTACNGGTCGNTTTGGCTCAGGTTGGGCCTGGCTGGTTGTGAATAAGGCTGGTNAGCTTGAAATCACATCAACTGCTAATCAGGANACACCAATNTCAGAGGGCAAGCANCCTATTTTAGCNCTTGATGTTTGGGAGCATGCTTATTANCTCAATTACCGCAATGTTCGTCCAAATTATATCAAGGCCTTCTTTGAAANCATTAACTGGAAAAAG
>Svesi_con
GGTACCTTTGTGCGCCTGTTTNANTCNCCNTCCCCAAANGNAACNTAGAAGCANAACTNAAATGNTCANTAGNCGGCTCAGTATGCCAACTGNGTCTNGATCAAGCACTTCTGTTACCCCGGACTGAGTACCAATAGGCTGCTCACGCGGCTGAANGGGAAACCGTTCGTNACCCGACNAACTACTTCGAGAAACCTAGTACCACNANGNAAGTTGCGCNGCGTTTCGCTCCGCACAACCCCAGTGNAGATCAGGNCGATGAGNCACCGCAAACCNCNNGGGCGACNGTGGCGGTGGCTGCGCTGGCGGCCTGCCCATGGGNNAACNCATGGGACGCNNCAATACTGACATGNTGNGAAGAGTCTATTGAGCTAGTTGGTAGTCCTCCGGCCCCTGAATGCGGCTAATCCNAACTGNGGAGCAGANACCCACGCACCAGT
>apleurocon
GATTACCTTTAACCACAAAGGTCTGGTAATTTCGATTCTCAACTTTTACTCCAAAATCTTTCATCATCGCCAAGGTAATATCAATATAAGGTTTTGATACCAGTTCACCGATAATTTCAATTTCCATATCGCCTTCGGCAAGCGGTGCCGCCATCANTAAAGCGGTTAANAATTGNCTNGAAATTGANCCGTCAATTTGNACNTTTCCGCCTTTTANNCCGCTNTTNCGGATTGCNACNGGCGGATAACCTTCATTTTCCAAATATTGAACGCTTGCACCNGCTTGACGAAGNGCATCAACNAANTGTTTNATCGGNCGTTCTTTCATACGAGGCTCGCCGGTTAAAACNACTTCCGCTTCNGNNGNNCCTTTTAANCANANTGCNGCNGTTAANGGNCGCATTGCCGTACCGGCATTNCCTAAAAATAACGCCAAACCGTTTTTCCAATTAAACGCACCGCCGACACCTTCAACGGTACAAACGGTTTTATCTTCCGATAATGAATAATTAACGCCTAATGCTTTTANNGCATTGAGCA
>cytogB_con
ATGACAGTGAGCAGTCGGAATTTATTCCGGATTGTTTTATTGATTAACTATGGNTATCTCGTGTCATCTAATTCTACGACANCTNCAACTTCGGCANCTGAATCATCGGTTACCACCGGATCTNCCGGNACTGTCAGNTCTGAAACAGCGACACCGGAAGTTTCTACGGCTTTTGTGAACATTACCGGAAATTTTTCACAGGAATACACTGAAGCAAGCGATGATGAAAAATATCCTTTTCGTGTATGCAATATGGCCGTTGGAACAGATCTATATAGATTTGATAATTATATCACTTGTAATAAGTATNATACGGAGACTCAGTATTCTGAAGGTATTTTGTTATTGTTNAAGAAAAATATAGTTCCNCACACTTTTTTTGTTAGGACGTATACCAAGGAATTGTCGTTTCAAACGACG
>cytopolcon
TCGANGAGAAAGATATTCTGACGGTGCATGTAAACAAGAATACCGTGTACAGGTTNGTTAGGAGCAGCGTCAGGGAGTCTATACTCGGCACGCTGCTGTCTAGATGGCTCAGGAAGAGAAAGGAAGTGAAGGCGCGCATGAAACGCTGTGAGGACCCTATGTTGGCACTGATACTTGACAAGCAGCAGCTTGCCCTCAAGGTGACGTGCAATGCGTTTTACGGCTTCACGGGAGCCGTGCNCGGTCTGCTGCCGTGTCTCCCTCTAGCGGCGTCCATCACCAGCATAGGGCGGGACATGCTNAGGCAGACGAGTGACTTTATCAACAATGTCCTCTCGTCTAGAGAA
>fluN2_con
NNNNNNNNNNNNNNNNNNNNNNNNNNNNCGATTCGGCTTTCNGCNGGTGGAGACATCTGGGTGACTAGAGAACCTTATGTATCATGTGATTNCGACANGTGTTATCAATTTGCCCTTGGGCAAGGAACAACACTAAACAACGGGCATTCAAATGACACTGTACATGATAGAACCCCTTACCGAACCCTACTGATGAATGAATTGGGTGTTCCATTTCATTTGGGNACCAGGCAAGTGTGCATAGCATGGTCCAGTTCAAGTTGTCANGATGGGAAAGCNTGGCTNCATGTTTGNNNNNNNNNNNNNNNNNNNNNNNNNNNNNNN
>fluH5M_con
NNNNNNNNNNNNNNNNNATGAGNCTTCTAACNGAGGTCGAAACGTACGTTCTCTCTATCNTCCCGTCNGGCCCCCTCAAAGCCGAGATNGCGCAGANACTTGANGATGTNTTTGCAGGNAAGAACACCGATCTNGAGGCTCTCATGGAATGGCTAAAGACAAGACCAATCCTGTCACCTCTNACTAANGGGATNTTGGGNTTTGTNTTCACGCTCACCGTGCCCAGTGAGCGAGGACTGCAGCGTAGANNNNNNNNNNNNNNNNNNNNNNNNNNNNNNNNNNNNNNNNNNNNNNNNNNNNNNNNNNNNNNN
>flu_N1_con
NNNNNNNNNNNNNNNNNNCTTTCTGACCCAAGGTGCTTTGNTGAATGACAAACATTCTAATGGAACCGTCAAGGACAGGAGTCCCTATAGAACCCTGATGAGCTGCCCCATCGGTGAAGCCCCATCTCCGTACAACTCAAGGTTCGAATCAGTTGCTTGGTCAGCAAGTGCATGCCATGATGGGATGGGATGGCTAACAATCGGAATCTCTGGTCCAGATAATGGAGCAGTAGCTGTTNTAAAATACANNNNNNNNNNNNNNNNNNNNNNNNNNNNNNNNNNNNNN
>kobu_con
AGANTTCTCTGACCTCTGAAGTGCACTGTGGTTGCGTGGCTGGGAATCCACGCTTGACCATGTACTGCTTGATAGAGTCGCGGCTGGCCGACTCATGGGTTAAAGTCAGTTGANANGACACATGGCTTCTTCAATTCTGGTTTCNGANTCCGTCTTTGCCCCNTTCCTNACNCACAAGCTCTCCCGNNGGATCNGNCGACANCCNGTNGCNTGGNANCCTANGGANAANNCCCGGCTGTCCTACATCACAGCCATGGAAGAGTTNGATGCTTGNTACATNAANGAGCANCANCGACTCTT
>kubo_con
AGATNTCTCTGACCTCTGAAGTGCACTGTGGTTGCGNGGCTGGGAATCCACGCTTGACCATGTACTGCTTGATAGAGTCGCGGCTGGCCGACTCATGGGTTAAAGTCAGTTGACAAGACACATGGCTTCTTCAATTCTGGTTTCNGANTCCNNNTTNNCCNCNTNCCTCACNCACAANCTCTCCCGNNGGATCNGGCGACANCCNGTNGCNTGGNANCCNANGGAGAACNCNCGGCTNTCNTACATCACAGCCATGGAAGANNTGGATGCTTGTTACATCAANGAGCAACACCGNNNNNN
>nipah_con
ATGGATAAATTGGAACTAGTNAATGATGGCCTCAATATTATTGACTTTATTCAGAAGAACCAAAAAGAAATACAGAAGACATACGGACGATCAAGNATNCAACAACCCAGCATCAAAGANCNAACAAAAGCNTGGGANGATTTTCTGCAGTGCACCAGTGGAGAATCTGAACAAGTTGAGGGGGGAATGNCTAAGGATGATGGAGNTGTTGAAAGAAGAANCTTGGAGGATCTATCCAGTACTTCTCCCACAGATGGAACTATTGGAAANAGAGTGTCGAACACCCGTGACTGGGCAGAAGGTTCAGATGACATACAACTGGACCCAGTGGTTACAGACGTTGTATACCATGATCATGGAGGAGAATGTACCGGATATGGATTTACTTCAAGCCCTGAGAGAGGGTGGAGTGATNACNCATCAGGAGCAAACAATGGGNATGTATGTCTTGTATCTGATGCAAAGNTGCTGTCCTATGCTCCCGAAATTGCAGTTTCTAAAGAAGATCGGGAAACTGATCTAGTTCANCTTGAGNANAAACTATCT
>phevM_con
ATGAGTAGTCCAACTANACCAGTACCAGTTATTAGCTGGACTGCTGATGAAGCTATTAAATTCCTAAAGGAATGGAATTTTTCTTTGGGTATANTAGTACTNTTTATCACAATCATACTTCAATTTGGATATACAAGTCGCAGTATGTTTGTTTATGTTNTTAAGATGNTTATNNTGTGGCTNATGTGGCCTNTTACTATANTTTTAACTATCTTCAACTGCGTATACGCGTTGAATAATGTGTACCTTGGNTTNTCTATAGTTTTTACTATAGTGGCCATTATTATGTGGGTTGTTTATTTTGTGAATAGTATCAGGTTGTTTATTAGAACTGGAAGTTGGTGGAGTTTCAACCCNGAA
>phev_con
GATGAGCCCTNTACTGAAGATACCTCAGAAATATAAGAGAATGAACCTTATGTCGGCACCTGGTGGTAACCCCTCTCAGGAAAGTCGGGATAAGGCACTCTCTATCAGAATGGATGTCTTGCTGCTATAATAGATAGAGAAGGTTATAGNAGACTATAGATTAATTAGTTGAAAGTTTTGTGTGNTAATGTATAGTGTTGGAGAATGTTAANGACTTGCAGANNTANTNGCTGACANGTGCCTCAGGGAAGAGCNAGCATGTTAAGTTACCACCCAGTAANTAGTAAATGAATGAAGTTAATCATGGCCAATTGGAANNNNN
>prrsl1_con
ATGGCTGCGCCCCTTCTTTTCTTCTTGGTTGGTTTTGAATGTTTCATGGTTTCTCAGGCGTTCGCCTGCAAGCCGTGTTTCAGTTCGAGTCTTTCAGACATTAAAACCAACACCACCGCAGCTGCAGGCTTTGCTGTCCTCCAAGACGTCAGCTGTCTTAGGCATGGTTACTCGTCCTCTGAGGCGTTTCGCAAAAGCCGCCAATGCCGTACGGCGATAGGGACGCCCGTATACATTACTGTCACAGCCAACGTAACAGATGAGAATTATTTGCATTCCTCTGACCTTCTCATGCTTTCCTCTTGCCTTTTCTACGCCTCTGAGATGAGTGAAAAGGGGTTCAAGGTGATATTTGGCAATGTGTCAGGCATCGTGGCTGTTTGTGTCAATTTCACCAGCTATGTCCAACATGTTAAGGAATTGACCCGACGTTCCTTGGTAGTCGATCATGTACGACTACTACATTTCATGACACCTGAGACTATGAGGTGGGCAACAGTTTTAGCCTGTCTTTTTGCCATCCTATTGGCGATTTGAATGTTCAGGTATGTTGGGGAAATGCTTGACCGCGGGCTGTTGCTCGCAGTTGCTTTTTTTGTGGTGTATCGTGCCGTTCTGTTTTGTTGCGCCCACCAACGCCAGCAACAGCAGCAGCTCCCATTTACAGTTGATTTATAACCTNACAATATGTGAGCTGAATGGCACAGATTGGCTAGATAAAAAGTTTGATTGGGCAGTGGAGACCTTTGTCATCTTTCCTGTATTGACTCACATCGTCTCCTATGGTGCCCTCACCACCAGCCATTTCCTTGACACAATCGGTTTGATCACTGTGTCCACCGCCGGATACTATCACGGGCGGTATGTCCTGAGTAGCATTTATGCTGTCTGCGCCCTGGCCGCGCTGATTTGTTTCGCCATTAGGCTGACAAAAAACTGCATGTCCTGGCGCTACTCATGCACTAGATATACTAATTTTCTTCTAGACACCAAGGGCAAACTCTATCGTTGGCGGTCTCCCGTCATTATAGAGAAAGGGGGAAAAATCGAGGTTAACGGTCACTTGATCGACCTCAAGAGAGTCGTGCTTGATGGTTCCGCAGCAACCCCTGTAACCAAAGTATCAGCGGAACAATGGGGACGTCCTTAGATGACTTCTGTAATGACAACACGGCTCCACAAAAGGTGCTTTTGGCGTTTTCCATTACCTATACGCCAATAATGATATATGCCCTGAAGGTAAGTCGCGGCCGATTGTTAGGGCTTCTGCACCTTTTGATTTTCTTGAATTGTGCTTTCACCTTCGGGTACATGACATTCGCGCATTTTGAAAGCACGAACAAGGTCGCGCTCACTATGGGAGCAGTAGTTGCACTCCTTTGGGGGGTGTATTCAGCCATAGAAACCTGGAGATTCATCACCTCCAGATGCCGGTTGTGCTTGCTAGGCCGCAGGTACATTCTGGCCCCTGCCCACCACGTTGAAAGTGTCGCAGGCTTTCATCCGATAACGGCAAGTGATAACCACGCATTTGTCGTTCGGCGTCCCGGCTCCACTACAGTCAACGGCACATTGGTGCCCGGGTTGAAAAGCCTCGTGTTGGGTGGCAGAAGAGCTGTTAAACGAGGAGTGGTGAACCTTGTTAAATATGCCAAATAACAACGGCAAGCAGCAGAAAAGAAAAAAGGGGGATGGCCAGCCAGTCAATCAGCTGTGCCAGATGCTGGGCAGGATCATCGCCCAGCAAAACCAGCCCAGAGGTAAGGGACCGGGAAAGAAGAATAAGAAGAGAAGCCCGGAGAAGCCCCATTTCCCTCTGGCGACTGAAGATGACGTTAGGCATCACTTCACCCCTAGTGAGCGACAATTGTGTCTGTCGTCAATCCAAACTGCCTTTAACCAAGGCGCCGGAACTTGCACCCTGTCAGACTCGGGTAGGGTGAGTTATGCGGTGGAGTTTAGTTTGCCTACACATCATACTGTGCGCCTGATTCGTGCCACAACATCACCCTCAGCATGATGAGCTGGCATTCTTGAGACATCCCAGTGTTTGAATTGGAAGTGTGTGTGGTGAATGGCACTGATTGACATTGTGCCTCTAAGTCACCTATTCAATTAGGGCGACCGTATGGGGGTAGAATTTAATTGGCGAAAACCATGCGGCCG
>prrsl1acon
ATGGCTGCGTCCTTTCTTTTCCTCTTGGTTGGTTTTGAACGTTTCATGGTTTCTCAGGCGTTCGCCTGTAAACCGTGTTTCAGTTCGAGTCTTTCAGATATCAAGACCAATACCACCAGNGCAGCAAGTTCCGTTGTCCTCCAAGACATCAGCTGTCTTAGGCATAACAACCCGTCCTCTNCGGCGTTTCGCAAAATCCCTCAGTGCCGCACGGCGATAGGAACACCCGTCTACATCACTATCACAGCCAACGTGACGGATGAGAATTATTTGCATTCCTCTGACCTTCTCATGCTCTCTTCTTGCCTTTTCTACGCTTCTGAGATGAGTGAAAAGGGATTTAAGGTGATATTTGGCAATGTGTCAGGCATTGTGGCTGTGTGTGTCAANTTTACCAGCTATGTTCAACATGTCAAGGAGTTCACCCAGCGATCCTTAGTGGTTGACCATGTGCGGCTGCTTCACTTCATGACACCTGAAACTATGCGGTGGGCGACCGTTTTAGCCTGTCTTTTTGCCATTCTGCTGGCGATTTGAATGTTCAGGTATGTTGGGGAAATGCTTGACCGCGGGCTGCTGCTCGCAATTGCNTTTTTTGTGGTGTATCGTGCCGTTCTGTTTTGTTGCGCTCGTCAACGCCAACAACANCAGCAGCTCCCATTTACAGTTGATTTANAACCTGACGATATGTGAGCTGAATGGCACAGATTGGCTAAATAAAAGTTTTGATTGGGCGGTGGAGACCTTTGTTATNTTTCCTGTGTTGACTCATNTTGTCTCCTATGGCGCCCTCACCACCAGCCATTTCCTTGACACAGTCGGCCTGANCACCGTGTCTGCCGCCGGATATTACCACNGGCGGTATGTCTTGAGTAGCATTTACGCCGTCTGCGCCCTGGCNGCGTTAACTTGCTTCGTCATCAGGCTAACAAAAAATTGTATGTCCTGGCGTTACTCATGCACCAGATANACTAANTTTCTTCTGGACACCAAGGGCAAACTCTATCGTTGGCGGTCTCCTGTCATCATAGAGAAAGGGGGTAAAATTGAGGTCGAAGGTCACCTGATCGACCTCAAGAGAGTTGTGCTTGACGGTNCCGCGGCAACCCCTGTAACCAAAGTTTCAGCGGAACAATGGGGTCGTCCTTAGACGANTTCTGCTATGACAGCNCAGCCCCGCAAAAGGTGCTTTTGGCGTTTTCCATCACCTACACGCCAATAATGATATATGCCTTGAAGGTAAGTCGCGGTCGACTGCTGGGGCTCTTGCACCTCTTAATATTCCTGAATTGTGCCTTTACTTTTGGGTATATGACATTTATTCATTTTGAGAGNACAAACAAGGTCGCACTTACTATGGGAGCGGTGATTGCTCTCCTCTGGGGGGTGTATTCAGCCATTGAAACCTGGAGATTCATCACCTCCAGATGCCGGTTGTGCTTGCTAGGCCGCAAGTACATTCTGGCCCCTGCCCACCACGTTGAAAGTGNCGCAGGCTTTCATCCGATAACGGCAAATGATAACCACGCATTTGTCGTCCGGCGTCCCGGCTCCACTACGGTCAACGGCACACTGGTGCCCGGGTTGAAAAGCCTCGTGTTGGGTGGCAGAAGAGCTGTTAANCGAGGAGTGGTGAACCTTGTTAAATATGCCAAATAACANCGGCAGACAGCAAAATAAAAAGAANGGGGNTGGCCAGCCAGTCAATCAGCTGTGCCAGATGTTGGGCAAGATTATCGCCCAACAGAGCCAGTCCAGAGGCAAGGGACCGGGGAAGAAGAATAAGAATNGAAACCCGGAGAAGCCCCATTTTCCTCTAGCGACTGAAGATGACGTCAGACATCACTTTACCCCCAGTGAGCGACAATTGTGTCTGTCGTCAATCCGGACTGCCTTTAACCAAGGNGCTGGAACTTGNACCCTGTCAGACTCAGGGAGAATAAGTTACACTGTGGAGTTCAGTCTGCCTACTCGTCATACTGTGCGCTTGATTCGCGCCACAGCGTCACCCTCAGCATGATGAGCTGGCATTCTTGAGACATCCCAGTGCCTGAATTGGAAGAATGAGTGGTGAATGGCACTGATTGACATTGTGCCTCTAAGTCACCTATTCAATTAGGGCGACCGTATGGGGGTAATATTTAATTGGCGAGAACCATGCGGCCGAAATT
>prrsl5_con
ATGGCTTCGTCCCTTCTTTTCCTCGTGGTTGGTTTTAAATGTCTCTTGGTTTCTCAGGCGTTCGCCTGCAAACCATGTTTCAGTTCGAGTCTTGCANANATTNAGACCAACACCACCGCAGCGGCAAGCTTTGCTGTCCTCCAAGACATCAGTTGCCTTAGGCATCGCGACTCGGCCTCTGAGGCGATTCGCAAAATCCCTCAGTGCCGTACGGCGATAGGGACACCNGTGTATGTTACCATCACAGCCAATGTGACAGATGAGAATTATTTACATTCTTCTGATCTCCTCATGCTTTCTTCTTGCCTTTTCTATGCTTCTGAGATGAGTGAAAAGGGATTTAAGGTGGTATTTGGCAATGTGTCAGGCATCGTGGCTGTGTGTGTCAATTTTACCAGCTACGTCCAACATGTCAAGGAGTTTACCCAACGCTCCCTGGTGGTCGACCATGTGCGGTTGCTCCATTTCATGACACCTGAGACCATGAGGTGGGCAACTGTTTTAGCCTGTCTTTTTGCCATTCTGTTGGCAATTTGAATGTTTAAGNATGTTGGAGAAATGCTTGACCGCGGGCTGTTGCTCGCNATTGCTTTCTTTGTGGTGTATCGTGCCGTTCTGTTTTGCTGTGCTCGCCAACGCCAGCAACNACAGCAGCTCCCATCTACAGCTGATTTACAACTTGACGCTATGTGAGCTGAATGGCACAGATTGGCTAGCTAACAAATTTGATTGGGCAGTGGAGAGTTTTGTCATCTTTCCCGTTTTGACTCACATTGTCTCCTATGGTGCCCTCACTACCAGCCATTTCCTTGACACAGTCGNNNTNNTCACTGTGTCTACCGCCGGGTTTGTTCACGGGCGGTATGTCCTAAGTAGCATCTACGCGGTCTGTGCCCTGGCTGCGTTGANTTGCTTCGTCATTAGGTTTGCAAAGAATTGCATGTCCTGGCGCTACGCGTGTACCAGATATACCAACTTTCTTCTGGACACTAAGGGCNNACTCTATCGTTGGCGGTCGCCTGTCATCATAGAGAAAAGGGGCAAAGTTGAGGTCGAAGGTCATCTGATCGACCTCAAAAGAGTTGTGCTTGATGGTTCCGNGGCAACCCCTATAACCAGAGTTTCAGCGGAACAATGGGGTCGTCCTTAGATGACTTCTGTCNTGATAGCACGGCTCCANAAAAGGTGCTTTTGGCGTTTTCTATTACCTACACGCCAGTGATGATATATGCCCTAAAGGTGAGTCGCGGCCGACTGCTAGGGCTTCTGCACCTTTTGATCTTCCTGAATTGTGCTTTCACCTTCGGGTACATGACTTTCGCGCACTTTCAGAGTACAAATAAGGTCGCGCTCACTATGGGAGCAGTAGTTGCACTCCTTTGGGGGGTGTACTCAGCCATAGAAACCTGGAAATTCATCACCTCCAGATGCCGTTTGTGCTTGCTAGGCCGCAAGTACATTCTGGCCCCTGCCCACCACGTTGAAAGTGCCGCAGGCTTTCATCCGATTGCGGCAAATGATAACCACGCATTTGTCGTCCGGCGTCCCGGCTCCACTACGGTCAACGGCACATTGGTGCCCGGGTTAAAAAGCCTCGTGTTGGGTGGCAGAAAAGCTGTTAAACAGGGAGTGGTAAACCTTGTCAAATATGCCAAATAACAACGGCAAGCAGCAGAAGAGAAAGAAGGGGGATGGCCAGCCAGTCAATCAGCTGTGCCAGATGCTGGGTAAGATCATCGCTCAGCAAAACCAGTCCAGAGGCAAGGGACCGGGAAAGAAAAATAAGAAGAAAAACCCGGAGAAGCCCCATTTTCCTCTAGCGACTGAAGATGATGTCAGACATCACTTTACCCCTAGTGAGCGGCAATTGTGTCTGTCGTCAATCCAGACCGCCTTTAATCAAGGCGCTGGGACTTGCACCCTGTCAGATTCAGGGAGGATAAGTTACACTGTGGAGTTTAGTTTGCCTACGCATCATACTGTGCGCCTGATCCGCGTCACAGCATCACCCTCAGCATGATGGGCTGGCATTCTTGAGGCATCTCAGTGTTTGAATTGGAAGAATGTGTGGTTAACGGCACTGATTGACATTGTGCCTCTAAGTCACCTATTCAATTAGGGCGACCGTGTGGGGGTGAGATTTAATTGGCGAGAACCATGCGGCCGAAATTAAAAAAAAAAAAAAAAAAAAAAAAAAAAAAAAAAAAAAA
>rubulaMcon
CTGCCTGCATGTTGCCATTCGGTGCCGGACCATTGCTGGACAGCCCAGAGAAAATCCTGGAAGGGTNAGATCTGTGTGAAATCAAAGTACGGAAAAGTGCCGCAGTTAAGGAAGAGATTTTATTCGAAGTTACGGCACTGCCAAAAATATTCCAAGGGTTCCAGATTAGTGCACAGCCACTGATTAAGGTCTCCTCAGAGAAGTATGTTAAAGCACCAGGAAAGATCAATGCAGGTGNTGAATACAAGTTCTATCCAACCTTCGTATCACTTACCTACTGTCCTACCACACTCAANNTTCAAGGTCGCCAGACNTCTGGCCACTGTGCGGGCAAAGTTCATGAGGAGTATCCACCTNGANATCTTGCTCATCTTCGAATGCAAGGATGANGCNNCCATGGCCAAAGCGCTGATCAAGAGAG
>rva_con
ATGGAGGTTCTNTACTCATTGTCAAAAACTTTGAAGGATGCTAGNGATAAAATNGTTGAAGGTACANTATANTCNAATGTAAGTGANTTNATTCAACAATTTAANCAAATGATAGTTACTATGAATGGNAATGATTTTCAAACAGGAGGAATNGGAAATTTGCCAATNAGGAATTGGACTTTTGATTTTGGATTACTTGGTACTACTTTNCTTAATNTAGATGCAAATTACGTTGAGAATGCTAGAACTACNATNGAATANTTTATTGATTTTNTAGATAANGTATGNATGGATGAAATAGCNAGAGAATCACAACGAAATGGAATAGCACCACAATCTGAAGCACTNAGAAAGCTGTCNNGTATTAAATTTAANAGAATTAATTTTGATAATTCNTCTGATTATATTGAGAANTGGAATCTACAGAANAGGCGNCAGCGCACTGGNTTTGTANTTCATAAACCAAANATACTTCCATANTCAGCATCATTNACNCTAAATCGNTCACANCCAGCTCATGATAATTTNATGGGAACNATGTGGATTAACGCNGGATCAGAAATTCAAGTAGCTGGATTNGATTANTCATGTGCNNTTAATGCACCAGCAAANATTCAGCAGTTTGAACATGTNGTACCNCTAAGACGNGCTCTCACAACA
>saureuscon
GTATGGCAATTGTTTCAATGTTACTTATAGGGATGGCTATCAGTAATGTTTCGAAAGGGCAATACGCAAAGAGGTTTTTCTTTTTCGCTACTAGTTGCTTAGTGTTAACTTTAGTTGTAGTTTCAAGTCTAAGTAGCTCAGCAAATGCATCACAAACAGATAACGGCGTAAATAGAAGTGGTTCTGAAGATCCAACAGTATATAGTGCAACTTCAACTAAAAAATTACATAAAGAACCTGCGACTTTAATTAAAGCGATTGATGGTGATACGGTTAAATTAATGTACAAAGGTCAACCAATGACATTCAGACTATTATTGGTTGATACACCTGAAACAAAGCATCCTAAAAAAGGTGTAGAGAAATATGGTCCTGAAGCAAGTGCATTTACGAAAAAAATGGTAGAAAATGCAAAGAAAATTGAAGTCGAGTTTGACAAAGGTCAAAGAACTGATAAATATGGACGTGGCTTAGCGTATATTTATGCTGATGGAAAAATGGTAAACNAAGCTTTAGTTCGTCAAGGCTTGGCTAAAGTTGCTTATGTTTATAAACCTAACAATACACATGAACAACTTTTAAGAAAAAGTGAAGCACAAGCGAAAAAAGAGAAATTAAATATTTGGAGCGAAGACAACGCTGATTCAG
>shev_con
NNNATGNTNTNNATNCATGGNTCACCTGTGAACTCNTACACTAATACACCNTACACCGGTGCCCTCGGCTTACTTGATTTTGCACTCGAGCTTGAGTTNCGCAATTTAACACCTGGNAANACTAATACGCGCGTNTCNCGNTACTCGAGTAGCGCGCGCCATAAACTGCGCCGAGGNCCTGATGGTACTGCTGAGNTAANTACTACTGCTGCCACACGNTTTATGAAAGATCTCCANTTTACGGGNACCAATGGTGTTGGTGAGGTCGGTCGTGGTATAGCGCTAACTTTGTTTAATCNTGCTGANACGCNTCTCGGCGGGCTTCCGACAGAATTNNTTTCGTCGGCT
>sva_con
TGCNATTGGTGTGGTCTGCGAGTTCTAGCCTACTCGTTTNTCCCCNANNCACTCANTCNCNCACNAAAANTNTGTTGTNACTACAAGATTTAGCCCTCGCACGNGATGTGCGNTAACCNCAAGATTGACTCAAGCGCGGAAAGCGCTGTAACCACATGCTGTTAGTCCCTTTATGGCTGCGAGATGGCTATCCACCTCGGATCACTGAACTGGAGCTCGACCCTCCTTAGTAAGGGAACCGAGAGGCCTTCTTGCAACAAGCTCCGACACAGAGTCCACGTGATTGCTACCACCATGAGTACATGGTTCTCCCCTCTCGACCCAGGACTTCTTTTTGAATATCCACGGCTCGATCCAGAG
>tgeS_con
TCTGCTGAAGGTGCTATTATATGCATTTGNAAGGGCTCACCACCTACTACCACCANNGANTCTAGTTTGACTTGCAATTGGGGTAGTGAGTGCAGGTTAAACCATAAGTTCCCTATATGTCCTTCTAATTCAGAGGCAAATTGTGGTAATATGNTNTATGGCCTACAATGGTNTGCAGATGNGGTTGTTGCTTATTTACATGGTGCNAGTTACCGTATTAGNTTTGAAAATCAATGGTCTGGCACTGTNACANTTGGTGATATGCGTGCGACNACNTNANAANNCGCTGGCACGCTTGTAGACCTTTGGTGGTTTAATCCTGTTTATGATGTCAGTTATTATAGNGTTAATAATAAAAAT
