# Supplementary material for: Analytic and Diagnostic Validation of a Targeted Next-Generation Sequencing Panel for Common and Emerging Swine Respiratory Pathogens
Source: Microorganisms. 2026 May 20;14(5):1159. doi: 10.3390/microorganisms14051159 (PMC13209278; doi:10.3390/microorganisms14051159)
Supplement: Supplementary file 1 [file microorganisms-14-01159-s001.zip › microorganisms-4275355-supplementary/Data File S2 SHIC-Pig-WGAG25016_PRD_MLSv01_REGION_A.bed]

track name="PRD_MLS_Designed" description="Amplicon_Insert_PRD_MLS" db=other ionVersion=4.0 type=bedDetail
Boca_4	17	202	Boca_4_1.51222	.	SUBMITTED_REGION=Boca_4;Pool=2
Erysipelot	17	226	Erysipelot_1.268833	.	SUBMITTED_REGION=Erysipelot;Pool=1
LelysPRRS1	17	162	LelysPRRS1_1.1.220480	.	SUBMITTED_REGION=LelysPRRS1;Pool=2
PRRS_L2	17	161	PRRS_L2_1.1.252700	.	SUBMITTED_REGION=PRRS_L2;Pool=1
P_mult	17	251	P_mult_1.584608	.	SUBMITTED_REGION=P_mult;Pool=2
rubulaMcon	17	156	rubulaMcon_1.114205	.	SUBMITTED_REGION=rubulaMcon;Pool=1
Bordetella	18	244	Bordetella_1.71829	.	SUBMITTED_REGION=Bordetella;Pool=1
Flu_N2v	18	230	Flu_N2v_1.220279	.	SUBMITTED_REGION=Flu_N2v;Pool=1
PCV4_rep	18	173	PCV4_rep_1.60806	.	SUBMITTED_REGION=PCV4_rep;Pool=2
Requi_traA	18	133	Requi_traA_1.40405	.	SUBMITTED_REGION=Requi_traA;Pool=1
Rubula_NP	18	181	Rubula_NP_1.462482	.	SUBMITTED_REGION=Rubula_NP;Pool=2
SVDV_1	18	253	SVDV_1_1.630436	.	SUBMITTED_REGION=SVDV_1;Pool=2
Sapo_VIIa	18	110	Sapo_VIIa_1.105971	.	SUBMITTED_REGION=Sapo_VIIa;Pool=1
Sapo_VIb	18	236	Sapo_VIb_1.88054	.	SUBMITTED_REGION=Sapo_VIb;Pool=1
Sendai_2	18	184	Sendai_2_1.201100	.	SUBMITTED_REGION=Sendai_2;Pool=1
Y_entero1	18	230	Y_entero1_1.17151	.	SUBMITTED_REGION=Y_entero1;Pool=2
Actinosuis	19	131	Actinosuis_1.296022	.	SUBMITTED_REGION=Actinosuis;Pool=1
Astro_3a	19	158	Astro_3a_1.410379	.	SUBMITTED_REGION=Astro_3a;Pool=1
Astro_5a	19	251	Astro_5a_1.268302	.	SUBMITTED_REGION=Astro_5a;Pool=2
Astro_5b	19	134	Astro_5b_1.261578	.	SUBMITTED_REGION=Astro_5b;Pool=2
Atyppest_5	19	182	Atyppest_5_1.665117	.	SUBMITTED_REGION=Atyppest_5;Pool=2
Atyppest_6	19	161	Atyppest_6_1.607232	.	SUBMITTED_REGION=Atyppest_6;Pool=1
Atyppest_7	19	191	Atyppest_7_1.684821	.	SUBMITTED_REGION=Atyppest_7;Pool=1
CSF_E2	19	182	CSF_E2_1.286081	.	SUBMITTED_REGION=CSF_E2;Pool=2
Chik_China	19	157	Chik_China_1.265645	.	SUBMITTED_REGION=Chik_China;Pool=2
ChlamompA1	19	226	ChlamompA1_1.476942	.	SUBMITTED_REGION=ChlamompA1;Pool=1
Chlpecorum	19	248	Chlpecorum_1.865935	.	SUBMITTED_REGION=Chlpecorum;Pool=1
FluC_NP	19	177	FluC_NP_1.164166	.	SUBMITTED_REGION=FluC_NP;Pool=2
Nipah_N	19	207	Nipah_N_1.310894	.	SUBMITTED_REGION=Nipah_N;Pool=1
OrthNdelle	19	232	OrthNdelle_1.416266	.	SUBMITTED_REGION=OrthNdelle;Pool=1
Orthitaly2	19	238	Orthitaly2_1.522598	.	SUBMITTED_REGION=Orthitaly2;Pool=1
SVA	19	156	SVA_1.71056	.	SUBMITTED_REGION=SVA;Pool=1
Sapo_IXc	19	152	Sapo_IXc_1.122115	.	SUBMITTED_REGION=Sapo_IXc;Pool=2
Svesi_con	19	123	Svesi_con_1.3138	.	SUBMITTED_REGION=Svesi_con;Pool=1
cytogB_con	19	141	cytogB_con_1.34947	.	SUBMITTED_REGION=cytogB_con;Pool=1
APP_ApxI	20	238	APP_ApxI_1.1.462916	.	SUBMITTED_REGION=APP_ApxI;Pool=1
Astro_4	20	222	Astro_4_1.271648	.	SUBMITTED_REGION=Astro_4;Pool=2
Boca	20	205	Boca_1.40904	.	SUBMITTED_REGION=Boca;Pool=1
ChlamompA2	20	206	ChlamompA2_1.566200	.	SUBMITTED_REGION=ChlamompA2;Pool=1
Ecoli_F4ab	20	164	Ecoli_F4ab_1.39548	.	SUBMITTED_REGION=Ecoli_F4ab;Pool=1
Kobu_5	20	140	Kobu_5_1.421333	.	SUBMITTED_REGION=Kobu_5;Pool=1
Kobu_6	20	164	Kobu_6_1.416010	.	SUBMITTED_REGION=Kobu_6;Pool=2
Kobu_8	20	239	Kobu_8_1.383733	.	SUBMITTED_REGION=Kobu_8;Pool=1
Orth2jones	20	248	Orth2jones_1.489812	.	SUBMITTED_REGION=Orth2jones;Pool=1
Orth3italy	20	244	Orth3italy_1.405452	.	SUBMITTED_REGION=Orth3italy;Pool=2
Ortho3USA3	20	228	Ortho3USA3_1.417249	.	SUBMITTED_REGION=Ortho3USA3;Pool=2
OrthorUSA2	20	248	OrthorUSA2_1.455357	.	SUBMITTED_REGION=OrthorUSA2;Pool=1
Orthosero1	20	248	Orthosero1_1.466762	.	SUBMITTED_REGION=Orthosero1;Pool=2
Sapo_IXb	20	242	Sapo_IXb_1.149842	.	SUBMITTED_REGION=Sapo_IXb;Pool=1
Seneca	20	230	Seneca_1.445677	.	SUBMITTED_REGION=Seneca;Pool=1
Ssuis_aroA	20	147	Ssuis_aroA_1.317203	.	SUBMITTED_REGION=Ssuis_aroA;Pool=2
TGERespCor	20	201	TGERespCor_1.275605	.	SUBMITTED_REGION=TGERespCor;Pool=1
papilloE22	20	196	papilloE22_1.198850	.	SUBMITTED_REGION=papilloE22;Pool=2
Astro_4b	21	215	Astro_4b_1.355040	.	SUBMITTED_REGION=Astro_4b;Pool=1
Astro_4c	21	155	Astro_4c_1.353386	.	SUBMITTED_REGION=Astro_4c;Pool=1
Astro_4d	21	104	Astro_4d_1.362775	.	SUBMITTED_REGION=Astro_4d;Pool=2
Astro_4e	21	208	Astro_4e_1.401945	.	SUBMITTED_REGION=Astro_4e;Pool=1
B_bronch	21	208	B_bronch_1.3976	.	SUBMITTED_REGION=B_bronch;Pool=2
BacillpagA	21	247	BacillpagA_1.53942	.	SUBMITTED_REGION=BacillpagA;Pool=1
ChiWAfrica	21	222	ChiWAfrica_1.247213	.	SUBMITTED_REGION=ChiWAfrica;Pool=1
Chik_ECSA	21	174	Chik_ECSA_1.300294	.	SUBMITTED_REGION=Chik_ECSA;Pool=1
E_coli_stb	21	152	E_coli_stb_1.437859	.	SUBMITTED_REGION=E_coli_stb;Pool=1
Flu_H3a	21	108	Flu_H3a_1.107483	.	SUBMITTED_REGION=Flu_H3a;Pool=2
Flu_H5b	21	194	Flu_H5b_1.160871	.	SUBMITTED_REGION=Flu_H5b;Pool=1
Flu_N1j	21	218	Flu_N1j_1.60501	.	SUBMITTED_REGION=Flu_N1j;Pool=1
Flu_N2b	21	252	Flu_N2b_1.24429	.	SUBMITTED_REGION=Flu_N2b;Pool=2
HP_PRRS	21	241	HP_PRRS_1.78798	.	SUBMITTED_REGION=HP_PRRS;Pool=1
JEVgenoIV	21	233	JEVgenoIV_1.89594	.	SUBMITTED_REGION=JEVgenoIV;Pool=1
Kobu_7	21	164	Kobu_7_1.374297	.	SUBMITTED_REGION=Kobu_7;Pool=1
Mycobacter	21	170	Mycobacter_1.172429	.	SUBMITTED_REGION=Mycobacter;Pool=1
Mycsuis16S	21	254	Mycsuis16S_1.80860	.	SUBMITTED_REGION=Mycsuis16S;Pool=2
Orthochina	21	219	Orthochina_1.1782	.	SUBMITTED_REGION=Orthochina;Pool=1
PRRS_L1H_1	21	158	PRRS_L1H_1_1.1.547640	.	SUBMITTED_REGION=PRRS_L1H_1;Pool=1
PRRS_L1H_2	21	224	PRRS_L1H_2_1.1.532142	.	SUBMITTED_REGION=PRRS_L1H_2;Pool=1
PRRS_L5A_1	21	222	PRRS_L5A_1_1.1.223333	.	SUBMITTED_REGION=PRRS_L5A_1;Pool=1
Parvo2b	21	198	Parvo2b_1.21914	.	SUBMITTED_REGION=Parvo2b;Pool=1
Porcflu1_2	21	186	Porcflu1_2_1.187971	.	SUBMITTED_REGION=Porcflu1_2;Pool=2
PseudogBII	21	214	PseudogBII_1.6591	.	SUBMITTED_REGION=PseudogBII;Pool=1
S_suis_gdh	21	255	S_suis_gdh_1.1240841	.	SUBMITTED_REGION=S_suis_gdh;Pool=1
SalmoninvA	21	256	SalmoninvA_1.1.13297	.	SUBMITTED_REGION=SalmoninvA;Pool=2
Sapelo_2	21	185	Sapelo_2_1.57794	.	SUBMITTED_REGION=Sapelo_2;Pool=1
Sapo_IIIb	21	252	Sapo_IIIb_1.57902	.	SUBMITTED_REGION=Sapo_IIIb;Pool=1
Sapo_VIc	21	174	Sapo_VIc_1.264876	.	SUBMITTED_REGION=Sapo_VIc;Pool=2
ShyicurpoB	21	161	ShyicurpoB_1.46033	.	SUBMITTED_REGION=ShyicurpoB;Pool=2
Shyicustuf	21	147	Shyicustuf_1.162168	.	SUBMITTED_REGION=Shyicustuf;Pool=1
Tabortisui	21	110	Tabortisui_1.45307	.	SUBMITTED_REGION=Tabortisui;Pool=1
equisimgki	21	188	equisimgki_1.648824	.	SUBMITTED_REGION=equisimgki;Pool=1
Apesti_6_1	22	236	Apesti_6_1_1.177364	.	SUBMITTED_REGION=Apesti_6_1;Pool=2
Astro_5e	22	176	Astro_5e_1.396894	.	SUBMITTED_REGION=Astro_5e;Pool=1
Brucella	22	135	Brucella_1.24313	.	SUBMITTED_REGION=Brucella;Pool=1
Brucelsuis	22	240	Brucelsuis_1.181412	.	SUBMITTED_REGION=Brucelsuis;Pool=2
Burkpseudo	22	186	Burkpseudo_1.60776	.	SUBMITTED_REGION=Burkpseudo;Pool=1
CSF_UTR	22	164	CSF_UTR_1.188964	.	SUBMITTED_REGION=CSF_UTR;Pool=2
C_chauvoei	22	193	C_chauvoei_1.2487	.	SUBMITTED_REGION=C_chauvoei;Pool=1
Cperf_beta	22	247	Cperf_beta_1.1.132661	.	SUBMITTED_REGION=Cperf_beta;Pool=1
E_coli_eae	22	248	E_coli_eae_1.204010	.	SUBMITTED_REGION=E_coli_eae;Pool=1
EcoliF18ac	22	180	EcoliF18ac_1.334728	.	SUBMITTED_REGION=EcoliF18ac;Pool=1
FMDV_Asia1	22	157	FMDV_Asia1_1.49481	.	SUBMITTED_REGION=FMDV_Asia1;Pool=2
FMDV_SAT1	22	138	FMDV_SAT1_1.216163	.	SUBMITTED_REGION=FMDV_SAT1;Pool=2
Flu_H1b	22	199	Flu_H1b_1.184140	.	SUBMITTED_REGION=Flu_H1b;Pool=1
Flu_H5a	22	247	Flu_H5a_1.78683	.	SUBMITTED_REGION=Flu_H5a;Pool=2
Glass_infB	22	174	Glass_infB_1.344930	.	SUBMITTED_REGION=Glass_infB;Pool=2
IngelvacL8	22	113	IngelvacL8_1.1.664309	.	SUBMITTED_REGION=IngelvacL8;Pool=1
PCV2_rep	22	148	PCV2_rep_1.189720	.	SUBMITTED_REGION=PCV2_rep;Pool=2
PEDV_N	22	252	PEDV_N_1.639284	.	SUBMITTED_REGION=PEDV_N;Pool=1
PRRS_L1E	22	212	PRRS_L1E_1.1.630753	.	SUBMITTED_REGION=PRRS_L1E;Pool=1
PRRS_L7	22	220	PRRS_L7_1.1.649520	.	SUBMITTED_REGION=PRRS_L7;Pool=1
PRRS_L8_1	22	227	PRRS_L8_1_1.1.1037285	.	SUBMITTED_REGION=PRRS_L8_1;Pool=1
PRRS_L9_2	22	235	PRRS_L9_2_1.1.1063360	.	SUBMITTED_REGION=PRRS_L9_2;Pool=1
Rabies_fox	22	112	Rabies_fox_1.374242	.	SUBMITTED_REGION=Rabies_fox;Pool=2
RhodocVapA	22	232	RhodocVapA_1.306818	.	SUBMITTED_REGION=RhodocVapA;Pool=2
Sapo_VIII	22	196	Sapo_VIII_1.117557	.	SUBMITTED_REGION=Sapo_VIII;Pool=2
Sendai_3	22	252	Sendai_3_1.362838	.	SUBMITTED_REGION=Sendai_3;Pool=1
prrsl1_con	22	194	prrsl1_con_1.1.932999	.	SUBMITTED_REGION=prrsl1_con;Pool=2
APP_sero14	23	134	APP_sero14_1.34105	.	SUBMITTED_REGION=APP_sero14;Pool=2
Astro_2a	23	126	Astro_2a_1.271622	.	SUBMITTED_REGION=Astro_2a;Pool=2
Astro_2c	23	125	Astro_2c_1.374165	.	SUBMITTED_REGION=Astro_2c;Pool=2
Astro_2d	23	157	Astro_2d_1.351451	.	SUBMITTED_REGION=Astro_2d;Pool=1
Astro_2f	23	153	Astro_2f_1.271091	.	SUBMITTED_REGION=Astro_2f;Pool=2
Astro_5c	23	254	Astro_5c_1.373916	.	SUBMITTED_REGION=Astro_5c;Pool=1
Burkholde	23	238	Burkholde_1.198308	.	SUBMITTED_REGION=Burkholde;Pool=1
Cburneticd	23	249	Cburneticd_1.1.823326	.	SUBMITTED_REGION=Cburneticd;Pool=2
Chik_Asian	23	234	Chik_Asian_1.538535	.	SUBMITTED_REGION=Chik_Asian;Pool=1
Cpecorupmp	23	117	Cpecorupmp_1.567595	.	SUBMITTED_REGION=Cpecorupmp;Pool=1
EMCV	23	226	EMCV_1.441705	.	SUBMITTED_REGION=EMCV;Pool=1
EnterovanA	23	160	EnterovanA_1.748850	.	SUBMITTED_REGION=EnterovanA;Pool=2
FLu_H3b	23	225	FLu_H3b_1.67218	.	SUBMITTED_REGION=FLu_H3b;Pool=2
FMDV_O	23	228	FMDV_O_1.52963	.	SUBMITTED_REGION=FMDV_O;Pool=2
FluC_M	23	145	FluC_M_1.546764	.	SUBMITTED_REGION=FluC_M;Pool=1
Flu_N2c	23	203	Flu_N2c_1.148367	.	SUBMITTED_REGION=Flu_N2c;Pool=2
Flu_N2i	23	224	Flu_N2i_1.145065	.	SUBMITTED_REGION=Flu_N2i;Pool=2
Flu_N2r	23	257	Flu_N2r_1.173990	.	SUBMITTED_REGION=Flu_N2r;Pool=1
Orthopox	23	133	Orthopox_1.383943	.	SUBMITTED_REGION=Orthopox;Pool=2
PAdV	23	186	PAdV_1.60844	.	SUBMITTED_REGION=PAdV;Pool=1
PAdVA_1	23	251	PAdVA_1_1.13846	.	SUBMITTED_REGION=PAdVA_1;Pool=2
PAdVB_1	23	247	PAdVB_1_1.339304	.	SUBMITTED_REGION=PAdVB_1;Pool=2
PAdVC	23	250	PAdVC_1.45308	.	SUBMITTED_REGION=PAdVC;Pool=1
PRRS_L1H_3	23	148	PRRS_L1H_3_1.1.1439473	.	SUBMITTED_REGION=PRRS_L1H_3;Pool=1
Requi_vapN	23	186	Requi_vapN_1.1412	.	SUBMITTED_REGION=Requi_vapN;Pool=1
RotaAnsp31	23	238	RotaAnsp31_1.1.1236404	.	SUBMITTED_REGION=RotaAnsp31;Pool=1
S_suis_Nox	23	251	S_suis_Nox_1.125736	.	SUBMITTED_REGION=S_suis_Nox;Pool=1
Sapelo_1	23	186	Sapelo_1_1.62325	.	SUBMITTED_REGION=Sapelo_1;Pool=1
Sapo_IIIc	23	243	Sapo_IIIc_1.83742	.	SUBMITTED_REGION=Sapo_IIIc;Pool=1
Sapo_V.3	23	155	Sapo_V.3_1.201590	.	SUBMITTED_REGION=Sapo_V.3;Pool=1
Sapo_Xb	23	228	Sapo_Xb_1.307766	.	SUBMITTED_REGION=Sapo_Xb;Pool=2
SaureurpoB	23	246	SaureurpoB_1.6155	.	SUBMITTED_REGION=SaureurpoB;Pool=2
sva_con	23	172	sva_con_1.23262	.	SUBMITTED_REGION=sva_con;Pool=1
APP_sero15	24	224	APP_sero15_1.83502	.	SUBMITTED_REGION=APP_sero15;Pool=1
ASF_B646L	24	249	ASF_B646L_1.1.911775	.	SUBMITTED_REGION=ASF_B646L;Pool=2
ASF_MGFcon	24	169	ASF_MGFcon_1.16827	.	SUBMITTED_REGION=ASF_MGFcon;Pool=1
Actinobac	24	180	Actinobac_1.170097	.	SUBMITTED_REGION=Actinobac;Pool=1
Actinothdf	24	146	Actinothdf_1.297733	.	SUBMITTED_REGION=Actinothdf;Pool=2
Chlam_incA	24	216	Chlam_incA_1.1258402	.	SUBMITTED_REGION=Chlam_incA;Pool=2
E_coli_F5	24	225	E_coli_F5_1.903195	.	SUBMITTED_REGION=E_coli_F5;Pool=1
E_coli_sta	24	257	E_coli_sta_1.248800	.	SUBMITTED_REGION=E_coli_sta;Pool=1
FMDV_SAT3b	24	210	FMDV_SAT3b_1.12086	.	SUBMITTED_REGION=FMDV_SAT3b;Pool=1
Flu_H1d	24	112	Flu_H1d_1.105525	.	SUBMITTED_REGION=Flu_H1d;Pool=1
Flu_N1b	24	221	Flu_N1b_1.41755	.	SUBMITTED_REGION=Flu_N1b;Pool=2
Flu_N2e	24	117	Flu_N2e_1.108063	.	SUBMITTED_REGION=Flu_N2e;Pool=1
Kobu_1	24	161	Kobu_1_1.401483	.	SUBMITTED_REGION=Kobu_1;Pool=1
Kobu_2	24	158	Kobu_2_1.425218	.	SUBMITTED_REGION=Kobu_2;Pool=1
Kobu_4	24	140	Kobu_4_1.431430	.	SUBMITTED_REGION=Kobu_4;Pool=1
Morbilli_M	24	251	Morbilli_M_1.1.449855	.	SUBMITTED_REGION=Morbilli_M;Pool=1
Mycohyosyn	24	254	Mycohyosyn_1.191824	.	SUBMITTED_REGION=Mycohyosyn;Pool=1
Orthchina2	24	252	Orthchina2_1.86691	.	SUBMITTED_REGION=Orthchina2;Pool=2
PDCoV_M	24	190	PDCoV_M_1.384666	.	SUBMITTED_REGION=PDCoV_M;Pool=2
SEZ	24	204	SEZ_1.335349	.	SUBMITTED_REGION=SEZ;Pool=2
SalmoinvA2	24	247	SalmoinvA2_1.1.1198340	.	SUBMITTED_REGION=SalmoinvA2;Pool=1
Sapo_VIa	24	134	Sapo_VIa_1.256501	.	SUBMITTED_REGION=Sapo_VIa;Pool=1
Swinepox	24	111	Swinepox_1.86233	.	SUBMITTED_REGION=Swinepox;Pool=2
Toro_M2	24	221	Toro_M2_1.47173	.	SUBMITTED_REGION=Toro_M2;Pool=2
Toro_M3	24	233	Toro_M3_1.39192	.	SUBMITTED_REGION=Toro_M3;Pool=1
Toro_M4	24	121	Toro_M4_1.46927	.	SUBMITTED_REGION=Toro_M4;Pool=1
Toro_M5	24	119	Toro_M5_1.47271	.	SUBMITTED_REGION=Toro_M5;Pool=2
Toro_M6	24	230	Toro_M6_1.27418	.	SUBMITTED_REGION=Toro_M6;Pool=1
Toro_M7	24	119	Toro_M7_1.65910	.	SUBMITTED_REGION=Toro_M7;Pool=1
VES_1	24	157	VES_1_1.131199	.	SUBMITTED_REGION=VES_1;Pool=2
VES_4	24	155	VES_4_1.136942	.	SUBMITTED_REGION=VES_4;Pool=1
VES_5	24	246	VES_5_1.149248	.	SUBMITTED_REGION=VES_5;Pool=1
tgeS_con	24	98	tgeS_con_1.22506	.	SUBMITTED_REGION=tgeS_con;Pool=2
Astro_2b	25	118	Astro_2b_1.313277	.	SUBMITTED_REGION=Astro_2b;Pool=1
Astro_2e	25	158	Astro_2e_1.317971	.	SUBMITTED_REGION=Astro_2e;Pool=1
Astro_5d	25	166	Astro_5d_1.422750	.	SUBMITTED_REGION=Astro_5d;Pool=1
Brachy_hyo	25	153	Brachy_hyo_1.243925	.	SUBMITTED_REGION=Brachy_hyo;Pool=1
Chlampsitt	25	222	Chlampsitt_1.66019	.	SUBMITTED_REGION=Chlampsitt;Pool=2
FMDV_C	25	259	FMDV_C_1.15962	.	SUBMITTED_REGION=FMDV_C;Pool=1
Flu_H1a	25	108	Flu_H1a_1.212507	.	SUBMITTED_REGION=Flu_H1a;Pool=1
Flu_H3c	25	241	Flu_H3c_1.170430	.	SUBMITTED_REGION=Flu_H3c;Pool=1
Flu_N1c	25	219	Flu_N1c_1.23426	.	SUBMITTED_REGION=Flu_N1c;Pool=1
Flu_N2d	25	254	Flu_N2d_1.159738	.	SUBMITTED_REGION=Flu_N2d;Pool=2
Flu_N2h	25	251	Flu_N2h_1.60594	.	SUBMITTED_REGION=Flu_N2h;Pool=2
Flu_N2l	25	179	Flu_N2l_1.242364	.	SUBMITTED_REGION=Flu_N2l;Pool=2
Flu_N2n	25	253	Flu_N2n_1.2590	.	SUBMITTED_REGION=Flu_N2n;Pool=2
Getah_nsp1	25	143	Getah_nsp1_1.117793	.	SUBMITTED_REGION=Getah_nsp1;Pool=1
JEVgenoII	25	222	JEVgenoII_1.37682	.	SUBMITTED_REGION=JEVgenoII;Pool=1
Mhyopneldh	25	119	Mhyopneldh_1.1.156260	.	SUBMITTED_REGION=Mhyopneldh;Pool=2
PCV3	25	250	PCV3_1.355995	.	SUBMITTED_REGION=PCV3;Pool=2
PDCoV_E	25	233	PDCoV_E_1.208667	.	SUBMITTED_REGION=PDCoV_E;Pool=1
PRRRS_L5A_2	25	202	PRRRS_L5A_2_1.1.633211	.	SUBMITTED_REGION=PRRRS_L5A_2;Pool=1
Porcflu1_1	25	208	Porcflu1_1_1.155563	.	SUBMITTED_REGION=Porcflu1_1;Pool=1
Porcflu_M1	25	251	Porcflu_M1_1.585248	.	SUBMITTED_REGION=Porcflu_M1;Pool=1
Porcine_M2	25	246	Porcine_M2_1.478533	.	SUBMITTED_REGION=Porcine_M2;Pool=2
SHEV_4a	25	232	SHEV_4a_1.126154	.	SUBMITTED_REGION=SHEV_4a;Pool=1
Sapo_VIIb	25	203	Sapo_VIIb_1.140494	.	SUBMITTED_REGION=Sapo_VIIb;Pool=2
Sapo_Xa	25	234	Sapo_Xa_1.193725	.	SUBMITTED_REGION=Sapo_Xa;Pool=1
Sendai_1	25	252	Sendai_1_1.676577	.	SUBMITTED_REGION=Sendai_1;Pool=1
Ssui7cps7H	25	251	Ssui7cps7H_1.494149	.	SUBMITTED_REGION=Ssui7cps7H;Pool=1
Yentcoliti	25	180	Yentcoliti_1.139688	.	SUBMITTED_REGION=Yentcoliti;Pool=1
kobu_con	25	240	kobu_con_1.12126	.	SUBMITTED_REGION=kobu_con;Pool=2
C_septicum	26	248	C_septicum_1.70423	.	SUBMITTED_REGION=C_septicum;Pool=1
CjejunhipO	26	228	CjejunhipO_1.251193	.	SUBMITTED_REGION=CjejunhipO;Pool=2
E_coli_cnf	26	166	E_coli_cnf_1.1.625542	.	SUBMITTED_REGION=E_coli_cnf;Pool=1
Ebolaresto	26	249	Ebolaresto_1.356542	.	SUBMITTED_REGION=Ebolaresto;Pool=1
Ecolistx2e	26	216	Ecolistx2e_1.524827	.	SUBMITTED_REGION=Ecolistx2e;Pool=1
Efaeciumdd	26	245	Efaeciumdd_1.612178	.	SUBMITTED_REGION=Efaeciumdd;Pool=1
FMDV_A1	26	256	FMDV_A1_1.85401	.	SUBMITTED_REGION=FMDV_A1;Pool=1
FMDV_A2	26	257	FMDV_A2_1.114565	.	SUBMITTED_REGION=FMDV_A2;Pool=1
Flu_H1c	26	199	Flu_H1c_1.370491	.	SUBMITTED_REGION=Flu_H1c;Pool=2
Flu_N1k	26	204	Flu_N1k_1.126506	.	SUBMITTED_REGION=Flu_N1k;Pool=2
Getah_nsp3	26	214	Getah_nsp3_1.199278	.	SUBMITTED_REGION=Getah_nsp3;Pool=1
GlvtaA1vir	26	261	GlvtaA1vir_1.248155	.	SUBMITTED_REGION=GlvtaA1vir;Pool=1
GlvtaA2vir	26	261	GlvtaA2vir_1.238419	.	SUBMITTED_REGION=GlvtaA2vir;Pool=2
Listerahly	26	174	Listerahly_1.408577	.	SUBMITTED_REGION=Listerahly;Pool=1
Mycohyo16S	26	262	Mycohyo16S_1.77751	.	SUBMITTED_REGION=Mycohyo16S;Pool=2
PRRS_L9_1	26	113	PRRS_L9_1_1.1.716663	.	SUBMITTED_REGION=PRRS_L9_1;Pool=1
Pmult_0762	26	245	Pmult_0762_1.1245524	.	SUBMITTED_REGION=Pmult_0762;Pool=1
RabiesSkun	26	232	RabiesSkun_1.95323	.	SUBMITTED_REGION=RabiesSkun;Pool=1
Requi_vapB	26	220	Requi_vapB_1.30375	.	SUBMITTED_REGION=Requi_vapB;Pool=2
RotaAnsp32	26	143	RotaAnsp32_1.353507	.	SUBMITTED_REGION=RotaAnsp32;Pool=1
apleurocon	26	126	apleurocon_1.38852	.	SUBMITTED_REGION=apleurocon;Pool=2
prrsl5_con	26	229	prrsl5_con_1.1.469248	.	SUBMITTED_REGION=prrsl5_con;Pool=1
APP_sero8	27	255	APP_sero8_1.1.853542	.	SUBMITTED_REGION=APP_sero8;Pool=2
Apesti_6_2	27	241	Apesti_6_2_1.202358	.	SUBMITTED_REGION=Apesti_6_2;Pool=1
Apesti_con	27	250	Apesti_con_1.68689	.	SUBMITTED_REGION=Apesti_con;Pool=1
Astro_3g	27	149	Astro_3g_1.75393	.	SUBMITTED_REGION=Astro_3g;Pool=2
Atypicpes4	27	255	Atypicpes4_1.194292	.	SUBMITTED_REGION=Atypicpes4;Pool=2
Atypicpes5	27	248	Atypicpes5_1.387286	.	SUBMITTED_REGION=Atypicpes5;Pool=1
Efaecalgel	27	236	Efaecalgel_1.606885	.	SUBMITTED_REGION=Efaecalgel;Pool=1
FMDV_SAT2	27	258	FMDV_SAT2_1.48987	.	SUBMITTED_REGION=FMDV_SAT2;Pool=1
Flu_N1h	27	220	Flu_N1h_1.153210	.	SUBMITTED_REGION=Flu_N1h;Pool=1
Flu_N1i	27	217	Flu_N1i_1.148188	.	SUBMITTED_REGION=Flu_N1i;Pool=2
Flu_N2m	27	210	Flu_N2m_1.69772	.	SUBMITTED_REGION=Flu_N2m;Pool=1
Flu_N2p	27	226	Flu_N2p_1.366177	.	SUBMITTED_REGION=Flu_N2p;Pool=1
Kobu_3	27	161	Kobu_3_1.481678	.	SUBMITTED_REGION=Kobu_3;Pool=1
LelysPRRS1	27	258	LelysPRRS1_1.1.795155	.	SUBMITTED_REGION=LelysPRRS1;Pool=1
Myco_suis	27	174	Myco_suis_1.66596	.	SUBMITTED_REGION=Myco_suis;Pool=1
Ortsero3UK	27	250	Ortsero3UK_1.1.79393	.	SUBMITTED_REGION=Ortsero3UK;Pool=1
PCV1_rep	27	183	PCV1_rep_1.106066	.	SUBMITTED_REGION=PCV1_rep;Pool=1
Pox	27	248	Pox_1.265962	.	SUBMITTED_REGION=Pox;Pool=1
S_suis_EF	27	254	S_suis_EF_1.293187	.	SUBMITTED_REGION=S_suis_EF;Pool=1
SalmonspaQ	27	260	SalmonspaQ_1.21189	.	SUBMITTED_REGION=SalmonspaQ;Pool=1
Sendai_M1	27	213	Sendai_M1_1.226651	.	SUBMITTED_REGION=Sendai_M1;Pool=1
Sendai_M4	27	135	Sendai_M4_1.280161	.	SUBMITTED_REGION=Sendai_M4;Pool=2
SporcirpoB	27	201	SporcirpoB_1.1221906	.	SUBMITTED_REGION=SporcirpoB;Pool=2
Ssuis1818N	27	180	Ssuis1818N_1.1.53861	.	SUBMITTED_REGION=Ssuis1818N;Pool=1
TGErespC_N	27	240	TGErespC_N_1.316741	.	SUBMITTED_REGION=TGErespC_N;Pool=2
VES_2	27	162	VES_2_1.142251	.	SUBMITTED_REGION=VES_2;Pool=1
Astro_3c	28	240	Astro_3c_1.86034	.	SUBMITTED_REGION=Astro_3c;Pool=1
Astro_3d	28	247	Astro_3d_1.81127	.	SUBMITTED_REGION=Astro_3d;Pool=1
Astro_3e	28	158	Astro_3e_1.91168	.	SUBMITTED_REGION=Astro_3e;Pool=2
Astro_3f	28	136	Astro_3f_1.91158	.	SUBMITTED_REGION=Astro_3f;Pool=1
CburIS1111	28	232	CburIS1111_1.1.377675	.	SUBMITTED_REGION=CburIS1111;Pool=1
FluD_PB1	28	232	FluD_PB1_1.1.1207460	.	SUBMITTED_REGION=FluD_PB1;Pool=1
LawsondnaA	28	177	LawsondnaA_1.646046	.	SUBMITTED_REGION=LawsondnaA;Pool=2
Morbilli_N	28	173	Morbilli_N_1.127984	.	SUBMITTED_REGION=Morbilli_N;Pool=2
PCV2d	28	253	PCV2d_1.529007	.	SUBMITTED_REGION=PCV2d;Pool=1
Sapo_IIIa	28	260	Sapo_IIIa_1.40898	.	SUBMITTED_REGION=Sapo_IIIa;Pool=1
Ssu3cps3JK	28	165	Ssu3cps3JK_1.299360	.	SUBMITTED_REGION=Ssu3cps3JK;Pool=1
Ssui6cps6I	28	223	Ssui6cps6I_1.1.439763	.	SUBMITTED_REGION=Ssui6cps6I;Pool=1
Ssuis1717O	28	170	Ssuis1717O_1.1.119349	.	SUBMITTED_REGION=Ssuis1717O;Pool=2
VES_3	28	145	VES_3_1.168539	.	SUBMITTED_REGION=VES_3;Pool=2
kubo_con	28	115	kubo_con_1.408	.	SUBMITTED_REGION=kubo_con;Pool=1
APP_sero4	29	231	APP_sero4_1.290841	.	SUBMITTED_REGION=APP_sero4;Pool=1
Boca_1	29	188	Boca_1_1.148975	.	SUBMITTED_REGION=Boca_1;Pool=2
CSF_NSF5B	29	161	CSF_NSF5B_1.158198	.	SUBMITTED_REGION=CSF_NSF5B;Pool=1
Cperfalpha	29	123	Cperfalpha_1.1.5040	.	SUBMITTED_REGION=Cperfalpha;Pool=2
Ecoli_cnf2	29	238	Ecoli_cnf2_1.1.817322	.	SUBMITTED_REGION=Ecoli_cnf2;Pool=2
Flu_H1g	29	103	Flu_H1g_1.367271	.	SUBMITTED_REGION=Flu_H1g;Pool=1
Flu_N2a	29	263	Flu_N2a_1.189332	.	SUBMITTED_REGION=Flu_N2a;Pool=2
Flu_N2g	29	193	Flu_N2g_1.224467	.	SUBMITTED_REGION=Flu_N2g;Pool=1
Fostera_L8	29	178	Fostera_L8_1.1.719697	.	SUBMITTED_REGION=Fostera_L8;Pool=1
Lepto_lfb1	29	184	Lepto_lfb1_1.118927	.	SUBMITTED_REGION=Lepto_lfb1;Pool=2
Listeria	29	236	Listeria_1.40763	.	SUBMITTED_REGION=Listeria;Pool=1
PRRS_L1D_1	29	233	PRRS_L1D_1_1.1.1087095	.	SUBMITTED_REGION=PRRS_L1D_1;Pool=1
PRRS_L1D_2	29	200	PRRS_L1D_2_1.1.639399	.	SUBMITTED_REGION=PRRS_L1D_2;Pool=1
PrimePacL7	29	220	PrimePacL7_1.1.854178	.	SUBMITTED_REGION=PrimePacL7;Pool=1
Rabiesracc	29	170	Rabiesracc_1.142234	.	SUBMITTED_REGION=Rabiesracc;Pool=1
S21_2cpe2J	29	197	S21_2cpe2J_1.1.998145	.	SUBMITTED_REGION=S21_2cpe2J;Pool=1
Sapo_IXa	29	268	Sapo_IXa_1.161423	.	SUBMITTED_REGION=Sapo_IXa;Pool=1
Ssuis2323I	29	242	Ssuis2323I_1.1.587629	.	SUBMITTED_REGION=Ssuis2323I;Pool=2
APP_ApxII	30	246	APP_ApxII_1.253573	.	SUBMITTED_REGION=APP_ApxII;Pool=1
APP_apxIV	30	176	APP_apxIV_1.166284	.	SUBMITTED_REGION=APP_apxIV;Pool=1
Astro_1c	30	252	Astro_1c_1.172189	.	SUBMITTED_REGION=Astro_1c;Pool=2
Astro_3b	30	173	Astro_3b_1.225220	.	SUBMITTED_REGION=Astro_3b;Pool=2
Astro_3h	30	114	Astro_3h_1.34424	.	SUBMITTED_REGION=Astro_3h;Pool=1
EMCV2	30	210	EMCV2_1.222498	.	SUBMITTED_REGION=EMCV2;Pool=1
JEVgenoI	30	233	JEVgenoI_1.95887	.	SUBMITTED_REGION=JEVgenoI;Pool=2
JEVgenoIII	30	233	JEVgenoIII_1.54122	.	SUBMITTED_REGION=JEVgenoIII;Pool=2
MenangleVP	30	236	MenangleVP_1.62788	.	SUBMITTED_REGION=MenangleVP;Pool=2
SADS_E	30	258	SADS_E_1.53682	.	SUBMITTED_REGION=SADS_E;Pool=2
SVDV_2	30	164	SVDV_2_1.335971	.	SUBMITTED_REGION=SVDV_2;Pool=1
SVDV_3	30	262	SVDV_3_1.372996	.	SUBMITTED_REGION=SVDV_3;Pool=1
SVDV_4	30	259	SVDV_4_1.356000	.	SUBMITTED_REGION=SVDV_4;Pool=1
S_porcinus	30	259	S_porcinus_1.434720	.	SUBMITTED_REGION=S_porcinus;Pool=2
Sequi_type	30	117	Sequi_type_1.49903	.	SUBMITTED_REGION=Sequi_type;Pool=1
Ssuis1616K	30	248	Ssuis1616K_1.600047	.	SUBMITTED_REGION=Ssuis1616K;Pool=1
Trep_pedis	30	245	Trep_pedis_1.379714	.	SUBMITTED_REGION=Trep_pedis;Pool=1
cytopolcon	30	122	cytopolcon_1.16492	.	SUBMITTED_REGION=cytopolcon;Pool=2
APP_sero1	31	119	APP_sero1_1.208782	.	SUBMITTED_REGION=APP_sero1;Pool=2
C_perf_cpe	31	195	C_perf_cpe_1.172713	.	SUBMITTED_REGION=C_perf_cpe;Pool=2
CbotF	31	176	CbotF_1.136	.	SUBMITTED_REGION=CbotF;Pool=1
Ccoli_ceuE	31	214	Ccoli_ceuE_1.59848	.	SUBMITTED_REGION=Ccoli_ceuE;Pool=1
Flu_H1f	31	203	Flu_H1f_1.419152	.	SUBMITTED_REGION=Flu_H1f;Pool=2
Flu_N1f	31	221	Flu_N1f_1.167747	.	SUBMITTED_REGION=Flu_N1f;Pool=1
Flu_N1g	31	218	Flu_N1g_1.129264	.	SUBMITTED_REGION=Flu_N1g;Pool=2
MecC	31	212	MecC_1.52437	.	SUBMITTED_REGION=MecC;Pool=1
PEDV_E	31	240	PEDV_E_1.176467	.	SUBMITTED_REGION=PEDV_E;Pool=1
Pseud_gB_I	31	212	Pseud_gB_I_1.34225	.	SUBMITTED_REGION=Pseud_gB_I;Pool=2
saureuscon	31	235	saureuscon_1.728192	.	SUBMITTED_REGION=saureuscon;Pool=2
Astro_1a	32	149	Astro_1a_1.330652	.	SUBMITTED_REGION=Astro_1a;Pool=2
Ccoli_ask2	32	234	Ccoli_ask2_1.146028	.	SUBMITTED_REGION=Ccoli_ask2;Pool=1
Cdif_tcdB2	32	226	Cdif_tcdB2_1.288204	.	SUBMITTED_REGION=Cdif_tcdB2;Pool=1
E_coli_F18	32	207	E_coli_F18_1.166804	.	SUBMITTED_REGION=E_coli_F18;Pool=1
Flu_H1h	32	227	Flu_H1h_1.7186	.	SUBMITTED_REGION=Flu_H1h;Pool=1
Flu_H3a	32	226	Flu_H3a_1.318719	.	SUBMITTED_REGION=Flu_H3a;Pool=1
PCV3_rep	32	176	PCV3_rep_1.48478	.	SUBMITTED_REGION=PCV3_rep;Pool=1
PRRSL1Dalp	32	261	PRRSL1Dalp_1.1.197981	.	SUBMITTED_REGION=PRRSL1Dalp;Pool=1
RotaAnsp33	32	168	RotaAnsp33_1.284764	.	SUBMITTED_REGION=RotaAnsp33;Pool=2
Ssui9cps9H	32	200	Ssui9cps9H_1.178280	.	SUBMITTED_REGION=Ssui9cps9H;Pool=1
APP_ApxIII	33	253	APP_ApxIII_1.486428	.	SUBMITTED_REGION=APP_ApxIII;Pool=1
APP_sero14	33	249	APP_sero14_1.67153	.	SUBMITTED_REGION=APP_sero14;Pool=1
APP_sero3	33	229	APP_sero3_1.1.1073206	.	SUBMITTED_REGION=APP_sero3;Pool=2
Astro_1b	33	129	Astro_1b_1.292286	.	SUBMITTED_REGION=Astro_1b;Pool=1
Boca_2	33	244	Boca_2_1.56965	.	SUBMITTED_REGION=Boca_2;Pool=1
CbotD	33	161	CbotD_1.86846	.	SUBMITTED_REGION=CbotD;Pool=1
Cdif_tcdB1	33	145	Cdif_tcdB1_1.1.277341	.	SUBMITTED_REGION=Cdif_tcdB1;Pool=1
E_coli_F41	33	225	E_coli_F41_1.1043148	.	SUBMITTED_REGION=E_coli_F41;Pool=1
Ecoli_stx2	33	236	Ecoli_stx2_1.1.726394	.	SUBMITTED_REGION=Ecoli_stx2;Pool=1
Efaeca_ddl	33	185	Efaeca_ddl_1.936798	.	SUBMITTED_REGION=Efaeca_ddl;Pool=2
Erysip_2	33	246	Erysip_2_1.128590	.	SUBMITTED_REGION=Erysip_2;Pool=1
Erysip_5	33	227	Erysip_5_1.94147	.	SUBMITTED_REGION=Erysip_5;Pool=2
Kobu_7	33	259	Kobu_7_1.139369	.	SUBMITTED_REGION=Kobu_7;Pool=2
Mhyadhesin	33	143	Mhyadhesin_1.7477	.	SUBMITTED_REGION=Mhyadhesin;Pool=1
Requi_vapN	33	260	Requi_vapN_1.41782	.	SUBMITTED_REGION=Requi_vapN;Pool=2
S25_cp25MN	33	215	S25_cp25MN_1.60145	.	SUBMITTED_REGION=S25_cp25MN;Pool=1
Sapo_Xc	33	123	Sapo_Xc_1.277706	.	SUBMITTED_REGION=Sapo_Xc;Pool=1
Sendai_2	33	266	Sendai_2_1.554045	.	SUBMITTED_REGION=Sendai_2;Pool=2
Ssero_con	33	223	Ssero_con_1.36589	.	SUBMITTED_REGION=Ssero_con;Pool=1
cytogB_con	33	252	cytogB_con_1.103371	.	SUBMITTED_REGION=cytogB_con;Pool=2
Astro_2f	34	259	Astro_2f_1.172883	.	SUBMITTED_REGION=Astro_2f;Pool=1
CbotA	34	103	CbotA_1.39936	.	SUBMITTED_REGION=CbotA;Pool=1
Flu_N2e	34	229	Flu_N2e_1.286014	.	SUBMITTED_REGION=Flu_N2e;Pool=2
PAdVA_2	34	265	PAdVA_2_1.35603	.	SUBMITTED_REGION=PAdVA_2;Pool=2
S_suis_Nox	34	272	S_suis_Nox_1.99333	.	SUBMITTED_REGION=S_suis_Nox;Pool=2
C_chauvoei	35	255	C_chauvoei_1.44367	.	SUBMITTED_REGION=C_chauvoei;Pool=2
Ccoli_ask1	35	234	Ccoli_ask1_1.212366	.	SUBMITTED_REGION=Ccoli_ask1;Pool=1
EMCV	35	267	EMCV_1.254530	.	SUBMITTED_REGION=EMCV;Pool=2
Ecoli_F4ab	35	207	Ecoli_F4ab_1.424281	.	SUBMITTED_REGION=Ecoli_F4ab;Pool=2
Parvo2	35	263	Parvo2_1.196162	.	SUBMITTED_REGION=Parvo2;Pool=1
APP_sero13	36	242	APP_sero13_1.5363	.	SUBMITTED_REGION=APP_sero13;Pool=1
Atyppest_4	36	200	Atyppest_4_1.473956	.	SUBMITTED_REGION=Atyppest_4;Pool=1
E_coli_cnf	36	205	E_coli_cnf_1.1.999999	.	SUBMITTED_REGION=E_coli_cnf;Pool=2
Getah_nsp3	36	264	Getah_nsp3_1.67083	.	SUBMITTED_REGION=Getah_nsp3;Pool=2
Listerahly	36	226	Listerahly_1.673821	.	SUBMITTED_REGION=Listerahly;Pool=2
Parvo2gen2	36	262	Parvo2gen2_1.81162	.	SUBMITTED_REGION=Parvo2gen2;Pool=2
Ssuis1313L	36	256	Ssuis1313L_1.1.120502	.	SUBMITTED_REGION=Ssuis1313L;Pool=1
Toro_N2	36	216	Toro_N2_1.808095	.	SUBMITTED_REGION=Toro_N2;Pool=1
Brachy_hyo	37	225	Brachy_hyo_1.366118	.	SUBMITTED_REGION=Brachy_hyo;Pool=2
EcoliF18ac	37	277	EcoliF18ac_1.246146	.	SUBMITTED_REGION=EcoliF18ac;Pool=2
Myco_suis	37	231	Myco_suis_1.138674	.	SUBMITTED_REGION=Myco_suis;Pool=2
PAdVB_2	37	249	PAdVB_2_1.6980	.	SUBMITTED_REGION=PAdVB_2;Pool=1
PRRS_L8_2	37	197	PRRS_L8_2_1.1.863120	.	SUBMITTED_REGION=PRRS_L8_2;Pool=1
SADS_N	37	181	SADS_N_1.243398	.	SUBMITTED_REGION=SADS_N;Pool=1
Ssuis1111N	37	223	Ssuis1111N_1.1.19292	.	SUBMITTED_REGION=Ssuis1111N;Pool=1
Ssuis2121N	37	249	Ssuis2121N_1.3345	.	SUBMITTED_REGION=Ssuis2121N;Pool=1
Toro_M1	37	265	Toro_M1_1.163209	.	SUBMITTED_REGION=Toro_M1;Pool=2
Toro_N1	37	218	Toro_N1_1.244561	.	SUBMITTED_REGION=Toro_N1;Pool=2
Toro_N3	37	211	Toro_N3_1.265373	.	SUBMITTED_REGION=Toro_N3;Pool=1
Toro_N4	37	205	Toro_N4_1.280806	.	SUBMITTED_REGION=Toro_N4;Pool=2
apleurocon	37	139	apleurocon_1.46812	.	SUBMITTED_REGION=apleurocon;Pool=1
papillL11a	37	265	papillL11a_1.289671	.	SUBMITTED_REGION=papillL11a;Pool=1
Atyppest_1	38	269	Atyppest_1_1.450014	.	SUBMITTED_REGION=Atyppest_1;Pool=2
Atyppest_3	38	133	Atyppest_3_1.598304	.	SUBMITTED_REGION=Atyppest_3;Pool=1
Flu_H1e	38	262	Flu_H1e_1.369798	.	SUBMITTED_REGION=Flu_H1e;Pool=2
PCV2rep	38	207	PCV2rep_1.231971	.	SUBMITTED_REGION=PCV2rep;Pool=1
Sapo_IIIc	38	274	Sapo_IIIc_1.32884	.	SUBMITTED_REGION=Sapo_IIIc;Pool=2
flu_N1_con	38	195	flu_N1_con_1.29253	.	SUBMITTED_REGION=flu_N1_con;Pool=1
APP_sero15	39	269	APP_sero15_1.136350	.	SUBMITTED_REGION=APP_sero15;Pool=2
APPsero15b	39	175	APPsero15b_1.570340	.	SUBMITTED_REGION=APPsero15b;Pool=1
C_novyi	39	201	C_novyi_1.36365	.	SUBMITTED_REGION=C_novyi;Pool=1
CbotC	39	243	CbotC_1.53317	.	SUBMITTED_REGION=CbotC;Pool=1
E_coli_stb	39	257	E_coli_stb_1.67489	.	SUBMITTED_REGION=E_coli_stb;Pool=2
Erysip_1a	39	153	Erysip_1a_1.183031	.	SUBMITTED_REGION=Erysip_1a;Pool=2
FMDV_SAT1	39	266	FMDV_SAT1_1.157759	.	SUBMITTED_REGION=FMDV_SAT1;Pool=1
FMDV_SAT3a	39	228	FMDV_SAT3a_1.9429	.	SUBMITTED_REGION=FMDV_SAT3a;Pool=2
Menangle_N	39	129	Menangle_N_1.312864	.	SUBMITTED_REGION=Menangle_N;Pool=2
PCV2_rep	39	237	PCV2_rep_1.165742	.	SUBMITTED_REGION=PCV2_rep;Pool=1
PCV4_cap	39	257	PCV4_cap_1.512002	.	SUBMITTED_REGION=PCV4_cap;Pool=1
Requi_vapB	39	271	Requi_vapB_1.157816	.	SUBMITTED_REGION=Requi_vapB;Pool=1
SHEV_3a	39	212	SHEV_3a_1.30783	.	SUBMITTED_REGION=SHEV_3a;Pool=1
Ssuis1717O	39	213	Ssuis1717O_1.1.479274	.	SUBMITTED_REGION=Ssuis1717O;Pool=1
sva_con	39	271	sva_con_1.56477	.	SUBMITTED_REGION=sva_con;Pool=2
Cperfepsil	40	228	Cperfepsil_1.1.7531	.	SUBMITTED_REGION=Cperfepsil;Pool=2
Flu_N1d	40	223	Flu_N1d_1.73565	.	SUBMITTED_REGION=Flu_N1d;Pool=1
Flu_N1e	40	219	Flu_N1e_1.61174	.	SUBMITTED_REGION=Flu_N1e;Pool=2
IngelvacL8	40	240	IngelvacL8_1.1.876435	.	SUBMITTED_REGION=IngelvacL8;Pool=2
PRRRS_L5A_2	40	234	PRRRS_L5A_2_1.1.1017156	.	SUBMITTED_REGION=PRRRS_L5A_2;Pool=2
Ssu3cps3JK	40	259	Ssu3cps3JK_1.374125	.	SUBMITTED_REGION=Ssu3cps3JK;Pool=2
Ssuis1010M	40	254	Ssuis1010M_1.1.19529	.	SUBMITTED_REGION=Ssuis1010M;Pool=2
APPsero911	41	255	APPsero911_1.62718	.	SUBMITTED_REGION=APPsero911;Pool=1
Flu_N2h	41	268	Flu_N2h_1.90864	.	SUBMITTED_REGION=Flu_N2h;Pool=1
MenangleVP	41	266	MenangleVP_1.16321	.	SUBMITTED_REGION=MenangleVP;Pool=1
PRRS_L4_1	41	266	PRRS_L4_1_1.429826	.	SUBMITTED_REGION=PRRS_L4_1;Pool=1
PRRS_L9_1	41	217	PRRS_L9_1_1.1.1102539	.	SUBMITTED_REGION=PRRS_L9_1;Pool=2
Ssui8cps8H	41	244	Ssui8cps8H_1.703709	.	SUBMITTED_REGION=Ssui8cps8H;Pool=2
phevM_con	41	213	phevM_con_1.5478	.	SUBMITTED_REGION=phevM_con;Pool=1
rva_con	41	222	rva_con_1.2379	.	SUBMITTED_REGION=rva_con;Pool=1
Astro_2a	42	251	Astro_2a_1.360989	.	SUBMITTED_REGION=Astro_2a;Pool=1
Astro_2d	42	268	Astro_2d_1.267874	.	SUBMITTED_REGION=Astro_2d;Pool=2
Flu_N2c	42	275	Flu_N2c_1.11350	.	SUBMITTED_REGION=Flu_N2c;Pool=1
Rubula_NP	42	274	Rubula_NP_1.168662	.	SUBMITTED_REGION=Rubula_NP;Pool=1
Sapo_IIIa	42	282	Sapo_IIIa_1.13505	.	SUBMITTED_REGION=Sapo_IIIa;Pool=2
Sendai_M4	42	272	Sendai_M4_1.584883	.	SUBMITTED_REGION=Sendai_M4;Pool=1
APP_sero1	43	223	APP_sero1_1.243148	.	SUBMITTED_REGION=APP_sero1;Pool=1
Atyppest_2	43	167	Atyppest_2_1.513919	.	SUBMITTED_REGION=Atyppest_2;Pool=1
Efaecalgel	43	277	Efaecalgel_1.434126	.	SUBMITTED_REGION=Efaecalgel;Pool=2
Mycsuis16S	43	280	Mycsuis16S_1.27111	.	SUBMITTED_REGION=Mycsuis16S;Pool=1
RotaAnsp32	43	257	RotaAnsp32_1.9267	.	SUBMITTED_REGION=RotaAnsp32;Pool=2
papilloL12	43	167	papilloL12_1.219992	.	SUBMITTED_REGION=papilloL12;Pool=1
Cdiff_tcdC	44	238	Cdiff_tcdC_1.213710	.	SUBMITTED_REGION=Cdiff_tcdC;Pool=2
PRRS_L4_2	44	231	PRRS_L4_2_1.278716	.	SUBMITTED_REGION=PRRS_L4_2;Pool=1
Ssu4cps4MN	44	231	Ssu4cps4MN_1.1.6051	.	SUBMITTED_REGION=Ssu4cps4MN;Pool=2
Ssuis1212J	44	239	Ssuis1212J_1.1.2037	.	SUBMITTED_REGION=Ssuis1212J;Pool=1
Ssuis2828L	44	241	Ssuis2828L_1.1.557437	.	SUBMITTED_REGION=Ssuis2828L;Pool=2
papillom1b	44	280	papillom1b_1.50045	.	SUBMITTED_REGION=papillom1b;Pool=2
phev_con	44	255	phev_con_1.1606	.	SUBMITTED_REGION=phev_con;Pool=2
APP_sero12	45	253	APP_sero12_1.443289	.	SUBMITTED_REGION=APP_sero12;Pool=2
APP_sero18	45	247	APP_sero18_1.1.20642	.	SUBMITTED_REGION=APP_sero18;Pool=1
Atyppest_5	45	269	Atyppest_5_1.956590	.	SUBMITTED_REGION=Atyppest_5;Pool=1
C_septicum	45	268	C_septicum_1.153894	.	SUBMITTED_REGION=C_septicum;Pool=2
E_coli_hly	45	263	E_coli_hly_1.1.58451	.	SUBMITTED_REGION=E_coli_hly;Pool=1
Ecoli_sta2	45	219	Ecoli_sta2_1.254599	.	SUBMITTED_REGION=Ecoli_sta2;Pool=1
Mycobacter	45	278	Mycobacter_1.190057	.	SUBMITTED_REGION=Mycobacter;Pool=2
PAdVA_1	45	282	PAdVA_1_1.574	.	SUBMITTED_REGION=PAdVA_1;Pool=1
APP_sero2	46	214	APP_sero2_1.269229	.	SUBMITTED_REGION=APP_sero2;Pool=1
Astro_2e	46	254	Astro_2e_1.341349	.	SUBMITTED_REGION=Astro_2e;Pool=2
BacpXO1cya	47	163	BacpXO1cya_1.1.173518	.	SUBMITTED_REGION=BacpXO1cya;Pool=2
CbotA	47	273	CbotA_1.34511	.	SUBMITTED_REGION=CbotA;Pool=2
EnterovanX	47	198	EnterovanX_1.422672	.	SUBMITTED_REGION=EnterovanX;Pool=1
Flu_N2b	47	279	Flu_N2b_1.82552	.	SUBMITTED_REGION=Flu_N2b;Pool=1
Flu_N2g	47	273	Flu_N2g_1.162091	.	SUBMITTED_REGION=Flu_N2g;Pool=2
PRRS_L1H_1	47	270	PRRS_L1H_1_1.1.1137274	.	SUBMITTED_REGION=PRRS_L1H_1;Pool=2
Pseudo_gEI	47	248	Pseudo_gEI_1.1743	.	SUBMITTED_REGION=Pseudo_gEI;Pool=1
PseudogEII	47	164	PseudogEII_1.9646	.	SUBMITTED_REGION=PseudogEII;Pool=2
S1_14csp1J	47	199	S1_14csp1J_1.378383	.	SUBMITTED_REGION=S1_14csp1J;Pool=1
Ssuis1111N	47	267	Ssuis1111N_1.1.465717	.	SUBMITTED_REGION=Ssuis1111N;Pool=2
Strep_con	47	240	Strep_con_1.23727	.	SUBMITTED_REGION=Strep_con;Pool=1
FMDV_SAT3b	48	228	FMDV_SAT3b_1.26420	.	SUBMITTED_REGION=FMDV_SAT3b;Pool=2
Flu_N2a	48	276	Flu_N2a_1.5730	.	SUBMITTED_REGION=Flu_N2a;Pool=1
E_coli_eae	49	285	E_coli_eae_1.252477	.	SUBMITTED_REGION=E_coli_eae;Pool=2
mecA	49	155	mecA_1.1.720199	.	SUBMITTED_REGION=mecA;Pool=2
AnthraompA	50	263	AnthraompA_1.78206	.	SUBMITTED_REGION=AnthraompA;Pool=1
PAdVC	50	270	PAdVC_1.177745	.	SUBMITTED_REGION=PAdVC;Pool=2
SalmonspaQ	50	276	SalmonspaQ_1.192655	.	SUBMITTED_REGION=SalmonspaQ;Pool=2
papillom1a	50	280	papillom1a_1.69639	.	SUBMITTED_REGION=papillom1a;Pool=1
APP_sero6	51	230	APP_sero6_1.416767	.	SUBMITTED_REGION=APP_sero6;Pool=2
Brachypilo	51	244	Brachypilo_1.73535	.	SUBMITTED_REGION=Brachypilo;Pool=2
Enterofaec	51	261	Enterofaec_1.506272	.	SUBMITTED_REGION=Enterofaec;Pool=2
FluC_NP	51	273	FluC_NP_1.108199	.	SUBMITTED_REGION=FluC_NP;Pool=1
Fostera_L8	51	227	Fostera_L8_1.1.1629682	.	SUBMITTED_REGION=Fostera_L8;Pool=2
Ssuis2424L	51	122	Ssuis2424L_1.239275	.	SUBMITTED_REGION=Ssuis2424L;Pool=1
Ssuis2929L	51	277	Ssuis2929L_1.1.103403	.	SUBMITTED_REGION=Ssuis2929L;Pool=1
Toro_M6	51	270	Toro_M6_1.48817	.	SUBMITTED_REGION=Toro_M6;Pool=2
APP_sero16	52	138	APP_sero16_1.238005	.	SUBMITTED_REGION=APP_sero16;Pool=1
APP_sero3	52	273	APP_sero3_1.1.1158686	.	SUBMITTED_REGION=APP_sero3;Pool=1
Atyppest_3	52	288	Atyppest_3_1.282889	.	SUBMITTED_REGION=Atyppest_3;Pool=2
Lepto_Lip	52	214	Lepto_Lip_1.10118	.	SUBMITTED_REGION=Lepto_Lip;Pool=1
Sapo_VIIb	52	282	Sapo_VIIb_1.98396	.	SUBMITTED_REGION=Sapo_VIIb;Pool=1
Sequi_type	52	271	Sequi_type_1.65160	.	SUBMITTED_REGION=Sequi_type;Pool=2
phevM_con	52	272	phevM_con_1.29925	.	SUBMITTED_REGION=phevM_con;Pool=2
FMDV_Asia1	53	289	FMDV_Asia1_1.124613	.	SUBMITTED_REGION=FMDV_Asia1;Pool=1
PRRS_L8_1	53	268	PRRS_L8_1_1.1.1062617	.	SUBMITTED_REGION=PRRS_L8_1;Pool=2
S_suis_MRP	53	265	S_suis_MRP_1.163279	.	SUBMITTED_REGION=S_suis_MRP;Pool=2
Toro_M5	53	280	Toro_M5_1.199826	.	SUBMITTED_REGION=Toro_M5;Pool=1
Astro_4d	54	281	Astro_4d_1.350523	.	SUBMITTED_REGION=Astro_4d;Pool=1
E_coli_LT	54	240	E_coli_LT_1.1232640	.	SUBMITTED_REGION=E_coli_LT;Pool=2
Porcflu1_1	54	273	Porcflu1_1_1.190291	.	SUBMITTED_REGION=Porcflu1_1;Pool=2
SVA	54	268	SVA_1.45425	.	SUBMITTED_REGION=SVA;Pool=2
fluH5M_con	54	228	fluH5M_con_1.1467	.	SUBMITTED_REGION=fluH5M_con;Pool=1
nipah_con	54	271	nipah_con_1.65969	.	SUBMITTED_REGION=nipah_con;Pool=1
Ecoli_F4ad	55	253	Ecoli_F4ad_1.1022603	.	SUBMITTED_REGION=Ecoli_F4ad;Pool=2
RhodocVapA	55	281	RhodocVapA_1.59032	.	SUBMITTED_REGION=RhodocVapA;Pool=1
RotaAnsp34	55	195	RotaAnsp34_1.111935	.	SUBMITTED_REGION=RotaAnsp34;Pool=1
tgeS_con	55	287	tgeS_con_1.12846	.	SUBMITTED_REGION=tgeS_con;Pool=1
Flu_N1k	56	217	Flu_N1k_1.11317	.	SUBMITTED_REGION=Flu_N1k;Pool=1
APP_sero5	57	271	APP_sero5_1.214212	.	SUBMITTED_REGION=APP_sero5;Pool=1
Ecoli_stx2	57	281	Ecoli_stx2_1.1.1368156	.	SUBMITTED_REGION=Ecoli_stx2;Pool=2
ASF_MGFcon	58	204	ASF_MGFcon_1.3552	.	SUBMITTED_REGION=ASF_MGFcon;Pool=2
Cdif_tcdB2	58	277	Cdif_tcdB2_1.232177	.	SUBMITTED_REGION=Cdif_tcdB2;Pool=2
PRRS_L5A_1	58	275	PRRS_L5A_1_1.1.1541637	.	SUBMITTED_REGION=PRRS_L5A_1;Pool=2
Ssuis3131L	58	289	Ssuis3131L_1.1.401597	.	SUBMITTED_REGION=Ssuis3131L;Pool=1
BacpXO1cya	59	261	BacpXO1cya_1.1.339248	.	SUBMITTED_REGION=BacpXO1cya;Pool=1
Cperfbeta2	59	271	Cperfbeta2_1.4570	.	SUBMITTED_REGION=Cperfbeta2;Pool=1
Flu_N2p	59	294	Flu_N2p_1.149030	.	SUBMITTED_REGION=Flu_N2p;Pool=2
PCV1_rep	59	285	PCV1_rep_1.206540	.	SUBMITTED_REGION=PCV1_rep;Pool=2
Parvo2	59	296	Parvo2_1.138670	.	SUBMITTED_REGION=Parvo2;Pool=2
Sapo_V.3	59	289	Sapo_V.3_1.100690	.	SUBMITTED_REGION=Sapo_V.3;Pool=2
Astro_3e	60	257	Astro_3e_1.299720	.	SUBMITTED_REGION=Astro_3e;Pool=1
Flu_H1a	60	221	Flu_H1a_1.275075	.	SUBMITTED_REGION=Flu_H1a;Pool=2
Flu_N2n	60	285	Flu_N2n_1.166707	.	SUBMITTED_REGION=Flu_N2n;Pool=1
mecA	60	220	mecA_1.1.91999	.	SUBMITTED_REGION=mecA;Pool=1
Astro_5c	61	295	Astro_5c_1.154756	.	SUBMITTED_REGION=Astro_5c;Pool=2
Cdif_tcdA	61	233	Cdif_tcdA_1.19629	.	SUBMITTED_REGION=Cdif_tcdA;Pool=2
Erysip_1b	61	259	Erysip_1b_1.15087	.	SUBMITTED_REGION=Erysip_1b;Pool=1
FMDV_O	61	298	FMDV_O_1.189895	.	SUBMITTED_REGION=FMDV_O;Pool=1
Flu_N2o	61	290	Flu_N2o_1.174302	.	SUBMITTED_REGION=Flu_N2o;Pool=2
Mhyorhip37	61	278	Mhyorhip37_1.1.323008	.	SUBMITTED_REGION=Mhyorhip37;Pool=1
PCV2b	61	133	PCV2b_1.490945	.	SUBMITTED_REGION=PCV2b;Pool=1
Ssuis1515K	61	153	Ssuis1515K_1.1.437502	.	SUBMITTED_REGION=Ssuis1515K;Pool=1
Ecoli_stx1	62	241	Ecoli_stx1_1.1.2065542	.	SUBMITTED_REGION=Ecoli_stx1;Pool=1
PCV2a	62	244	PCV2a_1.7168	.	SUBMITTED_REGION=PCV2a;Pool=2
Strep_con	62	299	Strep_con_1.1924	.	SUBMITTED_REGION=Strep_con;Pool=2
phev_con	62	292	phev_con_1.5601	.	SUBMITTED_REGION=phev_con;Pool=1
APP_sero7	63	292	APP_sero7_1.1.969720	.	SUBMITTED_REGION=APP_sero7;Pool=1
LawsoniABC	64	220	LawsoniABC_1.257505	.	SUBMITTED_REGION=LawsoniABC;Pool=1
PrimePacL7	64	278	PrimePacL7_1.1.1479111	.	SUBMITTED_REGION=PrimePacL7;Pool=2
PCV2h	65	285	PCV2h_1.442256	.	SUBMITTED_REGION=PCV2h;Pool=2
Requi_traA	65	279	Requi_traA_1.38200	.	SUBMITTED_REGION=Requi_traA;Pool=2
Ssuis1919L	65	165	Ssuis1919L_1.1.175667	.	SUBMITTED_REGION=Ssuis1919L;Pool=1
PCV2g	66	244	PCV2g_1.15973	.	SUBMITTED_REGION=PCV2g;Pool=1
papillL11b	66	297	papillL11b_1.337499	.	SUBMITTED_REGION=papillL11b;Pool=2
CjejunhipO	67	288	CjejunhipO_1.6158	.	SUBMITTED_REGION=CjejunhipO;Pool=1
Flu_N2r	67	270	Flu_N2r_1.75224	.	SUBMITTED_REGION=Flu_N2r;Pool=2
Flu_N2v	67	265	Flu_N2v_1.108805	.	SUBMITTED_REGION=Flu_N2v;Pool=2
APP_sero16	68	288	APP_sero16_1.163657	.	SUBMITTED_REGION=APP_sero16;Pool=2
APP_sero6	68	288	APP_sero6_1.827668	.	SUBMITTED_REGION=APP_sero6;Pool=1
Ssui5cps5N	68	226	Ssui5cps5N_1.1.117114	.	SUBMITTED_REGION=Ssui5cps5N;Pool=1
Kobu_4	69	185	Kobu_4_1.45485	.	SUBMITTED_REGION=Kobu_4;Pool=2
PCV2f	69	283	PCV2f_1.546885	.	SUBMITTED_REGION=PCV2f;Pool=1
PCV2c	70	283	PCV2c_1.215112	.	SUBMITTED_REGION=PCV2c;Pool=1
APP_sero2	71	291	APP_sero2_1.61359	.	SUBMITTED_REGION=APP_sero2;Pool=2
Toro_M2	71	300	Toro_M2_1.178284	.	SUBMITTED_REGION=Toro_M2;Pool=1
Astro_3c	72	298	Astro_3c_1.302351	.	SUBMITTED_REGION=Astro_3c;Pool=2
CbotC	72	290	CbotC_1.206603	.	SUBMITTED_REGION=CbotC;Pool=2
PRRS_L1C	72	227	PRRS_L1C_1.1.598278	.	SUBMITTED_REGION=PRRS_L1C;Pool=1
PRRS_L1G	72	239	PRRS_L1G_1.1.622120	.	SUBMITTED_REGION=PRRS_L1G;Pool=1
ShyicurpoB	72	297	ShyicurpoB_1.282510	.	SUBMITTED_REGION=ShyicurpoB;Pool=1
prrsl1acon	72	160	prrsl1acon_1.1.380334	.	SUBMITTED_REGION=prrsl1acon;Pool=1
Atyppest_2	73	297	Atyppest_2_1.583458	.	SUBMITTED_REGION=Atyppest_2;Pool=2
Ccoli_ask2	73	283	Ccoli_ask2_1.399206	.	SUBMITTED_REGION=Ccoli_ask2;Pool=2
Ecoli_F4ad	73	307	Ecoli_F4ad_1.906531	.	SUBMITTED_REGION=Ecoli_F4ad;Pool=1
NADC30_L1C	73	235	NADC30_L1C_1.1.1698680	.	SUBMITTED_REGION=NADC30_L1C;Pool=2
PCV2b	73	280	PCV2b_1.15930	.	SUBMITTED_REGION=PCV2b;Pool=2
shev_con	73	269	shev_con_1.3305	.	SUBMITTED_REGION=shev_con;Pool=1
Ssuis3030I	74	298	Ssuis3030I_1.1.547691	.	SUBMITTED_REGION=Ssuis3030I;Pool=1
Astro_3h	75	259	Astro_3h_1.293766	.	SUBMITTED_REGION=Astro_3h;Pool=2
S21_2cpe2J	75	297	S21_2cpe2J_1.1.1904354	.	SUBMITTED_REGION=S21_2cpe2J;Pool=2
SVDV_4	75	303	SVDV_4_1.34796	.	SUBMITTED_REGION=SVDV_4;Pool=2
Ssuis1919L	75	201	Ssuis1919L_1.1.42036	.	SUBMITTED_REGION=Ssuis1919L;Pool=2
Tabortisui	76	307	Tabortisui_1.16043	.	SUBMITTED_REGION=Tabortisui;Pool=2
Ecolistx2e	77	303	Ecolistx2e_1.569083	.	SUBMITTED_REGION=Ecolistx2e;Pool=2
Flu_H1g	77	273	Flu_H1g_1.338749	.	SUBMITTED_REGION=Flu_H1g;Pool=2
Toro_M4	77	288	Toro_M4_1.241348	.	SUBMITTED_REGION=Toro_M4;Pool=2
NetF	78	248	NetF_1.491130	.	SUBMITTED_REGION=NetF;Pool=2
PAdVB_1	78	308	PAdVB_1_1.276637	.	SUBMITTED_REGION=PAdVB_1;Pool=1
PCV2e	78	256	PCV2e_1.581849	.	SUBMITTED_REGION=PCV2e;Pool=2
PCV4_rep	78	310	PCV4_rep_1.226961	.	SUBMITTED_REGION=PCV4_rep;Pool=1
PRRS_L1	78	221	PRRS_L1_1.1.1404426	.	SUBMITTED_REGION=PRRS_L1;Pool=1
Ssuis2727K	78	298	Ssuis2727K_1.1.389021	.	SUBMITTED_REGION=Ssuis2727K;Pool=1
Boca_3b	79	200	Boca_3b_1.4342	.	SUBMITTED_REGION=Boca_3b;Pool=1
Orthopox	79	299	Orthopox_1.575397	.	SUBMITTED_REGION=Orthopox;Pool=1
Sendai_M2	79	301	Sendai_M2_1.254474	.	SUBMITTED_REGION=Sendai_M2;Pool=2
Sendai_M5	79	301	Sendai_M5_1.237652	.	SUBMITTED_REGION=Sendai_M5;Pool=1
Ssuis2121N	79	300	Ssuis2121N_1.446304	.	SUBMITTED_REGION=Ssuis2121N;Pool=2
Flu_H1c	80	299	Flu_H1c_1.245713	.	SUBMITTED_REGION=Flu_H1c;Pool=1
LawsondnaA	80	299	LawsondnaA_1.173082	.	SUBMITTED_REGION=LawsondnaA;Pool=1
SEZsodAcon	80	316	SEZsodAcon_1.103073	.	SUBMITTED_REGION=SEZsodAcon;Pool=1
Sapo_IXc	80	306	Sapo_IXc_1.30086	.	SUBMITTED_REGION=Sapo_IXc;Pool=1
E_coli_hly	81	301	E_coli_hly_1.1.509032	.	SUBMITTED_REGION=E_coli_hly;Pool=2
Flu_N2k	82	287	Flu_N2k_1.191204	.	SUBMITTED_REGION=Flu_N2k;Pool=1
prrsl1acon	82	240	prrsl1acon_1.1.355790	.	SUBMITTED_REGION=prrsl1acon;Pool=2
APP_apxIV	83	310	APP_apxIV_1.12480	.	SUBMITTED_REGION=APP_apxIV;Pool=2
CbotE	83	199	CbotE_1.588	.	SUBMITTED_REGION=CbotE;Pool=2
Flu_H1d	83	291	Flu_H1d_1.108710	.	SUBMITTED_REGION=Flu_H1d;Pool=2
Flu_H1h	83	297	Flu_H1h_1.40613	.	SUBMITTED_REGION=Flu_H1h;Pool=2
Ssuis1515K	83	297	Ssuis1515K_1.1.168945	.	SUBMITTED_REGION=Ssuis1515K;Pool=2
Cburneticd	84	310	Cburneticd_1.1.396364	.	SUBMITTED_REGION=Cburneticd;Pool=1
EnterogluP	84	234	EnterogluP_1.259005	.	SUBMITTED_REGION=EnterogluP;Pool=1
Sapo_VIb	85	313	Sapo_VIb_1.144656	.	SUBMITTED_REGION=Sapo_VIb;Pool=2
Ssuis1616K	85	305	Ssuis1616K_1.341569	.	SUBMITTED_REGION=Ssuis1616K;Pool=2
fluN2_con	86	236	fluN2_con_1.7546	.	SUBMITTED_REGION=fluN2_con;Pool=2
EMCV2	87	315	EMCV2_1.778709	.	SUBMITTED_REGION=EMCV2;Pool=2
PseudogBII	87	320	PseudogBII_1.28199	.	SUBMITTED_REGION=PseudogBII;Pool=2
cytopolcon	87	313	cytopolcon_1.81992	.	SUBMITTED_REGION=cytopolcon;Pool=1
Ecoli_cnf2	88	308	Ecoli_cnf2_1.1.627371	.	SUBMITTED_REGION=Ecoli_cnf2;Pool=1
Lepto_lfb1	88	318	Lepto_lfb1_1.77311	.	SUBMITTED_REGION=Lepto_lfb1;Pool=1
PCV2e	88	294	PCV2e_1.442198	.	SUBMITTED_REGION=PCV2e;Pool=1
SADS_N	88	320	SADS_N_1.371906	.	SUBMITTED_REGION=SADS_N;Pool=2
Astro_1b	89	265	Astro_1b_1.256302	.	SUBMITTED_REGION=Astro_1b;Pool=2
PCV4_cap	89	314	PCV4_cap_1.77708	.	SUBMITTED_REGION=PCV4_cap;Pool=2
RotaAnsp31	89	317	RotaAnsp31_1.1.1177200	.	SUBMITTED_REGION=RotaAnsp31;Pool=2
Astro_1a	90	299	Astro_1a_1.371516	.	SUBMITTED_REGION=Astro_1a;Pool=1
Flu_H1b	90	309	Flu_H1b_1.377861	.	SUBMITTED_REGION=Flu_H1b;Pool=2
RotaAnsp33	90	253	RotaAnsp33_1.361384	.	SUBMITTED_REGION=RotaAnsp33;Pool=1
Sapo_VIIa	90	319	Sapo_VIIa_1.62722	.	SUBMITTED_REGION=Sapo_VIIa;Pool=2
Astro_5a	91	317	Astro_5a_1.456294	.	SUBMITTED_REGION=Astro_5a;Pool=1
Apesti_6_2	93	305	Apesti_6_2_1.341095	.	SUBMITTED_REGION=Apesti_6_2;Pool=2
Flu_H1f	93	254	Flu_H1f_1.133636	.	SUBMITTED_REGION=Flu_H1f;Pool=1
VES_2	93	320	VES_2_1.475988	.	SUBMITTED_REGION=VES_2;Pool=2
APPsero15b	94	318	APPsero15b_1.58497	.	SUBMITTED_REGION=APPsero15b;Pool=2
Erysip_1a	94	314	Erysip_1a_1.229716	.	SUBMITTED_REGION=Erysip_1a;Pool=1
PDCoV_M	94	313	PDCoV_M_1.289168	.	SUBMITTED_REGION=PDCoV_M;Pool=1
RotaAnsp34	94	258	RotaAnsp34_1.52844	.	SUBMITTED_REGION=RotaAnsp34;Pool=2
Ssui6cps6I	94	314	Ssui6cps6I_1.1.126900	.	SUBMITTED_REGION=Ssui6cps6I;Pool=2
Boca_3a	95	200	Boca_3a_1.1109	.	SUBMITTED_REGION=Boca_3a;Pool=2
CbotB	95	300	CbotB_1.1.218870	.	SUBMITTED_REGION=CbotB;Pool=1
Cperfalpha	95	315	Cperfalpha_1.1.350285	.	SUBMITTED_REGION=Cperfalpha;Pool=1
Menangle_N	95	325	Menangle_N_1.122656	.	SUBMITTED_REGION=Menangle_N;Pool=1
Pseudo_gEI	95	296	Pseudo_gEI_1.1596	.	SUBMITTED_REGION=Pseudo_gEI;Pool=2
Swinepox	95	317	Swinepox_1.76923	.	SUBMITTED_REGION=Swinepox;Pool=1
VES_3	95	324	VES_3_1.413170	.	SUBMITTED_REGION=VES_3;Pool=1
Kobu_3	96	305	Kobu_3_1.531851	.	SUBMITTED_REGION=Kobu_3;Pool=2
SVDV_2	96	296	SVDV_2_1.518108	.	SUBMITTED_REGION=SVDV_2;Pool=2
Ssuis2424L	96	274	Ssuis2424L_1.250137	.	SUBMITTED_REGION=Ssuis2424L;Pool=2
papilloL12	96	318	papilloL12_1.137418	.	SUBMITTED_REGION=papilloL12;Pool=2
Actinosuis	97	320	Actinosuis_1.196998	.	SUBMITTED_REGION=Actinosuis;Pool=2
Nipah_N	97	321	Nipah_N_1.206154	.	SUBMITTED_REGION=Nipah_N;Pool=2
Rabies_fox	98	329	Rabies_fox_1.190379	.	SUBMITTED_REGION=Rabies_fox;Pool=1
Shyicustuf	98	323	Shyicustuf_1.444633	.	SUBMITTED_REGION=Shyicustuf;Pool=2
EnterovanX	99	324	EnterovanX_1.113722	.	SUBMITTED_REGION=EnterovanX;Pool=2
Pseud_gB_I	99	288	Pseud_gB_I_1.21492	.	SUBMITTED_REGION=Pseud_gB_I;Pool=1
Astro_4e	100	318	Astro_4e_1.19542	.	SUBMITTED_REGION=Astro_4e;Pool=2
C_novyi	100	323	C_novyi_1.318797	.	SUBMITTED_REGION=C_novyi;Pool=2
CburIS1111	100	323	CburIS1111_1.1.8203	.	SUBMITTED_REGION=CburIS1111;Pool=2
PseudogEII	100	296	PseudogEII_1.34063	.	SUBMITTED_REGION=PseudogEII;Pool=1
Kobu_6	101	319	Kobu_6_1.572969	.	SUBMITTED_REGION=Kobu_6;Pool=1
VES_4	101	325	VES_4_1.193718	.	SUBMITTED_REGION=VES_4;Pool=2
B_bronch	102	332	B_bronch_1.51758	.	SUBMITTED_REGION=B_bronch;Pool=1
Cpecorupmp	102	322	Cpecorupmp_1.424519	.	SUBMITTED_REGION=Cpecorupmp;Pool=2
Ssuis2828L	102	321	Ssuis2828L_1.1.56963	.	SUBMITTED_REGION=Ssuis2828L;Pool=1
Astro_2b	103	337	Astro_2b_1.48947	.	SUBMITTED_REGION=Astro_2b;Pool=2
PRRS_L1	103	313	PRRS_L1_1.1.450859	.	SUBMITTED_REGION=PRRS_L1;Pool=2
PRRS_L1H_3	103	274	PRRS_L1H_3_1.1.46491	.	SUBMITTED_REGION=PRRS_L1H_3;Pool=2
Sapo_Xc	103	335	Sapo_Xc_1.475539	.	SUBMITTED_REGION=Sapo_Xc;Pool=2
Cperfepsil	104	315	Cperfepsil_1.1.262569	.	SUBMITTED_REGION=Cperfepsil;Pool=1
PCV3_rep	104	331	PCV3_rep_1.186967	.	SUBMITTED_REGION=PCV3_rep;Pool=2
Ssui8cps8H	104	323	Ssui8cps8H_1.212954	.	SUBMITTED_REGION=Ssui8cps8H;Pool=1
Ssuis1313L	104	324	Ssuis1313L_1.1.852865	.	SUBMITTED_REGION=Ssuis1313L;Pool=2
Astro_3b	105	317	Astro_3b_1.328876	.	SUBMITTED_REGION=Astro_3b;Pool=1
Ecoli_stx1	105	329	Ecoli_stx1_1.1.946367	.	SUBMITTED_REGION=Ecoli_stx1;Pool=2
SVDV_1	105	335	SVDV_1_1.532013	.	SUBMITTED_REGION=SVDV_1;Pool=1
saureuscon	105	325	saureuscon_1.1010288	.	SUBMITTED_REGION=saureuscon;Pool=1
APP_sero17	107	287	APP_sero17_1.151334	.	SUBMITTED_REGION=APP_sero17;Pool=2
CjejunicE1	107	315	CjejunicE1_1.238348	.	SUBMITTED_REGION=CjejunicE1;Pool=1
PRRS_L9_2	107	317	PRRS_L9_2_1.1.304028	.	SUBMITTED_REGION=PRRS_L9_2;Pool=2
Ssuis1212J	107	333	Ssuis1212J_1.1.1088942	.	SUBMITTED_REGION=Ssuis1212J;Pool=2
Kobu_5	108	329	Kobu_5_1.259471	.	SUBMITTED_REGION=Kobu_5;Pool=2
Ssuis_aroA	108	334	Ssuis_aroA_1.53669	.	SUBMITTED_REGION=Ssuis_aroA;Pool=1
Ecoli_sta2	109	329	Ecoli_sta2_1.214484	.	SUBMITTED_REGION=Ecoli_sta2;Pool=2
Astro_4b	110	329	Astro_4b_1.84984	.	SUBMITTED_REGION=Astro_4b;Pool=2
Flu_H1e	111	320	Flu_H1e_1.305584	.	SUBMITTED_REGION=Flu_H1e;Pool=1
Astro_3f	115	335	Astro_3f_1.236908	.	SUBMITTED_REGION=Astro_3f;Pool=2
Astro_3g	115	339	Astro_3g_1.537405	.	SUBMITTED_REGION=Astro_3g;Pool=1
Astro_4	115	335	Astro_4_1.79666	.	SUBMITTED_REGION=Astro_4;Pool=1
Cdif_tcdB1	115	271	Cdif_tcdB1_1.1.142087	.	SUBMITTED_REGION=Cdif_tcdB1;Pool=2
Sendai_4	115	251	Sendai_4_1.566614	.	SUBMITTED_REGION=Sendai_4;Pool=1
Toro_M7	115	275	Toro_M7_1.216970	.	SUBMITTED_REGION=Toro_M7;Pool=2
Mhyopneldh	116	338	Mhyopneldh_1.1.1168554	.	SUBMITTED_REGION=Mhyopneldh;Pool=1
prrsl1_con	116	333	prrsl1_con_1.1.1218331	.	SUBMITTED_REGION=prrsl1_con;Pool=1
Chik_China	117	337	Chik_China_1.439624	.	SUBMITTED_REGION=Chik_China;Pool=1
Getah_nsp1	117	348	Getah_nsp1_1.129175	.	SUBMITTED_REGION=Getah_nsp1;Pool=2
PRRS_L4_1	117	318	PRRS_L4_1_1.4390	.	SUBMITTED_REGION=PRRS_L4_1;Pool=2
SSao_con	117	265	SSao_con_1.151090	.	SUBMITTED_REGION=SSao_con;Pool=2
SVDV_3	117	348	SVDV_3_1.578431	.	SUBMITTED_REGION=SVDV_3;Pool=2
Pox	118	337	Pox_1.205790	.	SUBMITTED_REGION=Pox;Pool=2
E_coli_F41	121	347	E_coli_F41_1.69440	.	SUBMITTED_REGION=E_coli_F41;Pool=2
Ortsero3UK	121	343	Ortsero3UK_1.1.1120011	.	SUBMITTED_REGION=Ortsero3UK;Pool=2
Astro_4c	122	341	Astro_4c_1.54556	.	SUBMITTED_REGION=Astro_4c;Pool=2
Sapo_VIa	122	345	Sapo_VIa_1.177556	.	SUBMITTED_REGION=Sapo_VIa;Pool=2
APP_ApxI	123	349	APP_ApxI_1.1.1760765	.	SUBMITTED_REGION=APP_ApxI;Pool=2
Actinothdf	123	347	Actinothdf_1.329948	.	SUBMITTED_REGION=Actinothdf;Pool=1
FluD_PB1	123	351	FluD_PB1_1.1.1237017	.	SUBMITTED_REGION=FluD_PB1;Pool=2
Astro_2c	124	353	Astro_2c_1.389725	.	SUBMITTED_REGION=Astro_2c;Pool=1
CjejunicE2	124	352	CjejunicE2_1.141698	.	SUBMITTED_REGION=CjejunicE2;Pool=1
Kobu_1	124	346	Kobu_1_1.197118	.	SUBMITTED_REGION=Kobu_1;Pool=2
Svesi_con	125	221	Svesi_con_1.937	.	SUBMITTED_REGION=Svesi_con;Pool=2
S1_14csp1J	126	331	S1_14csp1J_1.80207	.	SUBMITTED_REGION=S1_14csp1J;Pool=2
SalmoinvA2	126	287	SalmoinvA2_1.1.1292534	.	SUBMITTED_REGION=SalmoinvA2;Pool=2
Sapo_Xa	126	358	Sapo_Xa_1.126612	.	SUBMITTED_REGION=Sapo_Xa;Pool=2
APP_ApxII	127	355	APP_ApxII_1.238080	.	SUBMITTED_REGION=APP_ApxII;Pool=2
Atyppest_7	127	289	Atyppest_7_1.368719	.	SUBMITTED_REGION=Atyppest_7;Pool=2
Brachypilo	128	348	Brachypilo_1.189040	.	SUBMITTED_REGION=Brachypilo;Pool=1
ChiWAfrica	128	356	ChiWAfrica_1.442819	.	SUBMITTED_REGION=ChiWAfrica;Pool=2
PCV2f	128	367	PCV2f_1.179707	.	SUBMITTED_REGION=PCV2f;Pool=2
Sapo_VIII	128	354	Sapo_VIII_1.146872	.	SUBMITTED_REGION=Sapo_VIII;Pool=1
Ssuis2727K	128	356	Ssuis2727K_1.1.141003	.	SUBMITTED_REGION=Ssuis2727K;Pool=2
Kobu_2	129	346	Kobu_2_1.159906	.	SUBMITTED_REGION=Kobu_2;Pool=2
Ssuis3131L	130	350	Ssuis3131L_1.1.475403	.	SUBMITTED_REGION=Ssuis3131L;Pool=2
APP_sero5	131	323	APP_sero5_1.115969	.	SUBMITTED_REGION=APP_sero5;Pool=2
Chik_ECSA	131	349	Chik_ECSA_1.279526	.	SUBMITTED_REGION=Chik_ECSA;Pool=2
Yentcoliti	131	299	Yentcoliti_1.201116	.	SUBMITTED_REGION=Yentcoliti;Pool=2
PRRS_L8_2	132	245	PRRS_L8_2_1.1.434692	.	SUBMITTED_REGION=PRRS_L8_2;Pool=2
Astro_5b	133	347	Astro_5b_1.496319	.	SUBMITTED_REGION=Astro_5b;Pool=1
Atypicpes4	133	357	Atypicpes4_1.471746	.	SUBMITTED_REGION=Atypicpes4;Pool=1
PCV2a	133	367	PCV2a_1.206173	.	SUBMITTED_REGION=PCV2a;Pool=1
PRRSL1Dalp	133	349	PRRSL1Dalp_1.1.631563	.	SUBMITTED_REGION=PRRSL1Dalp;Pool=2
APP_sero18	134	353	APP_sero18_1.1.255532	.	SUBMITTED_REGION=APP_sero18;Pool=2
Brucella	134	364	Brucella_1.152636	.	SUBMITTED_REGION=Brucella;Pool=2
PCV2h	134	369	PCV2h_1.65995	.	SUBMITTED_REGION=PCV2h;Pool=1
SSao_con	134	364	SSao_con_1.14671	.	SUBMITTED_REGION=SSao_con;Pool=1
Ssui9cps9H	134	353	Ssui9cps9H_1.179847	.	SUBMITTED_REGION=Ssui9cps9H;Pool=2
Glass_infB	135	357	Glass_infB_1.245238	.	SUBMITTED_REGION=Glass_infB;Pool=1
NetF	135	355	NetF_1.8589	.	SUBMITTED_REGION=NetF;Pool=1
PRRS_L7	135	341	PRRS_L7_1.1.370666	.	SUBMITTED_REGION=PRRS_L7;Pool=2
Sapelo_2	135	262	Sapelo_2_1.110545	.	SUBMITTED_REGION=Sapelo_2;Pool=2
Orthchina2	137	274	Orthchina2_1.134428	.	SUBMITTED_REGION=Orthchina2;Pool=1
Sapelo_1	137	263	Sapelo_1_1.62072	.	SUBMITTED_REGION=Sapelo_1;Pool=2
PRRS_L2	138	247	PRRS_L2_1.1.361680	.	SUBMITTED_REGION=PRRS_L2;Pool=2
Toro_N4	138	362	Toro_N4_1.116815	.	SUBMITTED_REGION=Toro_N4;Pool=1
Flu_H1d	139	355	Flu_H1d_1.145681	.	SUBMITTED_REGION=Flu_H1d;Pool=1
Flu_H1g	139	303	Flu_H1g_1.396363	.	SUBMITTED_REGION=Flu_H1g;Pool=1
PseudogCI	139	360	PseudogCI_1.9269	.	SUBMITTED_REGION=PseudogCI;Pool=1
Sapo_VIIa	139	332	Sapo_VIIa_1.38066	.	SUBMITTED_REGION=Sapo_VIIa;Pool=1
prrsl5_con	139	314	prrsl5_con_1.1.258016	.	SUBMITTED_REGION=prrsl5_con;Pool=2
Astro_4d	140	368	Astro_4d_1.485532	.	SUBMITTED_REGION=Astro_4d;Pool=2
Flu_H1a	141	341	Flu_H1a_1.383382	.	SUBMITTED_REGION=Flu_H1a;Pool=1
PAdV	141	370	PAdV_1.202231	.	SUBMITTED_REGION=PAdV;Pool=2
rubulaMcon	141	366	rubulaMcon_1.42959	.	SUBMITTED_REGION=rubulaMcon;Pool=2
APP_sero13	142	331	APP_sero13_1.18783	.	SUBMITTED_REGION=APP_sero13;Pool=2
Astro_3h	142	293	Astro_3h_1.33651	.	SUBMITTED_REGION=Astro_3h;Pool=1
Flu_H3a	142	345	Flu_H3a_1.240746	.	SUBMITTED_REGION=Flu_H3a;Pool=2
Rabies_fox	142	359	Rabies_fox_1.61108	.	SUBMITTED_REGION=Rabies_fox;Pool=2
Tabortisui	142	320	Tabortisui_1.68318	.	SUBMITTED_REGION=Tabortisui;Pool=1
Actinobac	143	375	Actinobac_1.109526	.	SUBMITTED_REGION=Actinobac;Pool=2
Astro_5e	143	319	Astro_5e_1.89801	.	SUBMITTED_REGION=Astro_5e;Pool=2
E_coli_sta	143	337	E_coli_sta_1.7164	.	SUBMITTED_REGION=E_coli_sta;Pool=2
IngelvacL8	143	335	IngelvacL8_1.1.1235781	.	SUBMITTED_REGION=IngelvacL8;Pool=1
Mhyadhesin	143	369	Mhyadhesin_1.144322	.	SUBMITTED_REGION=Mhyadhesin;Pool=2
PRRS_L9_1	143	361	PRRS_L9_1_1.1.1286493	.	SUBMITTED_REGION=PRRS_L9_1;Pool=1
Ssui5cps5N	143	362	Ssui5cps5N_1.1.223266	.	SUBMITTED_REGION=Ssui5cps5N;Pool=2
APP_sero17	144	370	APP_sero17_1.162514	.	SUBMITTED_REGION=APP_sero17;Pool=1
Astro_5d	144	358	Astro_5d_1.426880	.	SUBMITTED_REGION=Astro_5d;Pool=2
EnterogluP	144	368	EnterogluP_1.930240	.	SUBMITTED_REGION=EnterogluP;Pool=2
LawsoniABC	144	364	LawsoniABC_1.77002	.	SUBMITTED_REGION=LawsoniABC;Pool=2
Sendai_M1	144	362	Sendai_M1_1.292569	.	SUBMITTED_REGION=Sendai_M1;Pool=2
Sendai_M5	144	377	Sendai_M5_1.216881	.	SUBMITTED_REGION=Sendai_M5;Pool=2
FluC_M	145	372	FluC_M_1.532724	.	SUBMITTED_REGION=FluC_M;Pool=2
tgeS_con	145	309	tgeS_con_1.21771	.	SUBMITTED_REGION=tgeS_con;Pool=2
PAdVA_2	146	282	PAdVA_2_1.44628	.	SUBMITTED_REGION=PAdVA_2;Pool=1
PCV2rep	146	378	PCV2rep_1.256842	.	SUBMITTED_REGION=PCV2rep;Pool=2
Sendai_M2	147	378	Sendai_M2_1.399741	.	SUBMITTED_REGION=Sendai_M2;Pool=1
PCV2g	148	366	PCV2g_1.359507	.	SUBMITTED_REGION=PCV2g;Pool=2
Porcflu_M1	148	374	Porcflu_M1_1.486334	.	SUBMITTED_REGION=Porcflu_M1;Pool=2
Porcine_M2	148	369	Porcine_M2_1.957261	.	SUBMITTED_REGION=Porcine_M2;Pool=1
equisimgki	148	374	equisimgki_1.292012	.	SUBMITTED_REGION=equisimgki;Pool=2
C_perf_iap	149	365	C_perf_iap_1.1.22221	.	SUBMITTED_REGION=C_perf_iap;Pool=1
cytopolcon	149	323	cytopolcon_1.53484	.	SUBMITTED_REGION=cytopolcon;Pool=2
Erysip_5	150	369	Erysip_5_1.177356	.	SUBMITTED_REGION=Erysip_5;Pool=1
Flu_N2e	150	301	Flu_N2e_1.26510	.	SUBMITTED_REGION=Flu_N2e;Pool=1
APP_sero10	151	367	APP_sero10_1.193810	.	SUBMITTED_REGION=APP_sero10;Pool=1
Burkpseudo	151	381	Burkpseudo_1.44564	.	SUBMITTED_REGION=Burkpseudo;Pool=2
CSF_UTR	151	376	CSF_UTR_1.272973	.	SUBMITTED_REGION=CSF_UTR;Pool=1
CbotF	152	370	CbotF_1.9043	.	SUBMITTED_REGION=CbotF;Pool=2
Cpecorupmp	152	332	Cpecorupmp_1.366804	.	SUBMITTED_REGION=Cpecorupmp;Pool=1
Sapo_Xc	152	387	Sapo_Xc_1.55973	.	SUBMITTED_REGION=Sapo_Xc;Pool=1
Astro_2b	153	378	Astro_2b_1.240739	.	SUBMITTED_REGION=Astro_2b;Pool=1
Astro_2c	153	379	Astro_2c_1.420253	.	SUBMITTED_REGION=Astro_2c;Pool=2
Bhamp_con	153	314	Bhamp_con_1.1810	.	SUBMITTED_REGION=Bhamp_con;Pool=1
CbotD	153	339	CbotD_1.203922	.	SUBMITTED_REGION=CbotD;Pool=2
Cdiff_tcdC	153	375	Cdiff_tcdC_1.646418	.	SUBMITTED_REGION=Cdiff_tcdC;Pool=1
TGErespC_N	153	379	TGErespC_N_1.207857	.	SUBMITTED_REGION=TGErespC_N;Pool=1
VES_1	154	378	VES_1_1.354439	.	SUBMITTED_REGION=VES_1;Pool=1
Ecoli_F4ac	155	391	Ecoli_F4ac_1.788209	.	SUBMITTED_REGION=Ecoli_F4ac;Pool=1
Svesi_con	155	372	Svesi_con_1.2081	.	SUBMITTED_REGION=Svesi_con;Pool=1
apleurocon	155	317	apleurocon_1.23072	.	SUBMITTED_REGION=apleurocon;Pool=2
APP_sero1	156	384	APP_sero1_1.93305	.	SUBMITTED_REGION=APP_sero1;Pool=2
CSF_NSF5B	156	388	CSF_NSF5B_1.286949	.	SUBMITTED_REGION=CSF_NSF5B;Pool=2
Toro_M3	156	302	Toro_M3_1.354703	.	SUBMITTED_REGION=Toro_M3;Pool=2
AnthraompA	157	386	AnthraompA_1.223171	.	SUBMITTED_REGION=AnthraompA;Pool=2
Porcflu1_2	157	387	Porcflu1_2_1.351816	.	SUBMITTED_REGION=Porcflu1_2;Pool=1
Sapo_Xb	157	386	Sapo_Xb_1.177055	.	SUBMITTED_REGION=Sapo_Xb;Pool=1
VES_5	157	386	VES_5_1.409083	.	SUBMITTED_REGION=VES_5;Pool=2
Astro_3a	158	349	Astro_3a_1.235085	.	SUBMITTED_REGION=Astro_3a;Pool=2
CbotE	158	234	CbotE_1.1067	.	SUBMITTED_REGION=CbotE;Pool=1
CjejunicE1	158	382	CjejunicE1_1.25367	.	SUBMITTED_REGION=CjejunicE1;Pool=2
Cperf_beta	158	375	Cperf_beta_1.1.173887	.	SUBMITTED_REGION=Cperf_beta;Pool=2
FLu_H3b	158	388	FLu_H3b_1.137865	.	SUBMITTED_REGION=FLu_H3b;Pool=1
Menangle_N	158	336	Menangle_N_1.305349	.	SUBMITTED_REGION=Menangle_N;Pool=2
Mhyorhip37	158	374	Mhyorhip37_1.1.17961	.	SUBMITTED_REGION=Mhyorhip37;Pool=2
Sapo_VIc	158	382	Sapo_VIc_1.141051	.	SUBMITTED_REGION=Sapo_VIc;Pool=1
Swinepox	158	356	Swinepox_1.53008	.	SUBMITTED_REGION=Swinepox;Pool=2
Erysipelot	159	385	Erysipelot_1.670530	.	SUBMITTED_REGION=Erysipelot;Pool=2
Kobu_8	159	320	Kobu_8_1.336789	.	SUBMITTED_REGION=Kobu_8;Pool=2
Morbilli_N	159	384	Morbilli_N_1.62990	.	SUBMITTED_REGION=Morbilli_N;Pool=1
SHEV_3a	159	392	SHEV_3a_1.47648	.	SUBMITTED_REGION=SHEV_3a;Pool=2
Atyppest_6	160	296	Atyppest_6_1.172370	.	SUBMITTED_REGION=Atyppest_6;Pool=2
Efaeca_ddl	160	379	Efaeca_ddl_1.1338283	.	SUBMITTED_REGION=Efaeca_ddl;Pool=1
EnterovanA	160	388	EnterovanA_1.565411	.	SUBMITTED_REGION=EnterovanA;Pool=1
Requi_traA	161	338	Requi_traA_1.6568	.	SUBMITTED_REGION=Requi_traA;Pool=1
Ssuis2424L	161	359	Ssuis2424L_1.266596	.	SUBMITTED_REGION=Ssuis2424L;Pool=1
Toro_M7	161	298	Toro_M7_1.127547	.	SUBMITTED_REGION=Toro_M7;Pool=1
papilloE22	161	393	papilloE22_1.291118	.	SUBMITTED_REGION=papilloE22;Pool=1
Actinosuis	162	330	Actinosuis_1.192631	.	SUBMITTED_REGION=Actinosuis;Pool=1
Astro_2a	162	379	Astro_2a_1.235777	.	SUBMITTED_REGION=Astro_2a;Pool=2
Sapo_IXb	162	386	Sapo_IXb_1.124775	.	SUBMITTED_REGION=Sapo_IXb;Pool=2
Sapo_VIa	162	398	Sapo_VIa_1.229318	.	SUBMITTED_REGION=Sapo_VIa;Pool=1
Toro_N2	162	385	Toro_N2_1.429977	.	SUBMITTED_REGION=Toro_N2;Pool=2
Astro_1b	163	361	Astro_1b_1.84670	.	SUBMITTED_REGION=Astro_1b;Pool=1
Brucella	163	401	Brucella_1.65813	.	SUBMITTED_REGION=Brucella;Pool=1
Ssu4cps4MN	163	293	Ssu4cps4MN_1.1.134738	.	SUBMITTED_REGION=Ssu4cps4MN;Pool=1
APP_ApxIII	164	383	APP_ApxIII_1.262195	.	SUBMITTED_REGION=APP_ApxIII;Pool=2
Astro_3f	164	363	Astro_3f_1.410663	.	SUBMITTED_REGION=Astro_3f;Pool=1
Sequi_type	165	311	Sequi_type_1.6818	.	SUBMITTED_REGION=Sequi_type;Pool=1
Ssuis2323I	165	379	Ssuis2323I_1.1.742290	.	SUBMITTED_REGION=Ssuis2323I;Pool=1
Ccoli_ceuE	166	391	Ccoli_ceuE_1.19425	.	SUBMITTED_REGION=Ccoli_ceuE;Pool=2
PCV2c	166	369	PCV2c_1.390189	.	SUBMITTED_REGION=PCV2c;Pool=2
SporcirpoB	166	392	SporcirpoB_1.1155225	.	SUBMITTED_REGION=SporcirpoB;Pool=1
Astro_5b	167	362	Astro_5b_1.166811	.	SUBMITTED_REGION=Astro_5b;Pool=2
Boca_1	167	391	Boca_1_1.78199	.	SUBMITTED_REGION=Boca_1;Pool=1
Rabiesracc	168	393	Rabiesracc_1.586117	.	SUBMITTED_REGION=Rabiesracc;Pool=2
Sendai_M4	168	399	Sendai_M4_1.176795	.	SUBMITTED_REGION=Sendai_M4;Pool=2
Toro_M4	168	299	Toro_M4_1.125645	.	SUBMITTED_REGION=Toro_M4;Pool=1
Toro_N1	168	377	Toro_N1_1.528434	.	SUBMITTED_REGION=Toro_N1;Pool=1
E_coli_F18	169	284	E_coli_F18_1.313665	.	SUBMITTED_REGION=E_coli_F18;Pool=2
Toro_M5	169	301	Toro_M5_1.120142	.	SUBMITTED_REGION=Toro_M5;Pool=2
FMDV_SAT1	170	327	FMDV_SAT1_1.111431	.	SUBMITTED_REGION=FMDV_SAT1;Pool=2
Morbilli_M	170	398	Morbilli_M_1.1.1768136	.	SUBMITTED_REGION=Morbilli_M;Pool=2
PAdVB_2	170	394	PAdVB_2_1.76039	.	SUBMITTED_REGION=PAdVB_2;Pool=2
Getah_nsp1	171	362	Getah_nsp1_1.173824	.	SUBMITTED_REGION=Getah_nsp1;Pool=1
Orthopox	171	401	Orthopox_1.6152	.	SUBMITTED_REGION=Orthopox;Pool=2
PRRS_L1C	171	395	PRRS_L1C_1.1.79801	.	SUBMITTED_REGION=PRRS_L1C;Pool=2
TGERespCor	171	397	TGERespCor_1.730888	.	SUBMITTED_REGION=TGERespCor;Pool=2
PCV2b	172	358	PCV2b_1.410281	.	SUBMITTED_REGION=PCV2b;Pool=1
cytogB_con	172	395	cytogB_con_1.12870	.	SUBMITTED_REGION=cytogB_con;Pool=1
APP_sero14	173	345	APP_sero14_1.69795	.	SUBMITTED_REGION=APP_sero14;Pool=2
Actinothdf	173	390	Actinothdf_1.196952	.	SUBMITTED_REGION=Actinothdf;Pool=2
Toro_N3	174	398	Toro_N3_1.612857	.	SUBMITTED_REGION=Toro_N3;Pool=2
VES_3	174	366	VES_3_1.385554	.	SUBMITTED_REGION=VES_3;Pool=2
APP_sero16	175	365	APP_sero16_1.567869	.	SUBMITTED_REGION=APP_sero16;Pool=1
S25_cp25MN	175	379	S25_cp25MN_1.157919	.	SUBMITTED_REGION=S25_cp25MN;Pool=2
Atyppest_4	176	298	Atyppest_4_1.669170	.	SUBMITTED_REGION=Atyppest_4;Pool=2
Shyicustuf	176	353	Shyicustuf_1.312810	.	SUBMITTED_REGION=Shyicustuf;Pool=1
C_perf_cpe	177	305	C_perf_cpe_1.120921	.	SUBMITTED_REGION=C_perf_cpe;Pool=1
FluC_M	177	382	FluC_M_1.556420	.	SUBMITTED_REGION=FluC_M;Pool=1
Ssuis1818N	177	281	Ssuis1818N_1.1.193909	.	SUBMITTED_REGION=Ssuis1818N;Pool=2
Mhyadhesin	178	386	Mhyadhesin_1.109929	.	SUBMITTED_REGION=Mhyadhesin;Pool=1
PRRS_L1H_2	179	357	PRRS_L1H_2_1.1.988431	.	SUBMITTED_REGION=PRRS_L1H_2;Pool=2
PRRS_L1H_3	179	343	PRRS_L1H_3_1.1.35380	.	SUBMITTED_REGION=PRRS_L1H_3;Pool=1
Sendai_3	179	412	Sendai_3_1.840342	.	SUBMITTED_REGION=Sendai_3;Pool=2
Astro_3g	180	361	Astro_3g_1.199353	.	SUBMITTED_REGION=Astro_3g;Pool=2
Ssuis_aroA	181	344	Ssuis_aroA_1.301776	.	SUBMITTED_REGION=Ssuis_aroA;Pool=2
CSF_E2	182	409	CSF_E2_1.355196	.	SUBMITTED_REGION=CSF_E2;Pool=1
Erysip_1b	182	401	Erysip_1b_1.31714	.	SUBMITTED_REGION=Erysip_1b;Pool=2
Kobu_4	182	393	Kobu_4_1.66066	.	SUBMITTED_REGION=Kobu_4;Pool=1
S_suis_EF	182	403	S_suis_EF_1.395827	.	SUBMITTED_REGION=S_suis_EF;Pool=2
Sapo_IXc	182	376	Sapo_IXc_1.81917	.	SUBMITTED_REGION=Sapo_IXc;Pool=2
Astro_2f	183	381	Astro_2f_1.186903	.	SUBMITTED_REGION=Astro_2f;Pool=2
Atyppest_3	183	321	Atyppest_3_1.218600	.	SUBMITTED_REGION=Atyppest_3;Pool=1
ChlamompA1	183	410	ChlamompA1_1.691037	.	SUBMITTED_REGION=ChlamompA1;Pool=2
Kobu_5	183	346	Kobu_5_1.60276	.	SUBMITTED_REGION=Kobu_5;Pool=1
Sapo_V.3	183	338	Sapo_V.3_1.24689	.	SUBMITTED_REGION=Sapo_V.3;Pool=1
SVA	184	281	SVA_1.60916	.	SUBMITTED_REGION=SVA;Pool=1
Astro_1a	185	361	Astro_1a_1.379918	.	SUBMITTED_REGION=Astro_1a;Pool=2
PCV2_rep	185	418	PCV2_rep_1.103249	.	SUBMITTED_REGION=PCV2_rep;Pool=2
P_mult	185	406	P_mult_1.186113	.	SUBMITTED_REGION=P_mult;Pool=1
Ssuis1515K	185	397	Ssuis1515K_1.1.223676	.	SUBMITTED_REGION=Ssuis1515K;Pool=1
VES_1	185	402	VES_1_1.188641	.	SUBMITTED_REGION=VES_1;Pool=2
VES_4	185	367	VES_4_1.167364	.	SUBMITTED_REGION=VES_4;Pool=1
Astro_2d	186	382	Astro_2d_1.261602	.	SUBMITTED_REGION=Astro_2d;Pool=1
Astro_2e	186	377	Astro_2e_1.362404	.	SUBMITTED_REGION=Astro_2e;Pool=1
Sendai_1	186	371	Sendai_1_1.909276	.	SUBMITTED_REGION=Sendai_1;Pool=2
Cdif_tcdB1	187	335	Cdif_tcdB1_1.1.494907	.	SUBMITTED_REGION=Cdif_tcdB1;Pool=1
Chlam_incA	187	411	Chlam_incA_1.665224	.	SUBMITTED_REGION=Chlam_incA;Pool=1
RotaAnsp32	187	391	RotaAnsp32_1.168795	.	SUBMITTED_REGION=RotaAnsp32;Pool=1
papillL11a	187	306	papillL11a_1.162525	.	SUBMITTED_REGION=papillL11a;Pool=2
BacillpagA	188	418	BacillpagA_1.279684	.	SUBMITTED_REGION=BacillpagA;Pool=2
Chik_China	188	414	Chik_China_1.320951	.	SUBMITTED_REGION=Chik_China;Pool=2
PRRS_L1D_1	188	342	PRRS_L1D_1_1.1.924330	.	SUBMITTED_REGION=PRRS_L1D_1;Pool=2
Astro_4c	189	367	Astro_4c_1.400159	.	SUBMITTED_REGION=Astro_4c;Pool=1
FMDV_Asia1	189	299	FMDV_Asia1_1.60997	.	SUBMITTED_REGION=FMDV_Asia1;Pool=2
LelysPRRS1	189	413	LelysPRRS1_1.1.1014644	.	SUBMITTED_REGION=LelysPRRS1;Pool=2
PRRS_L1D_2	189	356	PRRS_L1D_2_1.1.783181	.	SUBMITTED_REGION=PRRS_L1D_2;Pool=2
PRRS_L2	189	417	PRRS_L2_1.1.521236	.	SUBMITTED_REGION=PRRS_L2;Pool=1
Astro_3e	190	360	Astro_3e_1.216154	.	SUBMITTED_REGION=Astro_3e;Pool=2
Mhyopneldh	190	387	Mhyopneldh_1.1.25609	.	SUBMITTED_REGION=Mhyopneldh;Pool=2
Orthochina	190	416	Orthochina_1.458381	.	SUBMITTED_REGION=Orthochina;Pool=2
Toro_M1	190	302	Toro_M1_1.106393	.	SUBMITTED_REGION=Toro_M1;Pool=1
VES_2	190	397	VES_2_1.317869	.	SUBMITTED_REGION=VES_2;Pool=1
rubulaMcon	190	400	rubulaMcon_1.130577	.	SUBMITTED_REGION=rubulaMcon;Pool=1
Apesti_con	191	305	Apesti_con_1.88843	.	SUBMITTED_REGION=Apesti_con;Pool=2
Ecoli_F4ab	191	395	Ecoli_F4ab_1.437312	.	SUBMITTED_REGION=Ecoli_F4ab;Pool=1
Listeria	191	411	Listeria_1.114209	.	SUBMITTED_REGION=Listeria;Pool=2
PDCoV_E	191	420	PDCoV_E_1.401699	.	SUBMITTED_REGION=PDCoV_E;Pool=2
APP_sero4	192	373	APP_sero4_1.17137	.	SUBMITTED_REGION=APP_sero4;Pool=2
ChlamompA2	192	415	ChlamompA2_1.272204	.	SUBMITTED_REGION=ChlamompA2;Pool=2
Erysip_1a	192	352	Erysip_1a_1.133289	.	SUBMITTED_REGION=Erysip_1a;Pool=2
Astro_3a	193	366	Astro_3a_1.374850	.	SUBMITTED_REGION=Astro_3a;Pool=1
CbotD	193	383	CbotD_1.24104	.	SUBMITTED_REGION=CbotD;Pool=1
E_coli_stb	193	315	E_coli_stb_1.35446	.	SUBMITTED_REGION=E_coli_stb;Pool=1
Ssuis3030I	193	411	Ssuis3030I_1.1.766908	.	SUBMITTED_REGION=Ssuis3030I;Pool=2
CSF_UTR	194	429	CSF_UTR_1.56990	.	SUBMITTED_REGION=CSF_UTR;Pool=2
Flu_H5b	194	416	Flu_H5b_1.500920	.	SUBMITTED_REGION=Flu_H5b;Pool=2
Ssui7cps7H	194	419	Ssui7cps7H_1.718648	.	SUBMITTED_REGION=Ssui7cps7H;Pool=2
Astro_5d	195	368	Astro_5d_1.114294	.	SUBMITTED_REGION=Astro_5d;Pool=1
Atyppest_6	195	369	Atyppest_6_1.836920	.	SUBMITTED_REGION=Atyppest_6;Pool=1
Brachy_hyo	195	419	Brachy_hyo_1.135651	.	SUBMITTED_REGION=Brachy_hyo;Pool=1
E_coli_cnf	195	391	E_coli_cnf_1.1.649783	.	SUBMITTED_REGION=E_coli_cnf;Pool=1
OrthNdelle	195	419	OrthNdelle_1.464118	.	SUBMITTED_REGION=OrthNdelle;Pool=2
ShyicurpoB	195	312	ShyicurpoB_1.61055	.	SUBMITTED_REGION=ShyicurpoB;Pool=2
Chik_Asian	196	428	Chik_Asian_1.543201	.	SUBMITTED_REGION=Chik_Asian;Pool=2
papilloL12	196	328	papilloL12_1.209965	.	SUBMITTED_REGION=papilloL12;Pool=1
CSF_NSF5B	197	409	CSF_NSF5B_1.288762	.	SUBMITTED_REGION=CSF_NSF5B;Pool=1
Mycobacter	197	347	Mycobacter_1.202826	.	SUBMITTED_REGION=Mycobacter;Pool=1
PseudogEII	197	429	PseudogEII_1.35449	.	SUBMITTED_REGION=PseudogEII;Pool=2
Enterofaec	198	423	Enterofaec_1.224194	.	SUBMITTED_REGION=Enterofaec;Pool=1
Brucelsuis	199	432	Brucelsuis_1.341730	.	SUBMITTED_REGION=Brucelsuis;Pool=1
mecA	199	371	mecA_1.1.223204	.	SUBMITTED_REGION=mecA;Pool=2
Apesti_6_1	200	423	Apesti_6_1_1.231852	.	SUBMITTED_REGION=Apesti_6_1;Pool=1
Ssuis1919L	200	347	Ssuis1919L_1.1.336265	.	SUBMITTED_REGION=Ssuis1919L;Pool=1
rva_con	200	326	rva_con_1.1867	.	SUBMITTED_REGION=rva_con;Pool=2
Atyppest_1	201	353	Atyppest_1_1.156119	.	SUBMITTED_REGION=Atyppest_1;Pool=1
Atyppest_2	201	374	Atyppest_2_1.24724	.	SUBMITTED_REGION=Atyppest_2;Pool=1
Glass_infB	201	372	Glass_infB_1.259441	.	SUBMITTED_REGION=Glass_infB;Pool=2
Kobu_3	201	383	Kobu_3_1.590043	.	SUBMITTED_REGION=Kobu_3;Pool=1
PCV4_rep	201	338	PCV4_rep_1.130316	.	SUBMITTED_REGION=PCV4_rep;Pool=2
SVDV_2	201	431	SVDV_2_1.252311	.	SUBMITTED_REGION=SVDV_2;Pool=1
Sapo_VIc	201	392	Sapo_VIc_1.240006	.	SUBMITTED_REGION=Sapo_VIc;Pool=2
Ssuis1010M	201	421	Ssuis1010M_1.1.6674	.	SUBMITTED_REGION=Ssuis1010M;Pool=1
sva_con	201	341	sva_con_1.53413	.	SUBMITTED_REGION=sva_con;Pool=1
Lepto_Lip	202	426	Lepto_Lip_1.474933	.	SUBMITTED_REGION=Lepto_Lip;Pool=2
Listerahly	203	375	Listerahly_1.248407	.	SUBMITTED_REGION=Listerahly;Pool=1
Morbilli_N	203	397	Morbilli_N_1.208224	.	SUBMITTED_REGION=Morbilli_N;Pool=2
Pmult_0762	203	425	Pmult_0762_1.343848	.	SUBMITTED_REGION=Pmult_0762;Pool=2
Ssuis1717O	203	361	Ssuis1717O_1.1.421910	.	SUBMITTED_REGION=Ssuis1717O;Pool=2
Astro_5e	204	367	Astro_5e_1.320645	.	SUBMITTED_REGION=Astro_5e;Pool=1
Orth3italy	204	419	Orth3italy_1.580002	.	SUBMITTED_REGION=Orth3italy;Pool=1
PCV3_rep	204	341	PCV3_rep_1.54181	.	SUBMITTED_REGION=PCV3_rep;Pool=1
SEZ	204	428	SEZ_1.255325	.	SUBMITTED_REGION=SEZ;Pool=1
PCV3	206	438	PCV3_1.275930	.	SUBMITTED_REGION=PCV3;Pool=1
Actinobac	207	398	Actinobac_1.150212	.	SUBMITTED_REGION=Actinobac;Pool=1
CbotA	207	283	CbotA_1.32401	.	SUBMITTED_REGION=CbotA;Pool=1
Chik_ECSA	207	434	Chik_ECSA_1.427547	.	SUBMITTED_REGION=Chik_ECSA;Pool=1
Kobu_6	207	365	Kobu_6_1.253200	.	SUBMITTED_REGION=Kobu_6;Pool=2
Kobu_7	207	371	Kobu_7_1.454293	.	SUBMITTED_REGION=Kobu_7;Pool=1
Orthitaly2	207	440	Orthitaly2_1.86687	.	SUBMITTED_REGION=Orthitaly2;Pool=2
Ortho3USA3	207	432	Ortho3USA3_1.518844	.	SUBMITTED_REGION=Ortho3USA3;Pool=1
PRRS_L1H_1	207	357	PRRS_L1H_1_1.1.1324075	.	SUBMITTED_REGION=PRRS_L1H_1;Pool=1
OrthorUSA2	208	416	OrthorUSA2_1.633993	.	SUBMITTED_REGION=OrthorUSA2;Pool=2
APP_apxIV	209	372	APP_apxIV_1.78527	.	SUBMITTED_REGION=APP_apxIV;Pool=1
Atyppest_5	209	375	Atyppest_5_1.678640	.	SUBMITTED_REGION=Atyppest_5;Pool=2
CjejunicE2	209	425	CjejunicE2_1.34634	.	SUBMITTED_REGION=CjejunicE2;Pool=2
FluC_NP	209	354	FluC_NP_1.551463	.	SUBMITTED_REGION=FluC_NP;Pool=2
Rubula_NP	209	378	Rubula_NP_1.142051	.	SUBMITTED_REGION=Rubula_NP;Pool=2
SADS_N	210	340	SADS_N_1.129308	.	SUBMITTED_REGION=SADS_N;Pool=1
Efaeca_ddl	211	449	Efaeca_ddl_1.1373028	.	SUBMITTED_REGION=Efaeca_ddl;Pool=2
PRRS_L1E	211	393	PRRS_L1E_1.1.238561	.	SUBMITTED_REGION=PRRS_L1E;Pool=2
RotaAnsp33	211	391	RotaAnsp33_1.173169	.	SUBMITTED_REGION=RotaAnsp33;Pool=2
SHEV_4a	211	438	SHEV_4a_1.143968	.	SUBMITTED_REGION=SHEV_4a;Pool=2
Burkpseudo	213	429	Burkpseudo_1.36380	.	SUBMITTED_REGION=Burkpseudo;Pool=1
LawsondnaA	213	386	LawsondnaA_1.871779	.	SUBMITTED_REGION=LawsondnaA;Pool=2
Myco_suis	213	416	Myco_suis_1.117928	.	SUBMITTED_REGION=Myco_suis;Pool=1
Orthosero1	213	377	Orthosero1_1.399141	.	SUBMITTED_REGION=Orthosero1;Pool=1
PAdV	213	397	PAdV_1.35153	.	SUBMITTED_REGION=PAdV;Pool=1
Ssu3cps3JK	213	437	Ssu3cps3JK_1.397945	.	SUBMITTED_REGION=Ssu3cps3JK;Pool=1
APP_sero8	214	434	APP_sero8_1.1.339703	.	SUBMITTED_REGION=APP_sero8;Pool=1
PCV1_rep	214	306	PCV1_rep_1.58095	.	SUBMITTED_REGION=PCV1_rep;Pool=1
Requi_vapN	214	342	Requi_vapN_1.42598	.	SUBMITTED_REGION=Requi_vapN;Pool=1
CSF_E2	215	441	CSF_E2_1.613133	.	SUBMITTED_REGION=CSF_E2;Pool=2
E_coli_F5	215	437	E_coli_F5_1.150904	.	SUBMITTED_REGION=E_coli_F5;Pool=2
Yentcoliti	215	313	Yentcoliti_1.148164	.	SUBMITTED_REGION=Yentcoliti;Pool=1
APP_sero7	216	436	APP_sero7_1.1.763674	.	SUBMITTED_REGION=APP_sero7;Pool=2
PEDV_E	216	446	PEDV_E_1.42198	.	SUBMITTED_REGION=PEDV_E;Pool=2
Astro_3b	217	355	Astro_3b_1.343774	.	SUBMITTED_REGION=Astro_3b;Pool=2
Astro_3d	217	341	Astro_3d_1.264287	.	SUBMITTED_REGION=Astro_3d;Pool=2
Boca_1	217	404	Boca_1_1.112346	.	SUBMITTED_REGION=Boca_1;Pool=2
Lepto_lfb1	217	334	Lepto_lfb1_1.86841	.	SUBMITTED_REGION=Lepto_lfb1;Pool=2
Sendai_4	217	453	Sendai_4_1.618612	.	SUBMITTED_REGION=Sendai_4;Pool=2
BacpXO1cya	218	361	BacpXO1cya_1.1.274673	.	SUBMITTED_REGION=BacpXO1cya;Pool=2
equisimgki	218	388	equisimgki_1.374462	.	SUBMITTED_REGION=equisimgki;Pool=1
Fostera_L8	219	403	Fostera_L8_1.1.1390163	.	SUBMITTED_REGION=Fostera_L8;Pool=1
Sendai_2	219	452	Sendai_2_1.291501	.	SUBMITTED_REGION=Sendai_2;Pool=1
PDCoV_M	220	330	PDCoV_M_1.306428	.	SUBMITTED_REGION=PDCoV_M;Pool=2
CbotF	221	391	CbotF_1.24605	.	SUBMITTED_REGION=CbotF;Pool=1
Porcflu1_2	221	451	Porcflu1_2_1.79554	.	SUBMITTED_REGION=Porcflu1_2;Pool=2
Ssuis1818N	221	365	Ssuis1818N_1.1.46354	.	SUBMITTED_REGION=Ssuis1818N;Pool=1
prrsl1_con	221	421	prrsl1_con_1.1.233951	.	SUBMITTED_REGION=prrsl1_con;Pool=2
ASF_MGFcon	222	410	ASF_MGFcon_1.8091	.	SUBMITTED_REGION=ASF_MGFcon;Pool=1
SaureurpoB	222	448	SaureurpoB_1.618214	.	SUBMITTED_REGION=SaureurpoB;Pool=1
APPsero15b	223	427	APPsero15b_1.537030	.	SUBMITTED_REGION=APPsero15b;Pool=1
Atyppest_7	223	381	Atyppest_7_1.128760	.	SUBMITTED_REGION=Atyppest_7;Pool=1
Erysip_2	223	443	Erysip_2_1.88036	.	SUBMITTED_REGION=Erysip_2;Pool=2
PRRS_L4_2	223	441	PRRS_L4_2_1.505712	.	SUBMITTED_REGION=PRRS_L4_2;Pool=2
Atypicpes5	224	444	Atypicpes5_1.556754	.	SUBMITTED_REGION=Atypicpes5;Pool=2
Cdif_tcdA	225	433	Cdif_tcdA_1.9866	.	SUBMITTED_REGION=Cdif_tcdA;Pool=1
Sapo_VIII	225	392	Sapo_VIII_1.274542	.	SUBMITTED_REGION=Sapo_VIII;Pool=2
EnterovanX	226	342	EnterovanX_1.56358	.	SUBMITTED_REGION=EnterovanX;Pool=1
PEDV_N	226	449	PEDV_N_1.64494	.	SUBMITTED_REGION=PEDV_N;Pool=2
papilloE22	226	453	papilloE22_1.106365	.	SUBMITTED_REGION=papilloE22;Pool=2
Mycohyosyn	227	447	Mycohyosyn_1.1219	.	SUBMITTED_REGION=Mycohyosyn;Pool=2
Ebolaresto	228	452	Ebolaresto_1.227880	.	SUBMITTED_REGION=Ebolaresto;Pool=2
Flu_H1c	228	350	Flu_H1c_1.211692	.	SUBMITTED_REGION=Flu_H1c;Pool=2
S_suis_MRP	228	449	S_suis_MRP_1.1048731	.	SUBMITTED_REGION=S_suis_MRP;Pool=1
SalmoninvA	228	407	SalmoninvA_1.1.120204	.	SUBMITTED_REGION=SalmoninvA;Pool=1
Flu_H5a	229	458	Flu_H5a_1.419468	.	SUBMITTED_REGION=Flu_H5a;Pool=1
Orth2jones	229	456	Orth2jones_1.668982	.	SUBMITTED_REGION=Orth2jones;Pool=2
PRRRS_L5A_2	229	419	PRRRS_L5A_2_1.1.540720	.	SUBMITTED_REGION=PRRRS_L5A_2;Pool=1
S21_2cpe2J	229	462	S21_2cpe2J_1.1.772999	.	SUBMITTED_REGION=S21_2cpe2J;Pool=1
Seneca	229	455	Seneca_1.102256	.	SUBMITTED_REGION=Seneca;Pool=2
Flu_H1b	230	343	Flu_H1b_1.121660	.	SUBMITTED_REGION=Flu_H1b;Pool=1
C_chauvoei	231	375	C_chauvoei_1.410634	.	SUBMITTED_REGION=C_chauvoei;Pool=1
PRRS_L1D_2	231	435	PRRS_L1D_2_1.1.969274	.	SUBMITTED_REGION=PRRS_L1D_2;Pool=1
S1_14csp1J	231	449	S1_14csp1J_1.227563	.	SUBMITTED_REGION=S1_14csp1J;Pool=1
SporcirpoB	231	431	SporcirpoB_1.730757	.	SUBMITTED_REGION=SporcirpoB;Pool=2
Astro_1c	232	358	Astro_1c_1.93663	.	SUBMITTED_REGION=Astro_1c;Pool=1
Flu_N2g	232	313	Flu_N2g_1.149606	.	SUBMITTED_REGION=Flu_N2g;Pool=1
ASF_B646L	233	461	ASF_B646L_1.1.1435448	.	SUBMITTED_REGION=ASF_B646L;Pool=1
Flu_H3c	233	453	Flu_H3c_1.678347	.	SUBMITTED_REGION=Flu_H3c;Pool=2
Mhyopnep46	233	447	Mhyopnep46_1.1.353762	.	SUBMITTED_REGION=Mhyopnep46;Pool=1
Sapo_VIIb	233	340	Sapo_VIIb_1.170586	.	SUBMITTED_REGION=Sapo_VIIb;Pool=2
Ccoli_ask1	234	461	Ccoli_ask1_1.185463	.	SUBMITTED_REGION=Ccoli_ask1;Pool=2
PCV2d	234	461	PCV2d_1.266500	.	SUBMITTED_REGION=PCV2d;Pool=2
TGERespCor	234	462	TGERespCor_1.785080	.	SUBMITTED_REGION=TGERespCor;Pool=1
Burkholde	235	466	Burkholde_1.211671	.	SUBMITTED_REGION=Burkholde;Pool=2
RotaAnsp34	235	330	RotaAnsp34_1.124736	.	SUBMITTED_REGION=RotaAnsp34;Pool=1
B_bronch	236	342	B_bronch_1.38843	.	SUBMITTED_REGION=B_bronch;Pool=2
CbotB	236	432	CbotB_1.1.165483	.	SUBMITTED_REGION=CbotB;Pool=2
E_coli_LT	236	457	E_coli_LT_1.1202366	.	SUBMITTED_REGION=E_coli_LT;Pool=1
Atyppest_4	237	465	Atyppest_4_1.161929	.	SUBMITTED_REGION=Atyppest_4;Pool=1
PCV2rep	237	454	PCV2rep_1.311286	.	SUBMITTED_REGION=PCV2rep;Pool=1
PRRS_L8_2	237	381	PRRS_L8_2_1.1.777242	.	SUBMITTED_REGION=PRRS_L8_2;Pool=1
APPsero911	238	457	APPsero911_1.287339	.	SUBMITTED_REGION=APPsero911;Pool=2
EMCV2	239	437	EMCV2_1.133369	.	SUBMITTED_REGION=EMCV2;Pool=1
Flu_H1f	239	346	Flu_H1f_1.201670	.	SUBMITTED_REGION=Flu_H1f;Pool=2
Pseud_gB_I	239	401	Pseud_gB_I_1.31148	.	SUBMITTED_REGION=Pseud_gB_I;Pool=2
SHEV_3a	239	451	SHEV_3a_1.9434	.	SUBMITTED_REGION=SHEV_3a;Pool=1
Toro_N4	239	447	Toro_N4_1.549754	.	SUBMITTED_REGION=Toro_N4;Pool=2
ChlamompA2	240	466	ChlamompA2_1.227317	.	SUBMITTED_REGION=ChlamompA2;Pool=1
Nipah_N	240	331	Nipah_N_1.298050	.	SUBMITTED_REGION=Nipah_N;Pool=1
Parvo2gen2	240	467	Parvo2gen2_1.99153	.	SUBMITTED_REGION=Parvo2gen2;Pool=1
PseudogCI	240	442	PseudogCI_1.4315	.	SUBMITTED_REGION=PseudogCI;Pool=2
APP_sero12	241	463	APP_sero12_1.179833	.	SUBMITTED_REGION=APP_sero12;Pool=1
Bordetella	241	476	Bordetella_1.38499	.	SUBMITTED_REGION=Bordetella;Pool=2
C_novyi	241	333	C_novyi_1.52279	.	SUBMITTED_REGION=C_novyi;Pool=1
C_perf_cpe	241	453	C_perf_cpe_1.6542	.	SUBMITTED_REGION=C_perf_cpe;Pool=2
Getah_nsp3	241	337	Getah_nsp3_1.164065	.	SUBMITTED_REGION=Getah_nsp3;Pool=1
Lepto_Lip	241	473	Lepto_Lip_1.738233	.	SUBMITTED_REGION=Lepto_Lip;Pool=1
Mycohyo16S	241	465	Mycohyo16S_1.695362	.	SUBMITTED_REGION=Mycohyo16S;Pool=1
NADC30_L1C	241	471	NADC30_L1C_1.1.834243	.	SUBMITTED_REGION=NADC30_L1C;Pool=1
PRRS_L1G	241	471	PRRS_L1G_1.1.1207316	.	SUBMITTED_REGION=PRRS_L1G;Pool=2
SEZ	241	455	SEZ_1.261104	.	SUBMITTED_REGION=SEZ;Pool=2
prrsl1acon	241	421	prrsl1acon_1.1.326606	.	SUBMITTED_REGION=prrsl1acon;Pool=1
Astro_4e	243	367	Astro_4e_1.597630	.	SUBMITTED_REGION=Astro_4e;Pool=1
PseudogBII	243	332	PseudogBII_1.11856	.	SUBMITTED_REGION=PseudogBII;Pool=1
Porcflu1_1	244	453	Porcflu1_1_1.465019	.	SUBMITTED_REGION=Porcflu1_1;Pool=1
Toro_N3	244	439	Toro_N3_1.92445	.	SUBMITTED_REGION=Toro_N3;Pool=1
Trep_pedis	244	469	Trep_pedis_1.393150	.	SUBMITTED_REGION=Trep_pedis;Pool=2
Efaeciumdd	245	473	Efaeciumdd_1.521958	.	SUBMITTED_REGION=Efaeciumdd;Pool=2
PRRS_L1E	245	471	PRRS_L1E_1.1.613392	.	SUBMITTED_REGION=PRRS_L1E;Pool=1
Astro_4b	246	367	Astro_4b_1.530302	.	SUBMITTED_REGION=Astro_4b;Pool=1
APP_sero2	247	407	APP_sero2_1.368957	.	SUBMITTED_REGION=APP_sero2;Pool=1
E_coli_cnf	247	467	E_coli_cnf_1.1.717189	.	SUBMITTED_REGION=E_coli_cnf;Pool=2
Ecoli_F4ab	247	473	Ecoli_F4ab_1.586627	.	SUBMITTED_REGION=Ecoli_F4ab;Pool=2
Requi_vapB	247	333	Requi_vapB_1.21019	.	SUBMITTED_REGION=Requi_vapB;Pool=2
Sendai_M1	247	402	Sendai_M1_1.350610	.	SUBMITTED_REGION=Sendai_M1;Pool=1
Chlpecorum	248	480	Chlpecorum_1.151521	.	SUBMITTED_REGION=Chlpecorum;Pool=2
S25_cp25MN	248	471	S25_cp25MN_1.224074	.	SUBMITTED_REGION=S25_cp25MN;Pool=1
phevM_con	248	333	phevM_con_1.6315	.	SUBMITTED_REGION=phevM_con;Pool=1
Ccoli_ceuE	249	431	Ccoli_ceuE_1.188647	.	SUBMITTED_REGION=Ccoli_ceuE;Pool=1
E_coli_F18	249	473	E_coli_F18_1.296896	.	SUBMITTED_REGION=E_coli_F18;Pool=1
Toro_N1	249	458	Toro_N1_1.533919	.	SUBMITTED_REGION=Toro_N1;Pool=2
Toro_N2	249	443	Toro_N2_1.195930	.	SUBMITTED_REGION=Toro_N2;Pool=1
PRRS_L5A_1	250	442	PRRS_L5A_1_1.1.103537	.	SUBMITTED_REGION=PRRS_L5A_1;Pool=1
LawsoniABC	251	471	LawsoniABC_1.167530	.	SUBMITTED_REGION=LawsoniABC;Pool=1
Orthochina	251	440	Orthochina_1.343894	.	SUBMITTED_REGION=Orthochina;Pool=1
PRRS_L1	251	407	PRRS_L1_1.1.407539	.	SUBMITTED_REGION=PRRS_L1;Pool=1
SEZsodAcon	251	367	SEZsodAcon_1.56573	.	SUBMITTED_REGION=SEZsodAcon;Pool=2
Astro_4	252	382	Astro_4_1.555770	.	SUBMITTED_REGION=Astro_4;Pool=2
Erysipelot	253	475	Erysipelot_1.119941	.	SUBMITTED_REGION=Erysipelot;Pool=1
Ssui9cps9H	253	463	Ssui9cps9H_1.70726	.	SUBMITTED_REGION=Ssui9cps9H;Pool=1
Ssuis1717O	254	448	Ssuis1717O_1.1.212012	.	SUBMITTED_REGION=Ssuis1717O;Pool=1
CbotE	255	471	CbotE_1.105	.	SUBMITTED_REGION=CbotE;Pool=2
S_suis_gdh	255	479	S_suis_gdh_1.753190	.	SUBMITTED_REGION=S_suis_gdh;Pool=2
Sapo_Xb	255	398	Sapo_Xb_1.228390	.	SUBMITTED_REGION=Sapo_Xb;Pool=2
ChlamompA1	256	429	ChlamompA1_1.506065	.	SUBMITTED_REGION=ChlamompA1;Pool=1
Ssuis1919L	256	378	Ssuis1919L_1.1.177715	.	SUBMITTED_REGION=Ssuis1919L;Pool=2
Chlam_incA	257	481	Chlam_incA_1.1123453	.	SUBMITTED_REGION=Chlam_incA;Pool=2
PRRS_L7	257	455	PRRS_L7_1.1.1178724	.	SUBMITTED_REGION=PRRS_L7;Pool=1
PrimePacL7	257	409	PrimePacL7_1.1.1200071	.	SUBMITTED_REGION=PrimePacL7;Pool=1
ChiWAfrica	258	417	ChiWAfrica_1.154462	.	SUBMITTED_REGION=ChiWAfrica;Pool=1
PRRS_L9_1	258	413	PRRS_L9_1_1.1.401020	.	SUBMITTED_REGION=PRRS_L9_1;Pool=2
CburIS1111	259	475	CburIS1111_1.1.297738	.	SUBMITTED_REGION=CburIS1111;Pool=1
Flu_H1h	259	336	Flu_H1h_1.292340	.	SUBMITTED_REGION=Flu_H1h;Pool=1
RhodocVapA	259	429	RhodocVapA_1.388883	.	SUBMITTED_REGION=RhodocVapA;Pool=2
S_porcinus	259	492	S_porcinus_1.592957	.	SUBMITTED_REGION=S_porcinus;Pool=1
Seneca	259	479	Seneca_1.367984	.	SUBMITTED_REGION=Seneca;Pool=1
Ecoli_sta2	260	449	Ecoli_sta2_1.69442	.	SUBMITTED_REGION=Ecoli_sta2;Pool=1
Ssuis2929L	260	479	Ssuis2929L_1.1.94715	.	SUBMITTED_REGION=Ssuis2929L;Pool=2
APP_sero6	261	495	APP_sero6_1.734223	.	SUBMITTED_REGION=APP_sero6;Pool=2
E_coli_F41	261	491	E_coli_F41_1.201441	.	SUBMITTED_REGION=E_coli_F41;Pool=1
OrthNdelle	261	466	OrthNdelle_1.524810	.	SUBMITTED_REGION=OrthNdelle;Pool=1
Ortho3USA3	261	468	Ortho3USA3_1.498178	.	SUBMITTED_REGION=Ortho3USA3;Pool=2
PRRS_L1C	261	471	PRRS_L1C_1.1.106526	.	SUBMITTED_REGION=PRRS_L1C;Pool=1
PRRS_L1H_2	261	490	PRRS_L1H_2_1.1.918451	.	SUBMITTED_REGION=PRRS_L1H_2;Pool=1
SHEV_4a	261	499	SHEV_4a_1.162285	.	SUBMITTED_REGION=SHEV_4a;Pool=1
Ssuis1111N	261	462	Ssuis1111N_1.1.498736	.	SUBMITTED_REGION=Ssuis1111N;Pool=1
Chik_Asian	262	454	Chik_Asian_1.236977	.	SUBMITTED_REGION=Chik_Asian;Pool=1
Ecolistx2e	262	483	Ecolistx2e_1.602383	.	SUBMITTED_REGION=Ecolistx2e;Pool=1
Sapo_Xa	262	396	Sapo_Xa_1.22845	.	SUBMITTED_REGION=Sapo_Xa;Pool=1
APP_sero3	263	495	APP_sero3_1.1.1122748	.	SUBMITTED_REGION=APP_sero3;Pool=2
PRRS_L8_1	263	383	PRRS_L8_1_1.1.1243220	.	SUBMITTED_REGION=PRRS_L8_1;Pool=1
Burkholde	265	503	Burkholde_1.138813	.	SUBMITTED_REGION=Burkholde;Pool=1
EMCV	265	477	EMCV_1.39526	.	SUBMITTED_REGION=EMCV;Pool=1
Ecoli_stx2	265	501	Ecoli_stx2_1.1.211234	.	SUBMITTED_REGION=Ecoli_stx2;Pool=1
EnterogluP	265	415	EnterogluP_1.1146739	.	SUBMITTED_REGION=EnterogluP;Pool=1
Erysip_5	265	400	Erysip_5_1.324903	.	SUBMITTED_REGION=Erysip_5;Pool=2
PRRS_L1D_1	265	485	PRRS_L1D_1_1.1.123074	.	SUBMITTED_REGION=PRRS_L1D_1;Pool=1
PRRS_L9_2	265	435	PRRS_L9_2_1.1.171280	.	SUBMITTED_REGION=PRRS_L9_2;Pool=1
Ssui5cps5N	265	467	Ssui5cps5N_1.1.81967	.	SUBMITTED_REGION=Ssui5cps5N;Pool=1
Apesti_6_1	266	501	Apesti_6_1_1.384657	.	SUBMITTED_REGION=Apesti_6_1;Pool=2
EcoliF18ac	266	344	EcoliF18ac_1.243001	.	SUBMITTED_REGION=EcoliF18ac;Pool=1
Listerahly	267	490	Listerahly_1.481796	.	SUBMITTED_REGION=Listerahly;Pool=2
PDCoV_E	267	464	PDCoV_E_1.266261	.	SUBMITTED_REGION=PDCoV_E;Pool=1
Sapo_VIb	267	363	Sapo_VIb_1.208851	.	SUBMITTED_REGION=Sapo_VIb;Pool=1
Ssui6cps6I	267	421	Ssui6cps6I_1.1.338746	.	SUBMITTED_REGION=Ssui6cps6I;Pool=1
apleurocon	267	477	apleurocon_1.42397	.	SUBMITTED_REGION=apleurocon;Pool=1
Cdif_tcdB2	269	443	Cdif_tcdB2_1.208723	.	SUBMITTED_REGION=Cdif_tcdB2;Pool=1
CjejunhipO	269	343	CjejunhipO_1.156025	.	SUBMITTED_REGION=CjejunhipO;Pool=2
FLu_H3b	269	425	FLu_H3b_1.50796	.	SUBMITTED_REGION=FLu_H3b;Pool=2
Listeria	269	421	Listeria_1.95768	.	SUBMITTED_REGION=Listeria;Pool=1
nipah_con	269	492	nipah_con_1.110078	.	SUBMITTED_REGION=nipah_con;Pool=2
Orthitaly2	270	466	Orthitaly2_1.512664	.	SUBMITTED_REGION=Orthitaly2;Pool=1
Strep_con	270	476	Strep_con_1.78422	.	SUBMITTED_REGION=Strep_con;Pool=1
TGErespC_N	270	393	TGErespC_N_1.130288	.	SUBMITTED_REGION=TGErespC_N;Pool=2
papillL11b	270	440	papillL11b_1.552868	.	SUBMITTED_REGION=papillL11b;Pool=1
Kobu_8	271	375	Kobu_8_1.409541	.	SUBMITTED_REGION=Kobu_8;Pool=1
APP_sero4	272	491	APP_sero4_1.50570	.	SUBMITTED_REGION=APP_sero4;Pool=1
Fostera_L8	272	494	Fostera_L8_1.1.935997	.	SUBMITTED_REGION=Fostera_L8;Pool=2
APP_ApxI	273	477	APP_ApxI_1.1.996037	.	SUBMITTED_REGION=APP_ApxI;Pool=1
Ecoli_stx1	273	503	Ecoli_stx1_1.1.1073980	.	SUBMITTED_REGION=Ecoli_stx1;Pool=1
Orth3italy	273	440	Orth3italy_1.366960	.	SUBMITTED_REGION=Orth3italy;Pool=2
PCV2g	273	509	PCV2g_1.288405	.	SUBMITTED_REGION=PCV2g;Pool=1
Sapo_IXb	273	402	Sapo_IXb_1.179663	.	SUBMITTED_REGION=Sapo_IXb;Pool=1
saureuscon	273	439	saureuscon_1.32563	.	SUBMITTED_REGION=saureuscon;Pool=2
Cdiff_tcdC	275	485	Cdiff_tcdC_1.121432	.	SUBMITTED_REGION=Cdiff_tcdC;Pool=2
Flu_H5a	275	474	Flu_H5a_1.444127	.	SUBMITTED_REGION=Flu_H5a;Pool=2
PAdVB_1	275	463	PAdVB_1_1.180900	.	SUBMITTED_REGION=PAdVB_1;Pool=2
PCV2a	275	499	PCV2a_1.526108	.	SUBMITTED_REGION=PCV2a;Pool=2
Ssui8cps8H	275	451	Ssui8cps8H_1.368907	.	SUBMITTED_REGION=Ssui8cps8H;Pool=2
VES_5	275	399	VES_5_1.71374	.	SUBMITTED_REGION=VES_5;Pool=1
APP_sero10	276	501	APP_sero10_1.152611	.	SUBMITTED_REGION=APP_sero10;Pool=2
BacillpagA	276	482	BacillpagA_1.196869	.	SUBMITTED_REGION=BacillpagA;Pool=1
PAdVB_2	276	463	PAdVB_2_1.71483	.	SUBMITTED_REGION=PAdVB_2;Pool=1
Trep_pedis	276	486	Trep_pedis_1.788247	.	SUBMITTED_REGION=Trep_pedis;Pool=1
E_coli_LT	277	507	E_coli_LT_1.1083919	.	SUBMITTED_REGION=E_coli_LT;Pool=2
Efaecalgel	277	425	Efaecalgel_1.630700	.	SUBMITTED_REGION=Efaecalgel;Pool=1
PEDV_E	277	506	PEDV_E_1.267093	.	SUBMITTED_REGION=PEDV_E;Pool=1
Ssu4cps4MN	277	369	Ssu4cps4MN_1.1.87131	.	SUBMITTED_REGION=Ssu4cps4MN;Pool=2
prrsl5_con	277	438	prrsl5_con_1.1.580929	.	SUBMITTED_REGION=prrsl5_con;Pool=1
Apesti_6_2	279	507	Apesti_6_2_1.383144	.	SUBMITTED_REGION=Apesti_6_2;Pool=1
FluD_PB1	279	495	FluD_PB1_1.1.116999	.	SUBMITTED_REGION=FluD_PB1;Pool=1
OrthorUSA2	279	468	OrthorUSA2_1.72058	.	SUBMITTED_REGION=OrthorUSA2;Pool=1
Efaeciumdd	280	497	Efaeciumdd_1.425854	.	SUBMITTED_REGION=Efaeciumdd;Pool=1
Orth2jones	280	470	Orth2jones_1.253845	.	SUBMITTED_REGION=Orth2jones;Pool=1
PCV3	280	463	PCV3_1.316185	.	SUBMITTED_REGION=PCV3;Pool=2
Cperfepsil	281	451	Cperfepsil_1.1.231072	.	SUBMITTED_REGION=Cperfepsil;Pool=2
Orthosero1	281	468	Orthosero1_1.274765	.	SUBMITTED_REGION=Orthosero1;Pool=2
Ortsero3UK	281	495	Ortsero3UK_1.1.2106451	.	SUBMITTED_REGION=Ortsero3UK;Pool=1
RotaAnsp31	281	493	RotaAnsp31_1.1.731665	.	SUBMITTED_REGION=RotaAnsp31;Pool=1
Ssuis1212J	281	423	Ssuis1212J_1.1.903603	.	SUBMITTED_REGION=Ssuis1212J;Pool=1
Ssuis2121N	281	463	Ssuis2121N_1.373345	.	SUBMITTED_REGION=Ssuis2121N;Pool=1
Astro_3c	282	361	Astro_3c_1.509024	.	SUBMITTED_REGION=Astro_3c;Pool=1
Cburneticd	282	498	Cburneticd_1.1.58445	.	SUBMITTED_REGION=Cburneticd;Pool=2
Flu_H3c	282	505	Flu_H3c_1.439451	.	SUBMITTED_REGION=Flu_H3c;Pool=1
P_mult	282	453	P_mult_1.94755	.	SUBMITTED_REGION=P_mult;Pool=2
APP_sero12	283	491	APP_sero12_1.266896	.	SUBMITTED_REGION=APP_sero12;Pool=2
Astro_3d	283	361	Astro_3d_1.455323	.	SUBMITTED_REGION=Astro_3d;Pool=1
PCV4_cap	283	503	PCV4_cap_1.780402	.	SUBMITTED_REGION=PCV4_cap;Pool=1
Pmult_0762	283	479	Pmult_0762_1.590818	.	SUBMITTED_REGION=Pmult_0762;Pool=1
Ssuis2828L	283	473	Ssuis2828L_1.1.86376	.	SUBMITTED_REGION=Ssuis2828L;Pool=2
Morbilli_M	284	489	Morbilli_M_1.1.75787	.	SUBMITTED_REGION=Morbilli_M;Pool=1
ASF_B646L	285	513	ASF_B646L_1.1.1670221	.	SUBMITTED_REGION=ASF_B646L;Pool=2
CbotC	285	501	CbotC_1.132797	.	SUBMITTED_REGION=CbotC;Pool=1
Ccoli_ask1	285	505	Ccoli_ask1_1.386254	.	SUBMITTED_REGION=Ccoli_ask1;Pool=1
PCV2e	285	515	PCV2e_1.471270	.	SUBMITTED_REGION=PCV2e;Pool=2
SalmoinvA2	285	469	SalmoinvA2_1.1.1485330	.	SUBMITTED_REGION=SalmoinvA2;Pool=1
Ssuis2323I	285	512	Ssuis2323I_1.1.534353	.	SUBMITTED_REGION=Ssuis2323I;Pool=2
Ccoli_ask2	286	505	Ccoli_ask2_1.530808	.	SUBMITTED_REGION=Ccoli_ask2;Pool=1
Porcflu_M1	286	518	Porcflu_M1_1.214952	.	SUBMITTED_REGION=Porcflu_M1;Pool=1
SaureurpoB	286	467	SaureurpoB_1.152253	.	SUBMITTED_REGION=SaureurpoB;Pool=2
APP_sero18	287	499	APP_sero18_1.1.361743	.	SUBMITTED_REGION=APP_sero18;Pool=1
Apesti_con	287	497	Apesti_con_1.86478	.	SUBMITTED_REGION=Apesti_con;Pool=1
Atypicpes4	287	507	Atypicpes4_1.114293	.	SUBMITTED_REGION=Atypicpes4;Pool=2
Mycohyosyn	287	516	Mycohyosyn_1.142328	.	SUBMITTED_REGION=Mycohyosyn;Pool=1
S_suis_EF	287	433	S_suis_EF_1.92079	.	SUBMITTED_REGION=S_suis_EF;Pool=1
Ssui7cps7H	287	467	Ssui7cps7H_1.154729	.	SUBMITTED_REGION=Ssui7cps7H;Pool=1
PEDV_N	288	459	PEDV_N_1.442056	.	SUBMITTED_REGION=PEDV_N;Pool=1
Porcine_M2	288	517	Porcine_M2_1.194571	.	SUBMITTED_REGION=Porcine_M2;Pool=2
Ecoli_cnf2	289	501	Ecoli_cnf2_1.1.362593	.	SUBMITTED_REGION=Ecoli_cnf2;Pool=2
Mycohyo16S	290	518	Mycohyo16S_1.199038	.	SUBMITTED_REGION=Mycohyo16S;Pool=2
SVDV_3	290	454	SVDV_3_1.398936	.	SUBMITTED_REGION=SVDV_3;Pool=1
APP_ApxIII	291	455	APP_ApxIII_1.221424	.	SUBMITTED_REGION=APP_ApxIII;Pool=1
APP_sero8	291	517	APP_sero8_1.1.529784	.	SUBMITTED_REGION=APP_sero8;Pool=2
E_coli_sta	291	445	E_coli_sta_1.181551	.	SUBMITTED_REGION=E_coli_sta;Pool=1
Ecoli_F4ac	291	485	Ecoli_F4ac_1.1034520	.	SUBMITTED_REGION=Ecoli_F4ac;Pool=2
IngelvacL8	291	491	IngelvacL8_1.1.812700	.	SUBMITTED_REGION=IngelvacL8;Pool=2
Mhyopnep46	291	513	Mhyopnep46_1.1.725017	.	SUBMITTED_REGION=Mhyopnep46;Pool=2
Parvo2gen2	291	477	Parvo2gen2_1.236480	.	SUBMITTED_REGION=Parvo2gen2;Pool=2
SVDV_1	291	456	SVDV_1_1.495984	.	SUBMITTED_REGION=SVDV_1;Pool=2
SVDV_4	291	450	SVDV_4_1.383238	.	SUBMITTED_REGION=SVDV_4;Pool=1
Ssuis1616K	291	481	Ssuis1616K_1.378896	.	SUBMITTED_REGION=Ssuis1616K;Pool=1
PCV2d	293	507	PCV2d_1.606342	.	SUBMITTED_REGION=PCV2d;Pool=1
PRRSL1Dalp	293	507	PRRSL1Dalp_1.1.1079292	.	SUBMITTED_REGION=PRRSL1Dalp;Pool=1
Ssuis1313L	293	525	Ssuis1313L_1.1.605956	.	SUBMITTED_REGION=Ssuis1313L;Pool=1
AnthraompA	294	408	AnthraompA_1.245854	.	SUBMITTED_REGION=AnthraompA;Pool=1
Atypicpes5	294	524	Atypicpes5_1.187694	.	SUBMITTED_REGION=Atypicpes5;Pool=1
Brachypilo	294	506	Brachypilo_1.121524	.	SUBMITTED_REGION=Brachypilo;Pool=2
Ebolaresto	294	508	Ebolaresto_1.490504	.	SUBMITTED_REGION=Ebolaresto;Pool=1
APP_ApxII	295	499	APP_ApxII_1.235580	.	SUBMITTED_REGION=APP_ApxII;Pool=1
APP_sero13	295	497	APP_sero13_1.157159	.	SUBMITTED_REGION=APP_sero13;Pool=1
PRRS_L4_1	295	385	PRRS_L4_1_1.603673	.	SUBMITTED_REGION=PRRS_L4_1;Pool=1
S_porcinus	295	526	S_porcinus_1.631328	.	SUBMITTED_REGION=S_porcinus;Pool=2
E_coli_hly	296	475	E_coli_hly_1.1.1450926	.	SUBMITTED_REGION=E_coli_hly;Pool=1
Erysip_2	297	521	Erysip_2_1.35426	.	SUBMITTED_REGION=Erysip_2;Pool=1
Kobu_7	297	393	Kobu_7_1.144968	.	SUBMITTED_REGION=Kobu_7;Pool=2
NetF	297	449	NetF_1.193520	.	SUBMITTED_REGION=NetF;Pool=2
PRRRS_L5A_2	297	513	PRRRS_L5A_2_1.1.1559194	.	SUBMITTED_REGION=PRRRS_L5A_2;Pool=2
C_perf_iap	298	489	C_perf_iap_1.1.2981	.	SUBMITTED_REGION=C_perf_iap;Pool=2
Ecoli_F4ad	299	530	Ecoli_F4ad_1.1707200	.	SUBMITTED_REGION=Ecoli_F4ad;Pool=2
Enterofaec	299	440	Enterofaec_1.359406	.	SUBMITTED_REGION=Enterofaec;Pool=2
LelysPRRS1	299	509	LelysPRRS1_1.1.681995	.	SUBMITTED_REGION=LelysPRRS1;Pool=1
nipah_con	299	502	nipah_con_1.26287	.	SUBMITTED_REGION=nipah_con;Pool=1
Sendai_1	300	519	Sendai_1_1.280551	.	SUBMITTED_REGION=Sendai_1;Pool=1
APP_sero5	301	485	APP_sero5_1.45011	.	SUBMITTED_REGION=APP_sero5;Pool=1
E_coli_stb	301	519	E_coli_stb_1.304432	.	SUBMITTED_REGION=E_coli_stb;Pool=2
PRRS_L2	301	518	PRRS_L2_1.1.277408	.	SUBMITTED_REGION=PRRS_L2;Pool=2
papillL11a	301	456	papillL11a_1.501423	.	SUBMITTED_REGION=papillL11a;Pool=1
C_chauvoei	302	521	C_chauvoei_1.464457	.	SUBMITTED_REGION=C_chauvoei;Pool=2
S_suis_MRP	303	525	S_suis_MRP_1.595360	.	SUBMITTED_REGION=S_suis_MRP;Pool=2
PCV2_rep	305	446	PCV2_rep_1.333	.	SUBMITTED_REGION=PCV2_rep;Pool=1
PRRS_L1H_1	305	449	PRRS_L1H_1_1.1.1601483	.	SUBMITTED_REGION=PRRS_L1H_1;Pool=2
Sendai_2	305	518	Sendai_2_1.611453	.	SUBMITTED_REGION=Sendai_2;Pool=2
APPsero911	306	521	APPsero911_1.311962	.	SUBMITTED_REGION=APPsero911;Pool=1
Atyppest_1	306	434	Atyppest_1_1.647551	.	SUBMITTED_REGION=Atyppest_1;Pool=2
EcoliF18ac	306	481	EcoliF18ac_1.219379	.	SUBMITTED_REGION=EcoliF18ac;Pool=2
RotaAnsp34	306	422	RotaAnsp34_1.100531	.	SUBMITTED_REGION=RotaAnsp34;Pool=2
Pox	308	539	Pox_1.114525	.	SUBMITTED_REGION=Pox;Pool=1
RotaAnsp32	308	533	RotaAnsp32_1.93088	.	SUBMITTED_REGION=RotaAnsp32;Pool=2
Erysip_1b	309	522	Erysip_1b_1.28131	.	SUBMITTED_REGION=Erysip_1b;Pool=1
Myco_suis	309	529	Myco_suis_1.193334	.	SUBMITTED_REGION=Myco_suis;Pool=2
EMCV	311	538	EMCV_1.806680	.	SUBMITTED_REGION=EMCV;Pool=2
Efaecalgel	311	538	Efaecalgel_1.867284	.	SUBMITTED_REGION=Efaecalgel;Pool=2
PCV2b	312	503	PCV2b_1.244338	.	SUBMITTED_REGION=PCV2b;Pool=2
SSao_con	312	387	SSao_con_1.67543	.	SUBMITTED_REGION=SSao_con;Pool=2
PCV2c	315	491	PCV2c_1.13628	.	SUBMITTED_REGION=PCV2c;Pool=1
PCV2f	315	515	PCV2f_1.68299	.	SUBMITTED_REGION=PCV2f;Pool=1
PCV2h	315	505	PCV2h_1.75095	.	SUBMITTED_REGION=PCV2h;Pool=2
Ssuis2424L	319	447	Ssuis2424L_1.564063	.	SUBMITTED_REGION=Ssuis2424L;Pool=2
Cdif_tcdB1	320	471	Cdif_tcdB1_1.1.386568	.	SUBMITTED_REGION=Cdif_tcdB1;Pool=2
FluC_NP	320	541	FluC_NP_1.446245	.	SUBMITTED_REGION=FluC_NP;Pool=1
Atyppest_3	321	423	Atyppest_3_1.438530	.	SUBMITTED_REGION=Atyppest_3;Pool=2
Cperf_beta	321	529	Cperf_beta_1.1.137865	.	SUBMITTED_REGION=Cperf_beta;Pool=1
PRRS_L8_2	321	501	PRRS_L8_2_1.1.703013	.	SUBMITTED_REGION=PRRS_L8_2;Pool=2
Ssuis1010M	321	542	Ssuis1010M_1.1.285713	.	SUBMITTED_REGION=Ssuis1010M;Pool=2
APP_sero3	325	552	APP_sero3_1.1.429746	.	SUBMITTED_REGION=APP_sero3;Pool=1
Rubula_NP	326	558	Rubula_NP_1.471174	.	SUBMITTED_REGION=Rubula_NP;Pool=1
APP_sero17	327	489	APP_sero17_1.26691	.	SUBMITTED_REGION=APP_sero17;Pool=2
Mhyorhip37	328	552	Mhyorhip37_1.1.277527	.	SUBMITTED_REGION=Mhyorhip37;Pool=1
Ssu3cps3JK	328	502	Ssu3cps3JK_1.69992	.	SUBMITTED_REGION=Ssu3cps3JK;Pool=2
Ssuis2929L	329	555	Ssuis2929L_1.1.407394	.	SUBMITTED_REGION=Ssuis2929L;Pool=1
Ecoli_stx2	330	556	Ecoli_stx2_1.1.589171	.	SUBMITTED_REGION=Ecoli_stx2;Pool=2
mecA	330	498	mecA_1.1.564957	.	SUBMITTED_REGION=mecA;Pool=1
rva_con	330	552	rva_con_1.3314	.	SUBMITTED_REGION=rva_con;Pool=1
Ssuis1111N	331	513	Ssuis1111N_1.1.886595	.	SUBMITTED_REGION=Ssuis1111N;Pool=2
APP_sero1	332	537	APP_sero1_1.57119	.	SUBMITTED_REGION=APP_sero1;Pool=1
PRRS_L5A_1	333	497	PRRS_L5A_1_1.1.483672	.	SUBMITTED_REGION=PRRS_L5A_1;Pool=2
APP_sero7	334	551	APP_sero7_1.1.279975	.	SUBMITTED_REGION=APP_sero7;Pool=1
E_coli_F18	334	488	E_coli_F18_1.444480	.	SUBMITTED_REGION=E_coli_F18;Pool=2
PCV2e	335	549	PCV2e_1.255034	.	SUBMITTED_REGION=PCV2e;Pool=1
Ccoli_ask2	336	537	Ccoli_ask2_1.538941	.	SUBMITTED_REGION=Ccoli_ask2;Pool=2
APP_sero6	337	559	APP_sero6_1.199252	.	SUBMITTED_REGION=APP_sero6;Pool=1
Cperfalpha	337	556	Cperfalpha_1.1.54753	.	SUBMITTED_REGION=Cperfalpha;Pool=2
Atyppest_2	338	561	Atyppest_2_1.427732	.	SUBMITTED_REGION=Atyppest_2;Pool=2
PRRS_L1H_3	339	451	PRRS_L1H_3_1.1.1057986	.	SUBMITTED_REGION=PRRS_L1H_3;Pool=2
Ssuis3131L	339	565	Ssuis3131L_1.1.626407	.	SUBMITTED_REGION=Ssuis3131L;Pool=1
APP_sero16	341	555	APP_sero16_1.789021	.	SUBMITTED_REGION=APP_sero16;Pool=2
Atyppest_5	343	479	Atyppest_5_1.77501	.	SUBMITTED_REGION=Atyppest_5;Pool=1
BacpXO1cya	343	485	BacpXO1cya_1.1.81041	.	SUBMITTED_REGION=BacpXO1cya;Pool=1
Ecoli_F4ad	343	577	Ecoli_F4ad_1.319388	.	SUBMITTED_REGION=Ecoli_F4ad;Pool=1
PrimePacL7	343	531	PrimePacL7_1.1.1270907	.	SUBMITTED_REGION=PrimePacL7;Pool=2
Cdif_tcdB2	345	511	Cdif_tcdB2_1.430382	.	SUBMITTED_REGION=Cdif_tcdB2;Pool=2
Mycobacter	345	552	Mycobacter_1.174756	.	SUBMITTED_REGION=Mycobacter;Pool=2
PRRS_L8_1	345	546	PRRS_L8_1_1.1.1226779	.	SUBMITTED_REGION=PRRS_L8_1;Pool=2
SVDV_2	345	453	SVDV_2_1.627900	.	SUBMITTED_REGION=SVDV_2;Pool=2
RhodocVapA	347	573	RhodocVapA_1.45421	.	SUBMITTED_REGION=RhodocVapA;Pool=1
E_coli_hly	348	574	E_coli_hly_1.1.1613421	.	SUBMITTED_REGION=E_coli_hly;Pool=2
Atyppest_7	349	569	Atyppest_7_1.665666	.	SUBMITTED_REGION=Atyppest_7;Pool=2
Orthopox	349	575	Orthopox_1.76698	.	SUBMITTED_REGION=Orthopox;Pool=1
apleurocon	349	495	apleurocon_1.13749	.	SUBMITTED_REGION=apleurocon;Pool=2
Ssu4cps4MN	350	442	Ssu4cps4MN_1.1.93899	.	SUBMITTED_REGION=Ssu4cps4MN;Pool=1
Ssuis1616K	352	564	Ssuis1616K_1.619388	.	SUBMITTED_REGION=Ssuis1616K;Pool=2
Ssuis2727K	352	579	Ssuis2727K_1.1.570000	.	SUBMITTED_REGION=Ssuis2727K;Pool=1
Ssuis1818N	353	481	Ssuis1818N_1.1.369	.	SUBMITTED_REGION=Ssuis1818N;Pool=2
Ssuis3030I	353	561	Ssuis3030I_1.1.106323	.	SUBMITTED_REGION=Ssuis3030I;Pool=1
APPsero15b	359	585	APPsero15b_1.564320	.	SUBMITTED_REGION=APPsero15b;Pool=2
Cburneticd	359	588	Cburneticd_1.1.1088638	.	SUBMITTED_REGION=Cburneticd;Pool=1
EMCV2	359	585	EMCV2_1.808463	.	SUBMITTED_REGION=EMCV2;Pool=2
PCV4_cap	360	586	PCV4_cap_1.596699	.	SUBMITTED_REGION=PCV4_cap;Pool=2
RotaAnsp33	360	446	RotaAnsp33_1.283310	.	SUBMITTED_REGION=RotaAnsp33;Pool=1
Atyppest_3	361	562	Atyppest_3_1.523285	.	SUBMITTED_REGION=Atyppest_3;Pool=1
PRRS_L1	361	537	PRRS_L1_1.1.939087	.	SUBMITTED_REGION=PRRS_L1;Pool=2
PRRS_L1G	361	488	PRRS_L1G_1.1.1021637	.	SUBMITTED_REGION=PRRS_L1G;Pool=1
E_coli_stb	362	559	E_coli_stb_1.407123	.	SUBMITTED_REGION=E_coli_stb;Pool=1
Atyppest_6	363	539	Atyppest_6_1.880426	.	SUBMITTED_REGION=Atyppest_6;Pool=2
Flu_H5b	363	547	Flu_H5b_1.816236	.	SUBMITTED_REGION=Flu_H5b;Pool=1
S21_2cpe2J	364	584	S21_2cpe2J_1.1.462562	.	SUBMITTED_REGION=S21_2cpe2J;Pool=2
LawsondnaA	367	593	LawsondnaA_1.169075	.	SUBMITTED_REGION=LawsondnaA;Pool=1
RotaAnsp31	367	589	RotaAnsp31_1.1.1157991	.	SUBMITTED_REGION=RotaAnsp31;Pool=2
APP_sero2	368	579	APP_sero2_1.422814	.	SUBMITTED_REGION=APP_sero2;Pool=2
Cdif_tcdB1	369	591	Cdif_tcdB1_1.1.344603	.	SUBMITTED_REGION=Cdif_tcdB1;Pool=1
APP_sero5	370	500	APP_sero5_1.77320	.	SUBMITTED_REGION=APP_sero5;Pool=2
CburIS1111	370	600	CburIS1111_1.1.47069	.	SUBMITTED_REGION=CburIS1111;Pool=2
Cperfepsil	370	590	Cperfepsil_1.1.59876	.	SUBMITTED_REGION=Cperfepsil;Pool=1
PRRS_L4_1	370	573	PRRS_L4_1_1.191437	.	SUBMITTED_REGION=PRRS_L4_1;Pool=2
Ssuis1212J	371	581	Ssuis1212J_1.1.756484	.	SUBMITTED_REGION=Ssuis1212J;Pool=2
IngelvacL8	372	599	IngelvacL8_1.1.1143790	.	SUBMITTED_REGION=IngelvacL8;Pool=1
PRRS_L9_2	372	512	PRRS_L9_2_1.1.1535657	.	SUBMITTED_REGION=PRRS_L9_2;Pool=2
PRRS_L1H_3	373	577	PRRS_L1H_3_1.1.1313923	.	SUBMITTED_REGION=PRRS_L1H_3;Pool=1
RotaAnsp34	373	599	RotaAnsp34_1.173571	.	SUBMITTED_REGION=RotaAnsp34;Pool=1
Mycobacter	374	570	Mycobacter_1.146675	.	SUBMITTED_REGION=Mycobacter;Pool=1
EnterovanA	375	605	EnterovanA_1.563972	.	SUBMITTED_REGION=EnterovanA;Pool=2
Ecoli_stx1	376	600	Ecoli_stx1_1.1.2051431	.	SUBMITTED_REGION=Ecoli_stx1;Pool=2
Ssuis1515K	379	600	Ssuis1515K_1.1.373063	.	SUBMITTED_REGION=Ssuis1515K;Pool=2
S1_14csp1J	380	565	S1_14csp1J_1.148904	.	SUBMITTED_REGION=S1_14csp1J;Pool=2
CbotD	383	603	CbotD_1.37909	.	SUBMITTED_REGION=CbotD;Pool=2
FluC_NP	384	578	FluC_NP_1.181016	.	SUBMITTED_REGION=FluC_NP;Pool=2
C_perf_cpe	387	613	C_perf_cpe_1.122971	.	SUBMITTED_REGION=C_perf_cpe;Pool=1
Mhyopneldh	387	611	Mhyopneldh_1.1.579770	.	SUBMITTED_REGION=Mhyopneldh;Pool=1
PRRS_L9_1	387	617	PRRS_L9_1_1.1.1337651	.	SUBMITTED_REGION=PRRS_L9_1;Pool=1
E_coli_sta	391	581	E_coli_sta_1.358799	.	SUBMITTED_REGION=E_coli_sta;Pool=2
E_coli_F41	393	615	E_coli_F41_1.1635248	.	SUBMITTED_REGION=E_coli_F41;Pool=2
Rabiesracc	393	602	Rabiesracc_1.879527	.	SUBMITTED_REGION=Rabiesracc;Pool=1
Ssuis1717O	393	581	Ssuis1717O_1.1.235443	.	SUBMITTED_REGION=Ssuis1717O;Pool=2
Ssuis1919L	393	599	Ssuis1919L_1.1.329686	.	SUBMITTED_REGION=Ssuis1919L;Pool=1
Brachy_hyo	394	597	Brachy_hyo_1.535205	.	SUBMITTED_REGION=Brachy_hyo;Pool=2
prrsl1_con	394	482	prrsl1_con_1.1.404940	.	SUBMITTED_REGION=prrsl1_con;Pool=1
APP_sero16	395	605	APP_sero16_1.575073	.	SUBMITTED_REGION=APP_sero16;Pool=1
BacpXO1cya	395	567	BacpXO1cya_1.1.151249	.	SUBMITTED_REGION=BacpXO1cya;Pool=2
Chlpecorum	395	559	Chlpecorum_1.534228	.	SUBMITTED_REGION=Chlpecorum;Pool=1
FluD_PB1	395	603	FluD_PB1_1.1.881580	.	SUBMITTED_REGION=FluD_PB1;Pool=2
Ssuis1313L	395	617	Ssuis1313L_1.1.495547	.	SUBMITTED_REGION=Ssuis1313L;Pool=2
APP_sero18	397	597	APP_sero18_1.1.451275	.	SUBMITTED_REGION=APP_sero18;Pool=2
Brucelsuis	397	631	Brucelsuis_1.38921	.	SUBMITTED_REGION=Brucelsuis;Pool=2
saureuscon	397	617	saureuscon_1.883402	.	SUBMITTED_REGION=saureuscon;Pool=1
Atyppest_6	398	617	Atyppest_6_1.150155	.	SUBMITTED_REGION=Atyppest_6;Pool=1
PRRS_L4_2	399	564	PRRS_L4_2_1.670366	.	SUBMITTED_REGION=PRRS_L4_2;Pool=1
APP_ApxII	400	619	APP_ApxII_1.366517	.	SUBMITTED_REGION=APP_ApxII;Pool=2
APP_sero10	400	597	APP_sero10_1.107060	.	SUBMITTED_REGION=APP_sero10;Pool=1
Atyppest_2	402	620	Atyppest_2_1.410828	.	SUBMITTED_REGION=Atyppest_2;Pool=1
Ssu4cps4MN	402	589	Ssu4cps4MN_1.1.223022	.	SUBMITTED_REGION=Ssu4cps4MN;Pool=2
NetF	404	595	NetF_1.13781	.	SUBMITTED_REGION=NetF;Pool=1
Listerahly	405	525	Listerahly_1.123920	.	SUBMITTED_REGION=Listerahly;Pool=1
Rubula_NP	405	576	Rubula_NP_1.388511	.	SUBMITTED_REGION=Rubula_NP;Pool=2
SalmoninvA	405	617	SalmoninvA_1.1.1247884	.	SUBMITTED_REGION=SalmoninvA;Pool=2
Ortsero3UK	406	632	Ortsero3UK_1.1.566026	.	SUBMITTED_REGION=Ortsero3UK;Pool=2
Atyppest_5	408	617	Atyppest_5_1.600619	.	SUBMITTED_REGION=Atyppest_5;Pool=2
SalmoinvA2	408	608	SalmoinvA2_1.1.647375	.	SUBMITTED_REGION=SalmoinvA2;Pool=2
Ssui6cps6I	408	571	Ssui6cps6I_1.1.289371	.	SUBMITTED_REGION=Ssui6cps6I;Pool=2
Atyppest_7	409	617	Atyppest_7_1.625305	.	SUBMITTED_REGION=Atyppest_7;Pool=1
PCV2c	409	537	PCV2c_1.521962	.	SUBMITTED_REGION=PCV2c;Pool=2
PCV2h	409	567	PCV2h_1.288059	.	SUBMITTED_REGION=PCV2h;Pool=1
PRRS_L1H_2	410	604	PRRS_L1H_2_1.1.1025054	.	SUBMITTED_REGION=PRRS_L1H_2;Pool=2
mecA	410	612	mecA_1.1.478511	.	SUBMITTED_REGION=mecA;Pool=2
APP_sero17	411	601	APP_sero17_1.125604	.	SUBMITTED_REGION=APP_sero17;Pool=1
Atyppest_1	411	561	Atyppest_1_1.541131	.	SUBMITTED_REGION=Atyppest_1;Pool=1
EnterogluP	411	637	EnterogluP_1.1069372	.	SUBMITTED_REGION=EnterogluP;Pool=2
Ssui9cps9H	411	633	Ssui9cps9H_1.475248	.	SUBMITTED_REGION=Ssui9cps9H;Pool=2
Ssuis2424L	411	629	Ssuis2424L_1.181748	.	SUBMITTED_REGION=Ssuis2424L;Pool=1
APP_sero13	412	594	APP_sero13_1.32381	.	SUBMITTED_REGION=APP_sero13;Pool=2
PRRS_L8_2	412	629	PRRS_L8_2_1.1.818023	.	SUBMITTED_REGION=PRRS_L8_2;Pool=1
C_chauvoei	415	568	C_chauvoei_1.251054	.	SUBMITTED_REGION=C_chauvoei;Pool=1
PRRS_L1D_2	416	631	PRRS_L1D_2_1.1.1036075	.	SUBMITTED_REGION=PRRS_L1D_2;Pool=2
prrsl5_con	416	626	prrsl5_con_1.1.708451	.	SUBMITTED_REGION=prrsl5_con;Pool=2
PCV2f	417	641	PCV2f_1.273214	.	SUBMITTED_REGION=PCV2f;Pool=2
Ecoli_F4ab	421	611	Ecoli_F4ab_1.32116	.	SUBMITTED_REGION=Ecoli_F4ab;Pool=1
LawsoniABC	421	642	LawsoniABC_1.621026	.	SUBMITTED_REGION=LawsoniABC;Pool=2
PseudogEII	421	560	PseudogEII_1.25405	.	SUBMITTED_REGION=PseudogEII;Pool=1
APP_ApxI	423	647	APP_ApxI_1.1.335177	.	SUBMITTED_REGION=APP_ApxI;Pool=2
CbotB	423	645	CbotB_1.1.72625	.	SUBMITTED_REGION=CbotB;Pool=1
Cdif_tcdA	423	653	Cdif_tcdA_1.39436	.	SUBMITTED_REGION=Cdif_tcdA;Pool=2
Erysipelot	423	652	Erysipelot_1.353213	.	SUBMITTED_REGION=Erysipelot;Pool=2
LawsondnaA	423	626	LawsondnaA_1.567512	.	SUBMITTED_REGION=LawsondnaA;Pool=2
Ssuis1818N	423	629	Ssuis1818N_1.1.6335	.	SUBMITTED_REGION=Ssuis1818N;Pool=1
Ssuis2121N	423	577	Ssuis2121N_1.184217	.	SUBMITTED_REGION=Ssuis2121N;Pool=2
E_coli_cnf	425	659	E_coli_cnf_1.1.916248	.	SUBMITTED_REGION=E_coli_cnf;Pool=1
PseudogCI	425	645	PseudogCI_1.7048	.	SUBMITTED_REGION=PseudogCI;Pool=1
PRRS_L7	426	520	PRRS_L7_1.1.1009683	.	SUBMITTED_REGION=PRRS_L7;Pool=2
E_coli_F5	429	649	E_coli_F5_1.1186009	.	SUBMITTED_REGION=E_coli_F5;Pool=1
ASF_MGFcon	430	525	ASF_MGFcon_1.18428	.	SUBMITTED_REGION=ASF_MGFcon;Pool=2
CbotD	431	626	CbotD_1.132455	.	SUBMITTED_REGION=CbotD;Pool=1
Efaeca_ddl	431	655	Efaeca_ddl_1.445873	.	SUBMITTED_REGION=Efaeca_ddl;Pool=1
SporcirpoB	431	657	SporcirpoB_1.955821	.	SUBMITTED_REGION=SporcirpoB;Pool=1
APP_sero1	432	609	APP_sero1_1.293586	.	SUBMITTED_REGION=APP_sero1;Pool=2
Cdiff_tcdC	432	649	Cdiff_tcdC_1.531955	.	SUBMITTED_REGION=Cdiff_tcdC;Pool=1
Orthopox	433	589	Orthopox_1.548566	.	SUBMITTED_REGION=Orthopox;Pool=2
Ssuis3131L	433	654	Ssuis3131L_1.1.357090	.	SUBMITTED_REGION=Ssuis3131L;Pool=2
PRRS_L1E	434	639	PRRS_L1E_1.1.1481706	.	SUBMITTED_REGION=PRRS_L1E;Pool=2
PRRS_L1H_1	435	620	PRRS_L1H_1_1.1.1446512	.	SUBMITTED_REGION=PRRS_L1H_1;Pool=1
Atyppest_4	436	564	Atyppest_4_1.290762	.	SUBMITTED_REGION=Atyppest_4;Pool=2
RotaAnsp32	436	600	RotaAnsp32_1.384740	.	SUBMITTED_REGION=RotaAnsp32;Pool=1
RotaAnsp33	436	600	RotaAnsp33_1.44872	.	SUBMITTED_REGION=RotaAnsp33;Pool=2
Mhyorhip37	437	605	Mhyorhip37_1.1.116842	.	SUBMITTED_REGION=Mhyorhip37;Pool=2
PCV2b	437	566	PCV2b_1.533810	.	SUBMITTED_REGION=PCV2b;Pool=1
PRRS_L1	437	633	PRRS_L1_1.1.1540744	.	SUBMITTED_REGION=PRRS_L1;Pool=1
PRRS_L1D_1	437	663	PRRS_L1D_1_1.1.971478	.	SUBMITTED_REGION=PRRS_L1D_1;Pool=2
PRRS_L8_1	438	626	PRRS_L8_1_1.1.51990	.	SUBMITTED_REGION=PRRS_L8_1;Pool=1
PrimePacL7	438	663	PrimePacL7_1.1.1506475	.	SUBMITTED_REGION=PrimePacL7;Pool=1
NADC30_L1C	439	661	NADC30_L1C_1.1.1170271	.	SUBMITTED_REGION=NADC30_L1C;Pool=2
PCV2g	439	573	PCV2g_1.424310	.	SUBMITTED_REGION=PCV2g;Pool=2
Ecoli_cnf2	441	663	Ecoli_cnf2_1.1.681484	.	SUBMITTED_REGION=Ecoli_cnf2;Pool=1
Morbilli_M	441	667	Morbilli_M_1.1.1706803	.	SUBMITTED_REGION=Morbilli_M;Pool=2
Fostera_L8	443	632	Fostera_L8_1.1.672548	.	SUBMITTED_REGION=Fostera_L8;Pool=1
LelysPRRS1	443	645	LelysPRRS1_1.1.1014857	.	SUBMITTED_REGION=LelysPRRS1;Pool=2
PRRS_L1C	443	633	PRRS_L1C_1.1.196412	.	SUBMITTED_REGION=PRRS_L1C;Pool=2
Ssui8cps8H	444	663	Ssui8cps8H_1.499059	.	SUBMITTED_REGION=Ssui8cps8H;Pool=1
PRRS_L2	445	677	PRRS_L2_1.1.109412	.	SUBMITTED_REGION=PRRS_L2;Pool=1
S25_cp25MN	446	656	S25_cp25MN_1.35313	.	SUBMITTED_REGION=S25_cp25MN;Pool=2
ASF_MGFcon	447	535	ASF_MGFcon_1.2702	.	SUBMITTED_REGION=ASF_MGFcon;Pool=1
PCV2a	447	551	PCV2a_1.139310	.	SUBMITTED_REGION=PCV2a;Pool=1
SalmoninvA	447	673	SalmoninvA_1.1.916459	.	SUBMITTED_REGION=SalmoninvA;Pool=1
Ssuis2828L	448	659	Ssuis2828L_1.1.641027	.	SUBMITTED_REGION=Ssuis2828L;Pool=1
APP_sero2	450	666	APP_sero2_1.157217	.	SUBMITTED_REGION=APP_sero2;Pool=1
Cperfalpha	450	667	Cperfalpha_1.1.252806	.	SUBMITTED_REGION=Cperfalpha;Pool=1
EnterogluP	450	669	EnterogluP_1.758567	.	SUBMITTED_REGION=EnterogluP;Pool=1
Ecoli_F4ac	451	607	Ecoli_F4ac_1.731785	.	SUBMITTED_REGION=Ecoli_F4ac;Pool=1
PRRRS_L5A_2	451	685	PRRRS_L5A_2_1.1.594967	.	SUBMITTED_REGION=PRRRS_L5A_2;Pool=1
C_perf_iap	453	585	C_perf_iap_1.1.62201	.	SUBMITTED_REGION=C_perf_iap;Pool=1
Myco_suis	453	579	Myco_suis_1.123627	.	SUBMITTED_REGION=Myco_suis;Pool=1
Ssui5cps5N	454	565	Ssui5cps5N_1.1.31669	.	SUBMITTED_REGION=Ssui5cps5N;Pool=2
APP_sero4	455	667	APP_sero4_1.99109	.	SUBMITTED_REGION=APP_sero4;Pool=2
Ssuis3030I	455	677	Ssuis3030I_1.1.558976	.	SUBMITTED_REGION=Ssuis3030I;Pool=2
prrsl1_con	455	684	prrsl1_con_1.1.1213197	.	SUBMITTED_REGION=prrsl1_con;Pool=2
BacillpagA	457	679	BacillpagA_1.407367	.	SUBMITTED_REGION=BacillpagA;Pool=2
Ssuis1212J	457	677	Ssuis1212J_1.1.196154	.	SUBMITTED_REGION=Ssuis1212J;Pool=1
Ssuis2323I	458	677	Ssuis2323I_1.1.290501	.	SUBMITTED_REGION=Ssuis2323I;Pool=1
Bordetella	459	628	Bordetella_1.219611	.	SUBMITTED_REGION=Bordetella;Pool=1
PseudogEII	459	608	PseudogEII_1.30800	.	SUBMITTED_REGION=PseudogEII;Pool=2
RhodocVapA	460	595	RhodocVapA_1.23263	.	SUBMITTED_REGION=RhodocVapA;Pool=2
PRRS_L1D_2	461	699	PRRS_L1D_2_1.1.768177	.	SUBMITTED_REGION=PRRS_L1D_2;Pool=1
Brachy_hyo	462	676	Brachy_hyo_1.577234	.	SUBMITTED_REGION=Brachy_hyo;Pool=1
Atyppest_3	463	617	Atyppest_3_1.679315	.	SUBMITTED_REGION=Atyppest_3;Pool=2
Lepto_Lip	463	689	Lepto_Lip_1.520007	.	SUBMITTED_REGION=Lepto_Lip;Pool=2
Ssuis1010M	463	653	Ssuis1010M_1.1.231037	.	SUBMITTED_REGION=Ssuis1010M;Pool=1
Chlam_incA	464	683	Chlam_incA_1.412923	.	SUBMITTED_REGION=Chlam_incA;Pool=1
APPsero15b	465	669	APPsero15b_1.109113	.	SUBMITTED_REGION=APPsero15b;Pool=1
PRRS_L9_2	465	685	PRRS_L9_2_1.1.1337706	.	SUBMITTED_REGION=PRRS_L9_2;Pool=1
EMCV2	466	600	EMCV2_1.801716	.	SUBMITTED_REGION=EMCV2;Pool=1
S_suis_gdh	466	661	S_suis_gdh_1.230049	.	SUBMITTED_REGION=S_suis_gdh;Pool=1
SporcirpoB	466	676	SporcirpoB_1.615765	.	SUBMITTED_REGION=SporcirpoB;Pool=2
Pmult_0762	467	690	Pmult_0762_1.353175	.	SUBMITTED_REGION=Pmult_0762;Pool=2
Ssu3cps3JK	467	633	Ssu3cps3JK_1.44823	.	SUBMITTED_REGION=Ssu3cps3JK;Pool=1
Ssui7cps7H	467	689	Ssui7cps7H_1.353143	.	SUBMITTED_REGION=Ssui7cps7H;Pool=2
prrsl5_con	467	701	prrsl5_con_1.1.1025505	.	SUBMITTED_REGION=prrsl5_con;Pool=1
Cperf_beta	468	674	Cperf_beta_1.1.183956	.	SUBMITTED_REGION=Cperf_beta;Pool=2
Ssui6cps6I	468	679	Ssui6cps6I_1.1.226951	.	SUBMITTED_REGION=Ssui6cps6I;Pool=1
Efaecalgel	470	551	Efaecalgel_1.147785	.	SUBMITTED_REGION=Efaecalgel;Pool=1
Atyppest_1	471	589	Atyppest_1_1.800915	.	SUBMITTED_REGION=Atyppest_1;Pool=2
PRRSL1Dalp	473	653	PRRSL1Dalp_1.1.1413459	.	SUBMITTED_REGION=PRRSL1Dalp;Pool=2
PRRS_L5A_1	475	709	PRRS_L5A_1_1.1.521672	.	SUBMITTED_REGION=PRRS_L5A_1;Pool=1
saureuscon	477	627	saureuscon_1.844603	.	SUBMITTED_REGION=saureuscon;Pool=2
Cdif_tcdB2	482	629	Cdif_tcdB2_1.34466	.	SUBMITTED_REGION=Cdif_tcdB2;Pool=1
Ssui8cps8H	482	710	Ssui8cps8H_1.386021	.	SUBMITTED_REGION=Ssui8cps8H;Pool=2
prrsl1acon	483	705	prrsl1acon_1.1.435420	.	SUBMITTED_REGION=prrsl1acon;Pool=2
NetF	485	695	NetF_1.569436	.	SUBMITTED_REGION=NetF;Pool=2
APP_sero7	486	705	APP_sero7_1.1.158863	.	SUBMITTED_REGION=APP_sero7;Pool=2
E_coli_sta	487	634	E_coli_sta_1.370950	.	SUBMITTED_REGION=E_coli_sta;Pool=1
PRRS_L1H_1	487	717	PRRS_L1H_1_1.1.1694207	.	SUBMITTED_REGION=PRRS_L1H_1;Pool=2
Cperfepsil	489	701	Cperfepsil_1.1.14088	.	SUBMITTED_REGION=Cperfepsil;Pool=2
Ssu4cps4MN	489	639	Ssu4cps4MN_1.1.131962	.	SUBMITTED_REGION=Ssu4cps4MN;Pool=1
CbotB	491	695	CbotB_1.1.3538	.	SUBMITTED_REGION=CbotB;Pool=2
Atyppest_4	493	624	Atyppest_4_1.715237	.	SUBMITTED_REGION=Atyppest_4;Pool=1
Ssui9cps9H	493	707	Ssui9cps9H_1.127241	.	SUBMITTED_REGION=Ssui9cps9H;Pool=1
APP_sero8	494	714	APP_sero8_1.1.803621	.	SUBMITTED_REGION=APP_sero8;Pool=1
Mhyopnep46	495	725	Mhyopnep46_1.1.748711	.	SUBMITTED_REGION=Mhyopnep46;Pool=1
S1_14csp1J	495	675	S1_14csp1J_1.396270	.	SUBMITTED_REGION=S1_14csp1J;Pool=1
S21_2cpe2J	495	707	S21_2cpe2J_1.1.917350	.	SUBMITTED_REGION=S21_2cpe2J;Pool=1
PRRS_L7	496	722	PRRS_L7_1.1.533655	.	SUBMITTED_REGION=PRRS_L7;Pool=1
C_perf_cpe	498	691	C_perf_cpe_1.470376	.	SUBMITTED_REGION=C_perf_cpe;Pool=2
NADC30_L1C	500	727	NADC30_L1C_1.1.1279253	.	SUBMITTED_REGION=NADC30_L1C;Pool=1
PRRS_L1C	500	727	PRRS_L1C_1.1.1250079	.	SUBMITTED_REGION=PRRS_L1C;Pool=1
Burkholde	501	709	Burkholde_1.156805	.	SUBMITTED_REGION=Burkholde;Pool=2
CburIS1111	501	735	CburIS1111_1.1.492516	.	SUBMITTED_REGION=CburIS1111;Pool=1
PRRS_L1G	501	701	PRRS_L1G_1.1.1394246	.	SUBMITTED_REGION=PRRS_L1G;Pool=2
E_coli_LT	504	724	E_coli_LT_1.881382	.	SUBMITTED_REGION=E_coli_LT;Pool=1
SalmoinvA2	504	735	SalmoinvA2_1.1.617340	.	SUBMITTED_REGION=SalmoinvA2;Pool=1
APP_ApxI	505	693	APP_ApxI_1.1.1708526	.	SUBMITTED_REGION=APP_ApxI;Pool=1
Lepto_Lip	505	741	Lepto_Lip_1.184981	.	SUBMITTED_REGION=Lepto_Lip;Pool=1
Ssuis1111N	505	723	Ssuis1111N_1.1.189931	.	SUBMITTED_REGION=Ssuis1111N;Pool=1
Ssuis2828L	505	705	Ssuis2828L_1.1.342101	.	SUBMITTED_REGION=Ssuis2828L;Pool=2
E_coli_cnf	506	693	E_coli_cnf_1.1.247103	.	SUBMITTED_REGION=E_coli_cnf;Pool=2
Ssui7cps7H	507	722	Ssui7cps7H_1.674543	.	SUBMITTED_REGION=Ssui7cps7H;Pool=1
Ssui5cps5N	509	683	Ssui5cps5N_1.1.102697	.	SUBMITTED_REGION=Ssui5cps5N;Pool=1
Ssuis2121N	509	621	Ssuis2121N_1.390351	.	SUBMITTED_REGION=Ssuis2121N;Pool=1
LawsoniABC	511	665	LawsoniABC_1.889431	.	SUBMITTED_REGION=LawsoniABC;Pool=1
PRRS_L1E	511	750	PRRS_L1E_1.1.390304	.	SUBMITTED_REGION=PRRS_L1E;Pool=1
Pmult_0762	512	715	Pmult_0762_1.1291738	.	SUBMITTED_REGION=Pmult_0762;Pool=1
ASF_B646L	513	737	ASF_B646L_1.1.1167409	.	SUBMITTED_REGION=ASF_B646L;Pool=1
BacillpagA	517	690	BacillpagA_1.476683	.	SUBMITTED_REGION=BacillpagA;Pool=1
PCV2c	518	675	PCV2c_1.184656	.	SUBMITTED_REGION=PCV2c;Pool=1
Cdif_tcdB1	519	739	Cdif_tcdB1_1.1.131390	.	SUBMITTED_REGION=Cdif_tcdB1;Pool=2
Chlam_incA	519	693	Chlam_incA_1.50431	.	SUBMITTED_REGION=Chlam_incA;Pool=2
Ecoli_F4ac	520	653	Ecoli_F4ac_1.1016974	.	SUBMITTED_REGION=Ecoli_F4ac;Pool=2
S_suis_MRP	520	742	S_suis_MRP_1.461361	.	SUBMITTED_REGION=S_suis_MRP;Pool=1
Ortsero3UK	522	716	Ortsero3UK_1.1.197822	.	SUBMITTED_REGION=Ortsero3UK;Pool=1
PRRS_L1D_1	522	752	PRRS_L1D_1_1.1.1186305	.	SUBMITTED_REGION=PRRS_L1D_1;Pool=1
APP_sero5	523	739	APP_sero5_1.80025	.	SUBMITTED_REGION=APP_sero5;Pool=1
Cdiff_tcdC	523	668	Cdiff_tcdC_1.404453	.	SUBMITTED_REGION=Cdiff_tcdC;Pool=2
Morbilli_M	523	757	Morbilli_M_1.1.1742984	.	SUBMITTED_REGION=Morbilli_M;Pool=1
PRRS_L1H_3	523	662	PRRS_L1H_3_1.1.961601	.	SUBMITTED_REGION=PRRS_L1H_3;Pool=2
S25_cp25MN	523	727	S25_cp25MN_1.260877	.	SUBMITTED_REGION=S25_cp25MN;Pool=1
PRRS_L1H_2	524	743	PRRS_L1H_2_1.1.937572	.	SUBMITTED_REGION=PRRS_L1H_2;Pool=1
Ecoli_F4ab	525	757	Ecoli_F4ab_1.485912	.	SUBMITTED_REGION=Ecoli_F4ab;Pool=2
APP_sero3	527	691	APP_sero3_1.1.311042	.	SUBMITTED_REGION=APP_sero3;Pool=2
IngelvacL8	527	736	IngelvacL8_1.1.887184	.	SUBMITTED_REGION=IngelvacL8;Pool=2
PCV2a	527	679	PCV2a_1.325052	.	SUBMITTED_REGION=PCV2a;Pool=2
Burkholde	529	726	Burkholde_1.135718	.	SUBMITTED_REGION=Burkholde;Pool=1
E_coli_hly	529	756	E_coli_hly_1.1.1137978	.	SUBMITTED_REGION=E_coli_hly;Pool=1
Ssuis2929L	529	749	Ssuis2929L_1.1.545191	.	SUBMITTED_REGION=Ssuis2929L;Pool=2
PCV4_cap	530	665	PCV4_cap_1.107649	.	SUBMITTED_REGION=PCV4_cap;Pool=1
Ssuis2727K	530	749	Ssuis2727K_1.1.212303	.	SUBMITTED_REGION=Ssuis2727K;Pool=2
E_coli_F41	531	751	E_coli_F41_1.757162	.	SUBMITTED_REGION=E_coli_F41;Pool=1
Ecoli_stx1	531	744	Ecoli_stx1_1.1.1629075	.	SUBMITTED_REGION=Ecoli_stx1;Pool=1
Ssuis1616K	531	747	Ssuis1616K_1.551653	.	SUBMITTED_REGION=Ssuis1616K;Pool=1
Ssuis1818N	531	691	Ssuis1818N_1.1.119385	.	SUBMITTED_REGION=Ssuis1818N;Pool=2
RotaAnsp31	533	763	RotaAnsp31_1.1.1014266	.	SUBMITTED_REGION=RotaAnsp31;Pool=1
Ecoli_stx2	534	750	Ecoli_stx2_1.1.1267504	.	SUBMITTED_REGION=Ecoli_stx2;Pool=1
APP_sero6	536	771	APP_sero6_1.1106263	.	SUBMITTED_REGION=APP_sero6;Pool=2
FluD_PB1	536	763	FluD_PB1_1.1.124705	.	SUBMITTED_REGION=FluD_PB1;Pool=1
PRRS_L8_2	536	661	PRRS_L8_2_1.1.1325517	.	SUBMITTED_REGION=PRRS_L8_2;Pool=2
APP_sero17	537	736	APP_sero17_1.106048	.	SUBMITTED_REGION=APP_sero17;Pool=2
APP_sero4	537	753	APP_sero4_1.168073	.	SUBMITTED_REGION=APP_sero4;Pool=1
APP_ApxII	538	689	APP_ApxII_1.144653	.	SUBMITTED_REGION=APP_ApxII;Pool=1
PCV2b	539	672	PCV2b_1.202734	.	SUBMITTED_REGION=PCV2b;Pool=2
PCV2h	539	683	PCV2h_1.528942	.	SUBMITTED_REGION=PCV2h;Pool=2
Cburneticd	541	773	Cburneticd_1.1.503398	.	SUBMITTED_REGION=Cburneticd;Pool=2
E_coli_LT	541	744	E_coli_LT_1.472409	.	SUBMITTED_REGION=E_coli_LT;Pool=2
PCV2e	541	690	PCV2e_1.304022	.	SUBMITTED_REGION=PCV2e;Pool=2
PCV2g	541	678	PCV2g_1.35867	.	SUBMITTED_REGION=PCV2g;Pool=1
mecA	541	763	mecA_1.1.498510	.	SUBMITTED_REGION=mecA;Pool=1
ASF_B646L	542	774	ASF_B646L_1.1.1591987	.	SUBMITTED_REGION=ASF_B646L;Pool=2
Fostera_L8	543	701	Fostera_L8_1.1.1796211	.	SUBMITTED_REGION=Fostera_L8;Pool=2
Ssuis1919L	543	747	Ssuis1919L_1.1.467510	.	SUBMITTED_REGION=Ssuis1919L;Pool=2
PRRS_L9_1	544	649	PRRS_L9_1_1.1.463560	.	SUBMITTED_REGION=PRRS_L9_1;Pool=2
APP_sero13	545	679	APP_sero13_1.14529	.	SUBMITTED_REGION=APP_sero13;Pool=1
Ecoli_cnf2	545	749	Ecoli_cnf2_1.1.1002682	.	SUBMITTED_REGION=Ecoli_cnf2;Pool=2
Ssu3cps3JK	545	721	Ssu3cps3JK_1.79760	.	SUBMITTED_REGION=Ssu3cps3JK;Pool=2
APP_sero18	546	772	APP_sero18_1.1.369619	.	SUBMITTED_REGION=APP_sero18;Pool=1
PRRS_L5A_1	547	759	PRRS_L5A_1_1.1.1493253	.	SUBMITTED_REGION=PRRS_L5A_1;Pool=2
LelysPRRS1	549	773	LelysPRRS1_1.1.1377106	.	SUBMITTED_REGION=LelysPRRS1;Pool=1
PRRS_L1G	551	777	PRRS_L1G_1.1.1320470	.	SUBMITTED_REGION=PRRS_L1G;Pool=1
PCV2f	553	675	PCV2f_1.54621	.	SUBMITTED_REGION=PCV2f;Pool=1
Ssuis1111N	557	743	Ssuis1111N_1.1.549784	.	SUBMITTED_REGION=Ssuis1111N;Pool=2
Mhyopnep46	558	773	Mhyopnep46_1.1.757844	.	SUBMITTED_REGION=Mhyopnep46;Pool=2
Ssuis1313L	558	735	Ssuis1313L_1.1.438599	.	SUBMITTED_REGION=Ssuis1313L;Pool=1
PRRSL1Dalp	559	763	PRRSL1Dalp_1.1.1156604	.	SUBMITTED_REGION=PRRSL1Dalp;Pool=1
Ssuis2323I	559	778	Ssuis2323I_1.1.269466	.	SUBMITTED_REGION=Ssuis2323I;Pool=2
APP_sero8	560	755	APP_sero8_1.1.279725	.	SUBMITTED_REGION=APP_sero8;Pool=2
C_perf_iap	561	711	C_perf_iap_1.1.24951	.	SUBMITTED_REGION=C_perf_iap;Pool=2
Ssuis1717O	564	752	Ssuis1717O_1.1.348171	.	SUBMITTED_REGION=Ssuis1717O;Pool=1
Ecoli_F4ad	575	777	Ecoli_F4ad_1.802574	.	SUBMITTED_REGION=Ecoli_F4ad;Pool=2
Ssuis2424L	576	799	Ssuis2424L_1.643789	.	SUBMITTED_REGION=Ssuis2424L;Pool=2
Cperf_beta	577	783	Cperf_beta_1.1.49668	.	SUBMITTED_REGION=Cperf_beta;Pool=1
PRRS_L1	579	761	PRRS_L1_1.1.12416	.	SUBMITTED_REGION=PRRS_L1;Pool=2
PRRS_L8_1	581	781	PRRS_L8_1_1.1.1385352	.	SUBMITTED_REGION=PRRS_L8_1;Pool=2
S_suis_MRP	583	813	S_suis_MRP_1.391064	.	SUBMITTED_REGION=S_suis_MRP;Pool=2
Ssuis1010M	587	808	Ssuis1010M_1.1.79792	.	SUBMITTED_REGION=Ssuis1010M;Pool=2
BacpXO1cya	589	787	BacpXO1cya_1.1.67789	.	SUBMITTED_REGION=BacpXO1cya;Pool=1
APP_sero16	593	819	APP_sero16_1.638610	.	SUBMITTED_REGION=APP_sero16;Pool=2
APP_sero3	595	815	APP_sero3_1.1.710468	.	SUBMITTED_REGION=APP_sero3;Pool=1
Mhyopneldh	596	824	Mhyopneldh_1.1.423034	.	SUBMITTED_REGION=Mhyopneldh;Pool=2
APP_sero7	597	805	APP_sero7_1.1.1016215	.	SUBMITTED_REGION=APP_sero7;Pool=1
Ssuis2929L	597	825	Ssuis2929L_1.1.1064974	.	SUBMITTED_REGION=Ssuis2929L;Pool=1
PrimePacL7	599	792	PrimePacL7_1.1.626975	.	SUBMITTED_REGION=PrimePacL7;Pool=2
Ssuis3131L	601	797	Ssuis3131L_1.1.410578	.	SUBMITTED_REGION=Ssuis3131L;Pool=1
Ssuis1515K	603	825	Ssuis1515K_1.1.7205	.	SUBMITTED_REGION=Ssuis1515K;Pool=1
Ssuis3030I	603	802	Ssuis3030I_1.1.132627	.	SUBMITTED_REGION=Ssuis3030I;Pool=1
APP_sero6	604	782	APP_sero6_1.709457	.	SUBMITTED_REGION=APP_sero6;Pool=1
Mhyorhip37	604	822	Mhyorhip37_1.1.294763	.	SUBMITTED_REGION=Mhyorhip37;Pool=1
PRRS_L1H_3	607	840	PRRS_L1H_3_1.1.899046	.	SUBMITTED_REGION=PRRS_L1H_3;Pool=1
S1_14csp1J	609	809	S1_14csp1J_1.11155	.	SUBMITTED_REGION=S1_14csp1J;Pool=2
Ssui5cps5N	609	831	Ssui5cps5N_1.1.207817	.	SUBMITTED_REGION=Ssui5cps5N;Pool=2
Ssuis1616K	611	781	Ssuis1616K_1.90946	.	SUBMITTED_REGION=Ssuis1616K;Pool=2
Ssuis2727K	611	847	Ssuis2727K_1.1.224155	.	SUBMITTED_REGION=Ssuis2727K;Pool=1
E_coli_hly	613	841	E_coli_hly_1.1.764372	.	SUBMITTED_REGION=E_coli_hly;Pool=2
BacpXO1cya	617	833	BacpXO1cya_1.1.76550	.	SUBMITTED_REGION=BacpXO1cya;Pool=2
PRRS_L7	617	845	PRRS_L7_1.1.1584887	.	SUBMITTED_REGION=PRRS_L7;Pool=2
Ecoli_F4ad	621	854	Ecoli_F4ad_1.79333	.	SUBMITTED_REGION=Ecoli_F4ad;Pool=1
Ssui6cps6I	621	845	Ssui6cps6I_1.1.76963	.	SUBMITTED_REGION=Ssui6cps6I;Pool=2
Ssuis2121N	621	837	Ssuis2121N_1.598250	.	SUBMITTED_REGION=Ssuis2121N;Pool=2
Cdif_tcdB2	622	831	Cdif_tcdB2_1.287610	.	SUBMITTED_REGION=Cdif_tcdB2;Pool=2
PRRRS_L5A_2	623	809	PRRRS_L5A_2_1.1.1387834	.	SUBMITTED_REGION=PRRRS_L5A_2;Pool=2
Ssuis1919L	626	839	Ssuis1919L_1.1.231540	.	SUBMITTED_REGION=Ssuis1919L;Pool=1
Ssuis1717O	627	843	Ssuis1717O_1.1.282074	.	SUBMITTED_REGION=Ssuis1717O;Pool=2
APPsero15b	628	809	APPsero15b_1.616300	.	SUBMITTED_REGION=APPsero15b;Pool=2
Ssuis1212J	628	713	Ssuis1212J_1.1.818151	.	SUBMITTED_REGION=Ssuis1212J;Pool=2
C_perf_iap	629	829	C_perf_iap_1.1.89592	.	SUBMITTED_REGION=C_perf_iap;Pool=1
Cdif_tcdB1	629	851	Cdif_tcdB1_1.1.571747	.	SUBMITTED_REGION=Cdif_tcdB1;Pool=1
IngelvacL8	633	867	IngelvacL8_1.1.1646611	.	SUBMITTED_REGION=IngelvacL8;Pool=1
prrsl1_con	635	849	prrsl1_con_1.1.1410640	.	SUBMITTED_REGION=prrsl1_con;Pool=1
Ecoli_F4ac	638	750	Ecoli_F4ac_1.829246	.	SUBMITTED_REGION=Ecoli_F4ac;Pool=1
Ecoli_F4ab	640	790	Ecoli_F4ab_1.615161	.	SUBMITTED_REGION=Ecoli_F4ab;Pool=1
Ecoli_stx1	641	865	Ecoli_stx1_1.1.976663	.	SUBMITTED_REGION=Ecoli_stx1;Pool=2
Ssu4cps4MN	641	809	Ssu4cps4MN_1.1.242807	.	SUBMITTED_REGION=Ssu4cps4MN;Pool=2
Cperfalpha	642	863	Cperfalpha_1.1.168345	.	SUBMITTED_REGION=Cperfalpha;Pool=2
Efaeca_ddl	643	826	Efaeca_ddl_1.884908	.	SUBMITTED_REGION=Efaeca_ddl;Pool=2
Erysipelot	643	816	Erysipelot_1.269535	.	SUBMITTED_REGION=Erysipelot;Pool=1
SalmoninvA	645	857	SalmoninvA_1.1.855093	.	SUBMITTED_REGION=SalmoninvA;Pool=2
PRRS_L9_1	646	876	PRRS_L9_1_1.1.817064	.	SUBMITTED_REGION=PRRS_L9_1;Pool=1
PRRS_L9_2	646	823	PRRS_L9_2_1.1.796591	.	SUBMITTED_REGION=PRRS_L9_2;Pool=2
prrsl1acon	647	867	prrsl1acon_1.1.341500	.	SUBMITTED_REGION=prrsl1acon;Pool=1
CburIS1111	648	873	CburIS1111_1.1.527749	.	SUBMITTED_REGION=CburIS1111;Pool=2
RotaAnsp31	648	798	RotaAnsp31_1.1.849332	.	SUBMITTED_REGION=RotaAnsp31;Pool=2
mecA	649	867	mecA_1.1.143858	.	SUBMITTED_REGION=mecA;Pool=2
S21_2cpe2J	650	878	S21_2cpe2J_1.1.341496	.	SUBMITTED_REGION=S21_2cpe2J;Pool=2
Mhyorhip37	651	869	Mhyorhip37_1.1.162864	.	SUBMITTED_REGION=Mhyorhip37;Pool=2
APP_sero16	653	869	APP_sero16_1.810095	.	SUBMITTED_REGION=APP_sero16;Pool=1
NetF	657	869	NetF_1.348070	.	SUBMITTED_REGION=NetF;Pool=1
Ssuis2121N	657	847	Ssuis2121N_1.331483	.	SUBMITTED_REGION=Ssuis2121N;Pool=1
PRRS_L1H_2	658	838	PRRS_L1H_2_1.1.281920	.	SUBMITTED_REGION=PRRS_L1H_2;Pool=2
Cburneticd	659	886	Cburneticd_1.1.350129	.	SUBMITTED_REGION=Cburneticd;Pool=1
Fostera_L8	659	827	Fostera_L8_1.1.79571	.	SUBMITTED_REGION=Fostera_L8;Pool=1
E_coli_F41	660	886	E_coli_F41_1.1066618	.	SUBMITTED_REGION=E_coli_F41;Pool=2
PRRS_L1	660	876	PRRS_L1_1.1.284407	.	SUBMITTED_REGION=PRRS_L1;Pool=1
Cdif_tcdB2	661	841	Cdif_tcdB2_1.19145	.	SUBMITTED_REGION=Cdif_tcdB2;Pool=1
PRRS_L8_2	661	879	PRRS_L8_2_1.1.371267	.	SUBMITTED_REGION=PRRS_L8_2;Pool=1
Ssuis1313L	662	811	Ssuis1313L_1.1.240331	.	SUBMITTED_REGION=Ssuis1313L;Pool=2
PRRS_L8_1	664	876	PRRS_L8_1_1.1.28403	.	SUBMITTED_REGION=PRRS_L8_1;Pool=1
PRRS_L1D_2	665	851	PRRS_L1D_2_1.1.836649	.	SUBMITTED_REGION=PRRS_L1D_2;Pool=2
PRRS_L2	665	846	PRRS_L2_1.1.2929	.	SUBMITTED_REGION=PRRS_L2;Pool=2
FluD_PB1	666	885	FluD_PB1_1.1.499183	.	SUBMITTED_REGION=FluD_PB1;Pool=2
Ssuis2424L	666	898	Ssuis2424L_1.654007	.	SUBMITTED_REGION=Ssuis2424L;Pool=1
PRRS_L1H_1	667	841	PRRS_L1H_1_1.1.79914	.	SUBMITTED_REGION=PRRS_L1H_1;Pool=1
PRRS_L1C	669	789	PRRS_L1C_1.1.159063	.	SUBMITTED_REGION=PRRS_L1C;Pool=2
SalmoinvA2	669	858	SalmoinvA2_1.1.856152	.	SUBMITTED_REGION=SalmoinvA2;Pool=2
Mhyopneldh	670	891	Mhyopneldh_1.1.107556	.	SUBMITTED_REGION=Mhyopneldh;Pool=1
Ssuis1818N	673	802	Ssuis1818N_1.1.160722	.	SUBMITTED_REGION=Ssuis1818N;Pool=1
Ssui9cps9H	674	900	Ssui9cps9H_1.238596	.	SUBMITTED_REGION=Ssui9cps9H;Pool=2
LelysPRRS1	675	903	LelysPRRS1_1.1.782213	.	SUBMITTED_REGION=LelysPRRS1;Pool=2
Ssu3cps3JK	675	792	Ssu3cps3JK_1.107140	.	SUBMITTED_REGION=Ssu3cps3JK;Pool=1
prrsl5_con	675	773	prrsl5_con_1.1.49721	.	SUBMITTED_REGION=prrsl5_con;Pool=2
Brachy_hyo	676	895	Brachy_hyo_1.830018	.	SUBMITTED_REGION=Brachy_hyo;Pool=2
Ortsero3UK	677	905	Ortsero3UK_1.1.804263	.	SUBMITTED_REGION=Ortsero3UK;Pool=2
C_perf_cpe	678	891	C_perf_cpe_1.35507	.	SUBMITTED_REGION=C_perf_cpe;Pool=1
PRRS_L1E	681	845	PRRS_L1E_1.1.1127563	.	SUBMITTED_REGION=PRRS_L1E;Pool=2
CbotB	683	813	CbotB_1.1.96597	.	SUBMITTED_REGION=CbotB;Pool=1
APP_sero5	690	853	APP_sero5_1.249184	.	SUBMITTED_REGION=APP_sero5;Pool=2
E_coli_cnf	691	915	E_coli_cnf_1.1.689292	.	SUBMITTED_REGION=E_coli_cnf;Pool=1
APP_ApxI	692	916	APP_ApxI_1.1.302794	.	SUBMITTED_REGION=APP_ApxI;Pool=2
Ssuis3131L	697	877	Ssuis3131L_1.1.521766	.	SUBMITTED_REGION=Ssuis3131L;Pool=2
APPsero15b	700	851	APPsero15b_1.266202	.	SUBMITTED_REGION=APPsero15b;Pool=1
Cperfepsil	700	834	Cperfepsil_1.1.240127	.	SUBMITTED_REGION=Cperfepsil;Pool=1
Ecoli_stx2	703	930	Ecoli_stx2_1.1.817065	.	SUBMITTED_REGION=Ecoli_stx2;Pool=2
PrimePacL7	703	905	PrimePacL7_1.1.517741	.	SUBMITTED_REGION=PrimePacL7;Pool=1
S25_cp25MN	705	907	S25_cp25MN_1.90274	.	SUBMITTED_REGION=S25_cp25MN;Pool=2
Ssuis1010M	705	909	Ssuis1010M_1.1.76673	.	SUBMITTED_REGION=Ssuis1010M;Pool=1
Ssuis2828L	705	851	Ssuis2828L_1.1.707269	.	SUBMITTED_REGION=Ssuis2828L;Pool=1
Ssuis1212J	707	869	Ssuis1212J_1.1.712024	.	SUBMITTED_REGION=Ssuis1212J;Pool=1
APP_sero4	708	783	APP_sero4_1.153669	.	SUBMITTED_REGION=APP_sero4;Pool=2
PRRS_L2	709	905	PRRS_L2_1.1.498913	.	SUBMITTED_REGION=PRRS_L2;Pool=1
Morbilli_M	713	935	Morbilli_M_1.1.279741	.	SUBMITTED_REGION=Morbilli_M;Pool=2
PRRS_L1D_1	720	825	PRRS_L1D_1_1.1.653481	.	SUBMITTED_REGION=PRRS_L1D_1;Pool=2
NADC30_L1C	721	935	NADC30_L1C_1.1.659180	.	SUBMITTED_REGION=NADC30_L1C;Pool=2
PRRS_L9_2	721	911	PRRS_L9_2_1.1.912598	.	SUBMITTED_REGION=PRRS_L9_2;Pool=1
PRRRS_L5A_2	722	934	PRRRS_L5A_2_1.1.232517	.	SUBMITTED_REGION=PRRRS_L5A_2;Pool=1
PRRSL1Dalp	723	887	PRRSL1Dalp_1.1.1196341	.	SUBMITTED_REGION=PRRSL1Dalp;Pool=2
Cperfalpha	725	935	Cperfalpha_1.1.1330	.	SUBMITTED_REGION=Cperfalpha;Pool=1
SalmoninvA	727	955	SalmoninvA_1.1.508502	.	SUBMITTED_REGION=SalmoninvA;Pool=1
PRRS_L9_1	728	920	PRRS_L9_1_1.1.373696	.	SUBMITTED_REGION=PRRS_L9_1;Pool=2
S1_14csp1J	729	911	S1_14csp1J_1.135045	.	SUBMITTED_REGION=S1_14csp1J;Pool=1
PRRS_L8_2	730	915	PRRS_L8_2_1.1.367457	.	SUBMITTED_REGION=PRRS_L8_2;Pool=2
Ssui6cps6I	730	921	Ssui6cps6I_1.1.241544	.	SUBMITTED_REGION=Ssui6cps6I;Pool=1
C_perf_cpe	731	930	C_perf_cpe_1.431716	.	SUBMITTED_REGION=C_perf_cpe;Pool=2
Ssui5cps5N	731	923	Ssui5cps5N_1.1.385784	.	SUBMITTED_REGION=Ssui5cps5N;Pool=1
Brachy_hyo	733	949	Brachy_hyo_1.136766	.	SUBMITTED_REGION=Brachy_hyo;Pool=1
PRRS_L1D_2	733	953	PRRS_L1D_2_1.1.976261	.	SUBMITTED_REGION=PRRS_L1D_2;Pool=1
NetF	737	879	NetF_1.326618	.	SUBMITTED_REGION=NetF;Pool=2
PRRS_L5A_1	738	924	PRRS_L5A_1_1.1.711004	.	SUBMITTED_REGION=PRRS_L5A_1;Pool=1
Ssui9cps9H	738	927	Ssui9cps9H_1.445412	.	SUBMITTED_REGION=Ssui9cps9H;Pool=1
Ssuis1818N	738	870	Ssuis1818N_1.1.97125	.	SUBMITTED_REGION=Ssuis1818N;Pool=2
Cperf_beta	739	907	Cperf_beta_1.1.25351	.	SUBMITTED_REGION=Cperf_beta;Pool=2
APP_sero3	741	959	APP_sero3_1.1.567799	.	SUBMITTED_REGION=APP_sero3;Pool=2
E_coli_cnf	741	961	E_coli_cnf_1.1.654143	.	SUBMITTED_REGION=E_coli_cnf;Pool=2
Fostera_L8	741	918	Fostera_L8_1.1.403136	.	SUBMITTED_REGION=Fostera_L8;Pool=2
PRRS_L1G	741	904	PRRS_L1G_1.1.825103	.	SUBMITTED_REGION=PRRS_L1G;Pool=2
S21_2cpe2J	741	949	S21_2cpe2J_1.1.199727	.	SUBMITTED_REGION=S21_2cpe2J;Pool=1
prrsl5_con	741	935	prrsl5_con_1.1.615138	.	SUBMITTED_REGION=prrsl5_con;Pool=1
Ssuis2323I	742	967	Ssuis2323I_1.1.612971	.	SUBMITTED_REGION=Ssuis2323I;Pool=1
Ecoli_cnf2	743	941	Ecoli_cnf2_1.1.287445	.	SUBMITTED_REGION=Ecoli_cnf2;Pool=1
prrsl1acon	743	983	prrsl1acon_1.2.696944	.	SUBMITTED_REGION=prrsl1acon;Pool=2
Cperfepsil	746	962	Cperfepsil_1.1.114454	.	SUBMITTED_REGION=Cperfepsil;Pool=2
Ssuis2828L	747	929	Ssuis2828L_1.1.838467	.	SUBMITTED_REGION=Ssuis2828L;Pool=2
Ortsero3UK	748	967	Ortsero3UK_1.1.776929	.	SUBMITTED_REGION=Ortsero3UK;Pool=1
PRRS_L1H_1	748	983	PRRS_L1H_1_1.2.492592	.	SUBMITTED_REGION=PRRS_L1H_1;Pool=2
APP_sero18	751	899	APP_sero18_1.1.258230	.	SUBMITTED_REGION=APP_sero18;Pool=2
APP_sero7	753	973	APP_sero7_1.2.533217	.	SUBMITTED_REGION=APP_sero7;Pool=2
APP_sero8	755	981	APP_sero8_1.2.35483	.	SUBMITTED_REGION=APP_sero8;Pool=1
Mhyopnep46	759	991	Mhyopnep46_1.2.668994	.	SUBMITTED_REGION=Mhyopnep46;Pool=1
C_perf_iap	763	921	C_perf_iap_1.1.97445	.	SUBMITTED_REGION=C_perf_iap;Pool=2
PRRS_L7	764	995	PRRS_L7_1.2.296605	.	SUBMITTED_REGION=PRRS_L7;Pool=1
Ssuis1111N	764	994	Ssuis1111N_1.2.50619	.	SUBMITTED_REGION=Ssuis1111N;Pool=1
S25_cp25MN	767	923	S25_cp25MN_1.308429	.	SUBMITTED_REGION=S25_cp25MN;Pool=1
CburIS1111	771	985	CburIS1111_1.2.995252	.	SUBMITTED_REGION=CburIS1111;Pool=1
SalmoinvA2	771	953	SalmoinvA2_1.1.1311806	.	SUBMITTED_REGION=SalmoinvA2;Pool=1
Ssuis1313L	771	991	Ssuis1313L_1.2.37978	.	SUBMITTED_REGION=Ssuis1313L;Pool=1
ASF_B646L	774	1003	ASF_B646L_1.1.153469	.	SUBMITTED_REGION=ASF_B646L;Pool=1
NADC30_L1C	775	1003	NADC30_L1C_1.2.1637522	.	SUBMITTED_REGION=NADC30_L1C;Pool=1
PRRS_L1C	775	991	PRRS_L1C_1.2.691474	.	SUBMITTED_REGION=PRRS_L1C;Pool=1
Ecoli_stx1	777	1003	Ecoli_stx1_1.2.147394	.	SUBMITTED_REGION=Ecoli_stx1;Pool=1
Ecoli_stx2	779	1011	Ecoli_stx2_1.2.410181	.	SUBMITTED_REGION=Ecoli_stx2;Pool=1
E_coli_F41	783	970	E_coli_F41_1.801244	.	SUBMITTED_REGION=E_coli_F41;Pool=1
Cdif_tcdB1	785	970	Cdif_tcdB1_1.2.435041	.	SUBMITTED_REGION=Cdif_tcdB1;Pool=2
PRRS_L1H_2	785	1019	PRRS_L1H_2_1.2.348805	.	SUBMITTED_REGION=PRRS_L1H_2;Pool=1
E_coli_hly	786	1018	E_coli_hly_1.2.726105	.	SUBMITTED_REGION=E_coli_hly;Pool=1
IngelvacL8	786	972	IngelvacL8_1.2.628527	.	SUBMITTED_REGION=IngelvacL8;Pool=2
PRRS_L1D_1	786	999	PRRS_L1D_1_1.2.150595	.	SUBMITTED_REGION=PRRS_L1D_1;Pool=1
Ecoli_cnf2	787	1013	Ecoli_cnf2_1.2.1386717	.	SUBMITTED_REGION=Ecoli_cnf2;Pool=2
Morbilli_M	787	982	Morbilli_M_1.1.359001	.	SUBMITTED_REGION=Morbilli_M;Pool=1
PRRS_L1E	787	1001	PRRS_L1E_1.2.652276	.	SUBMITTED_REGION=PRRS_L1E;Pool=1
PRRS_L1H_3	789	903	PRRS_L1H_3_1.1.710140	.	SUBMITTED_REGION=PRRS_L1H_3;Pool=2
APP_sero5	791	864	APP_sero5_1.192517	.	SUBMITTED_REGION=APP_sero5;Pool=1
PRRSL1Dalp	793	1023	PRRSL1Dalp_1.2.1033400	.	SUBMITTED_REGION=PRRSL1Dalp;Pool=1
Ssuis1919L	793	969	Ssuis1919L_1.2.364993	.	SUBMITTED_REGION=Ssuis1919L;Pool=2
Ssuis1616K	794	959	Ssuis1616K_1.201017	.	SUBMITTED_REGION=Ssuis1616K;Pool=1
RotaAnsp31	795	1021	RotaAnsp31_1.2.81707	.	SUBMITTED_REGION=RotaAnsp31;Pool=1
Ssuis1515K	796	1016	Ssuis1515K_1.2.25489	.	SUBMITTED_REGION=Ssuis1515K;Pool=2
APP_sero8	798	1018	APP_sero8_1.2.6344	.	SUBMITTED_REGION=APP_sero8;Pool=2
PRRS_L5A_1	799	997	PRRS_L5A_1_1.2.1722530	.	SUBMITTED_REGION=PRRS_L5A_1;Pool=2
Ssuis1717O	799	1009	Ssuis1717O_1.2.418192	.	SUBMITTED_REGION=Ssuis1717O;Pool=1
Ssuis3030I	800	1020	Ssuis3030I_1.2.242303	.	SUBMITTED_REGION=Ssuis3030I;Pool=2
FluD_PB1	801	1026	FluD_PB1_1.2.1931910	.	SUBMITTED_REGION=FluD_PB1;Pool=1
ASF_B646L	802	1013	ASF_B646L_1.1.1308754	.	SUBMITTED_REGION=ASF_B646L;Pool=2
CbotB	805	1021	CbotB_1.2.27169	.	SUBMITTED_REGION=CbotB;Pool=2
Cburneticd	807	1027	Cburneticd_1.2.127813	.	SUBMITTED_REGION=Cburneticd;Pool=2
PRRS_L1G	807	1042	PRRS_L1G_1.2.686748	.	SUBMITTED_REGION=PRRS_L1G;Pool=1
Ssu4cps4MN	807	1013	Ssu4cps4MN_1.2.26736	.	SUBMITTED_REGION=Ssu4cps4MN;Pool=1
Ssuis2727K	808	1027	Ssuis2727K_1.2.65680	.	SUBMITTED_REGION=Ssuis2727K;Pool=2
APP_sero18	811	1036	APP_sero18_1.2.20890	.	SUBMITTED_REGION=APP_sero18;Pool=1
prrsl5_con	812	1035	prrsl5_con_1.2.495593	.	SUBMITTED_REGION=prrsl5_con;Pool=2
Ssuis1212J	814	992	Ssuis1212J_1.2.453384	.	SUBMITTED_REGION=Ssuis1212J;Pool=2
LelysPRRS1	815	1040	LelysPRRS1_1.2.1263244	.	SUBMITTED_REGION=LelysPRRS1;Pool=1
Ssuis2323I	824	1044	Ssuis2323I_1.2.93966	.	SUBMITTED_REGION=Ssuis2323I;Pool=2
Ssuis2929L	824	1051	Ssuis2929L_1.2.297603	.	SUBMITTED_REGION=Ssuis2929L;Pool=2
Cperf_beta	827	997	Cperf_beta_1.2.172915	.	SUBMITTED_REGION=Cperf_beta;Pool=1
PRRS_L1C	827	1047	PRRS_L1C_1.2.1672168	.	SUBMITTED_REGION=PRRS_L1C;Pool=2
PRRS_L8_1	829	1047	PRRS_L8_1_1.2.494637	.	SUBMITTED_REGION=PRRS_L8_1;Pool=2
Ssuis3030I	831	1065	Ssuis3030I_1.2.328359	.	SUBMITTED_REGION=Ssuis3030I;Pool=1
BacpXO1cya	833	1001	BacpXO1cya_1.2.138558	.	SUBMITTED_REGION=BacpXO1cya;Pool=1
Ssuis3131L	833	1001	Ssuis3131L_1.2.101995	.	SUBMITTED_REGION=Ssuis3131L;Pool=1
Mhyopnep46	834	1054	Mhyopnep46_1.2.219378	.	SUBMITTED_REGION=Mhyopnep46;Pool=2
Ssuis1818N	835	1061	Ssuis1818N_1.2.145632	.	SUBMITTED_REGION=Ssuis1818N;Pool=1
APP_sero7	837	1069	APP_sero7_1.2.321740	.	SUBMITTED_REGION=APP_sero7;Pool=1
CbotB	848	1068	CbotB_1.2.3952	.	SUBMITTED_REGION=CbotB;Pool=1
prrsl1_con	851	1082	prrsl1_con_1.2.1356401	.	SUBMITTED_REGION=prrsl1_con;Pool=2
Mhyopneldh	853	1009	Mhyopneldh_1.2.384904	.	SUBMITTED_REGION=Mhyopneldh;Pool=2
PRRRS_L5A_2	853	1034	PRRRS_L5A_2_1.2.513986	.	SUBMITTED_REGION=PRRRS_L5A_2;Pool=2
Fostera_L8	855	1035	Fostera_L8_1.2.430441	.	SUBMITTED_REGION=Fostera_L8;Pool=1
Ssu4cps4MN	855	1025	Ssu4cps4MN_1.2.19970	.	SUBMITTED_REGION=Ssu4cps4MN;Pool=2
Ssuis1010M	857	1029	Ssuis1010M_1.2.275792	.	SUBMITTED_REGION=Ssuis1010M;Pool=2
PRRS_L1	858	1053	PRRS_L1_1.2.1237171	.	SUBMITTED_REGION=PRRS_L1;Pool=2
Ssuis1515K	859	1027	Ssuis1515K_1.2.115020	.	SUBMITTED_REGION=Ssuis1515K;Pool=1
Mhyorhip37	863	999	Mhyorhip37_1.2.29899	.	SUBMITTED_REGION=Mhyorhip37;Pool=1
Ssuis1111N	863	1033	Ssuis1111N_1.2.11532	.	SUBMITTED_REGION=Ssuis1111N;Pool=2
mecA	866	1087	mecA_1.2.43295	.	SUBMITTED_REGION=mecA;Pool=1
Ssuis1313L	867	1087	Ssuis1313L_1.2.79489	.	SUBMITTED_REGION=Ssuis1313L;Pool=2
Ssuis2929L	868	1089	Ssuis2929L_1.2.272783	.	SUBMITTED_REGION=Ssuis2929L;Pool=1
PrimePacL7	869	1055	PrimePacL7_1.2.1229530	.	SUBMITTED_REGION=PrimePacL7;Pool=2
BacpXO1cya	873	1071	BacpXO1cya_1.2.421598	.	SUBMITTED_REGION=BacpXO1cya;Pool=2
Ssuis1919L	873	1013	Ssuis1919L_1.2.180548	.	SUBMITTED_REGION=Ssuis1919L;Pool=1
Ssui5cps5N	876	1093	Ssui5cps5N_1.2.178842	.	SUBMITTED_REGION=Ssui5cps5N;Pool=2
E_coli_hly	877	1099	E_coli_hly_1.2.1605994	.	SUBMITTED_REGION=E_coli_hly;Pool=2
C_perf_iap	878	1008	C_perf_iap_1.2.227601	.	SUBMITTED_REGION=C_perf_iap;Pool=1
PRRS_L1H_3	880	1054	PRRS_L1H_3_1.2.324970	.	SUBMITTED_REGION=PRRS_L1H_3;Pool=1
PRRS_L1E	884	1105	PRRS_L1E_1.2.776588	.	SUBMITTED_REGION=PRRS_L1E;Pool=2
Ssuis2727K	884	1107	Ssuis2727K_1.2.28324	.	SUBMITTED_REGION=Ssuis2727K;Pool=1
Ssuis1717O	885	1087	Ssuis1717O_1.2.343145	.	SUBMITTED_REGION=Ssuis1717O;Pool=2
Ssui6cps6I	888	976	Ssui6cps6I_1.2.18312	.	SUBMITTED_REGION=Ssui6cps6I;Pool=2
PRRS_L7	889	1037	PRRS_L7_1.2.1292029	.	SUBMITTED_REGION=PRRS_L7;Pool=2
PRRS_L2	896	1038	PRRS_L2_1.2.1356638	.	SUBMITTED_REGION=PRRS_L2;Pool=2
SalmoninvA	897	1095	SalmoninvA_1.2.765865	.	SUBMITTED_REGION=SalmoninvA;Pool=2
Ssuis2828L	899	1101	Ssuis2828L_1.2.58080	.	SUBMITTED_REGION=Ssuis2828L;Pool=1
Ssuis1212J	900	1132	Ssuis1212J_1.2.292382	.	SUBMITTED_REGION=Ssuis1212J;Pool=1
Cdif_tcdB1	901	1115	Cdif_tcdB1_1.2.273502	.	SUBMITTED_REGION=Cdif_tcdB1;Pool=1
PRRS_L1H_1	901	1097	PRRS_L1H_1_1.2.333490	.	SUBMITTED_REGION=PRRS_L1H_1;Pool=1
IngelvacL8	905	1134	IngelvacL8_1.2.911449	.	SUBMITTED_REGION=IngelvacL8;Pool=1
PRRS_L9_1	907	1075	PRRS_L9_1_1.2.1087525	.	SUBMITTED_REGION=PRRS_L9_1;Pool=1
PRRS_L8_2	909	1133	PRRS_L8_2_1.2.1642839	.	SUBMITTED_REGION=PRRS_L8_2;Pool=1
PRRS_L9_2	911	1055	PRRS_L9_2_1.2.1039801	.	SUBMITTED_REGION=PRRS_L9_2;Pool=2
APP_ApxI	915	1153	APP_ApxI_1.2.265106	.	SUBMITTED_REGION=APP_ApxI;Pool=1
Mhyorhip37	915	1123	Mhyorhip37_1.2.148382	.	SUBMITTED_REGION=Mhyorhip37;Pool=2
SalmoinvA2	915	1029	SalmoinvA2_1.2.227062	.	SUBMITTED_REGION=SalmoinvA2;Pool=2
PRRS_L8_1	919	1143	PRRS_L8_1_1.2.1027544	.	SUBMITTED_REGION=PRRS_L8_1;Pool=1
S21_2cpe2J	919	1139	S21_2cpe2J_1.2.227966	.	SUBMITTED_REGION=S21_2cpe2J;Pool=2
CburIS1111	925	1151	CburIS1111_1.2.710859	.	SUBMITTED_REGION=CburIS1111;Pool=2
PRRS_L1	925	1161	PRRS_L1_1.2.1760782	.	SUBMITTED_REGION=PRRS_L1;Pool=1
Cperfalpha	926	1148	Cperfalpha_1.2.852843	.	SUBMITTED_REGION=Cperfalpha;Pool=2
prrsl1acon	928	1045	prrsl1acon_1.2.334034	.	SUBMITTED_REGION=prrsl1acon;Pool=1
prrsl1_con	929	1122	prrsl1_con_1.2.825020	.	SUBMITTED_REGION=prrsl1_con;Pool=1
PRRS_L1D_2	931	1041	PRRS_L1D_2_1.2.1603403	.	SUBMITTED_REGION=PRRS_L1D_2;Pool=2
APP_sero3	934	1154	APP_sero3_1.2.117987	.	SUBMITTED_REGION=APP_sero3;Pool=1
PRRS_L1H_2	935	1161	PRRS_L1H_2_1.2.436158	.	SUBMITTED_REGION=PRRS_L1H_2;Pool=2
LelysPRRS1	938	1168	LelysPRRS1_1.2.415185	.	SUBMITTED_REGION=LelysPRRS1;Pool=2
PRRS_L2	939	1168	PRRS_L2_1.2.1627278	.	SUBMITTED_REGION=PRRS_L2;Pool=1
APP_sero18	940	1047	APP_sero18_1.2.23669	.	SUBMITTED_REGION=APP_sero18;Pool=2
FluD_PB1	941	1117	FluD_PB1_1.2.1980600	.	SUBMITTED_REGION=FluD_PB1;Pool=2
PrimePacL7	943	1161	PrimePacL7_1.2.275449	.	SUBMITTED_REGION=PrimePacL7;Pool=1
Ortsero3UK	946	1164	Ortsero3UK_1.2.529552	.	SUBMITTED_REGION=Ortsero3UK;Pool=2
PRRS_L9_2	947	1161	PRRS_L9_2_1.2.1866875	.	SUBMITTED_REGION=PRRS_L9_2;Pool=1
Ecoli_stx1	950	1180	Ecoli_stx1_1.2.316913	.	SUBMITTED_REGION=Ecoli_stx1;Pool=2
Cperf_beta	954	1119	Cperf_beta_1.2.182710	.	SUBMITTED_REGION=Cperf_beta;Pool=2
PRRS_L1G	956	1140	PRRS_L1G_1.2.9328	.	SUBMITTED_REGION=PRRS_L1G;Pool=2
E_coli_cnf	957	1147	E_coli_cnf_1.2.330616	.	SUBMITTED_REGION=E_coli_cnf;Pool=1
PRRS_L5A_1	957	1111	PRRS_L5A_1_1.2.592828	.	SUBMITTED_REGION=PRRS_L5A_1;Pool=1
Ssuis2828L	957	1169	Ssuis2828L_1.2.153632	.	SUBMITTED_REGION=Ssuis2828L;Pool=2
PRRRS_L5A_2	965	1167	PRRRS_L5A_2_1.2.2023066	.	SUBMITTED_REGION=PRRRS_L5A_2;Pool=1
prrsl5_con	965	1200	prrsl5_con_1.2.841326	.	SUBMITTED_REGION=prrsl5_con;Pool=1
Ssui5cps5N	966	1182	Ssui5cps5N_1.2.191598	.	SUBMITTED_REGION=Ssui5cps5N;Pool=1
C_perf_iap	967	1155	C_perf_iap_1.2.304547	.	SUBMITTED_REGION=C_perf_iap;Pool=2
Ssui6cps6I	968	1150	Ssui6cps6I_1.2.47494	.	SUBMITTED_REGION=Ssui6cps6I;Pool=1
Ssuis3131L	972	1161	Ssuis3131L_1.2.123828	.	SUBMITTED_REGION=Ssuis3131L;Pool=2
PRRSL1Dalp	973	1139	PRRSL1Dalp_1.2.529081	.	SUBMITTED_REGION=PRRSL1Dalp;Pool=2
Ecoli_stx2	977	1201	Ecoli_stx2_1.2.218155	.	SUBMITTED_REGION=Ecoli_stx2;Pool=2
Cperfalpha	982	1204	Cperfalpha_1.2.602012	.	SUBMITTED_REGION=Cperfalpha;Pool=1
NADC30_L1C	983	1145	NADC30_L1C_1.2.1310236	.	SUBMITTED_REGION=NADC30_L1C;Pool=2
SalmoinvA2	983	1195	SalmoinvA2_1.2.847549	.	SUBMITTED_REGION=SalmoinvA2;Pool=1
Cburneticd	987	1220	Cburneticd_1.2.547953	.	SUBMITTED_REGION=Cburneticd;Pool=1
Ecoli_cnf2	988	1146	Ecoli_cnf2_1.2.957546	.	SUBMITTED_REGION=Ecoli_cnf2;Pool=1
Mhyopneldh	989	1216	Mhyopneldh_1.2.241152	.	SUBMITTED_REGION=Mhyopneldh;Pool=1
S21_2cpe2J	989	1199	S21_2cpe2J_1.2.276816	.	SUBMITTED_REGION=S21_2cpe2J;Pool=1
PRRS_L1H_3	994	1126	PRRS_L1H_3_1.2.39009	.	SUBMITTED_REGION=PRRS_L1H_3;Pool=2
Ortsero3UK	995	1178	Ortsero3UK_1.2.130810	.	SUBMITTED_REGION=Ortsero3UK;Pool=1
PRRS_L1D_2	995	1200	PRRS_L1D_2_1.2.202129	.	SUBMITTED_REGION=PRRS_L1D_2;Pool=1
PRRS_L1D_1	998	1226	PRRS_L1D_1_1.2.212402	.	SUBMITTED_REGION=PRRS_L1D_1;Pool=2
E_coli_cnf	1005	1217	E_coli_cnf_1.2.1103781	.	SUBMITTED_REGION=E_coli_cnf;Pool=2
APP_sero3	1006	1225	APP_sero3_1.2.31504	.	SUBMITTED_REGION=APP_sero3;Pool=2
Ssuis1818N	1010	1230	Ssuis1818N_1.2.111952	.	SUBMITTED_REGION=Ssuis1818N;Pool=2
SalmoninvA	1012	1190	SalmoninvA_1.2.1417272	.	SUBMITTED_REGION=SalmoninvA;Pool=1
PRRS_L1H_1	1013	1235	PRRS_L1H_1_1.2.716293	.	SUBMITTED_REGION=PRRS_L1H_1;Pool=2
Ssuis1919L	1013	1238	Ssuis1919L_1.2.46380	.	SUBMITTED_REGION=Ssuis1919L;Pool=2
CburIS1111	1018	1225	CburIS1111_1.2.312504	.	SUBMITTED_REGION=CburIS1111;Pool=1
PRRS_L1C	1019	1159	PRRS_L1C_1.2.708645	.	SUBMITTED_REGION=PRRS_L1C;Pool=1
Ssuis1010M	1021	1235	Ssuis1010M_1.2.223985	.	SUBMITTED_REGION=Ssuis1010M;Pool=1
prrsl1acon	1021	1230	prrsl1acon_1.2.365795	.	SUBMITTED_REGION=prrsl1acon;Pool=2
Mhyopnep46	1025	1219	Mhyopnep46_1.2.444991	.	SUBMITTED_REGION=Mhyopnep46;Pool=1
Cdif_tcdB1	1028	1247	Cdif_tcdB1_1.2.168191	.	SUBMITTED_REGION=Cdif_tcdB1;Pool=2
Ecoli_stx1	1029	1201	Ecoli_stx1_1.2.498215	.	SUBMITTED_REGION=Ecoli_stx1;Pool=1
PRRS_L7	1029	1261	PRRS_L7_1.2.1063046	.	SUBMITTED_REGION=PRRS_L7;Pool=1
Ssuis1212J	1029	1253	Ssuis1212J_1.2.485089	.	SUBMITTED_REGION=Ssuis1212J;Pool=2
NADC30_L1C	1033	1262	NADC30_L1C_1.2.679635	.	SUBMITTED_REGION=NADC30_L1C;Pool=1
PRRS_L1E	1033	1271	PRRS_L1E_1.2.118177	.	SUBMITTED_REGION=PRRS_L1E;Pool=1
Ssuis1313L	1034	1105	Ssuis1313L_1.2.37531	.	SUBMITTED_REGION=Ssuis1313L;Pool=1
Fostera_L8	1035	1172	Fostera_L8_1.2.694799	.	SUBMITTED_REGION=Fostera_L8;Pool=2
Cperf_beta	1037	1179	Cperf_beta_1.2.115414	.	SUBMITTED_REGION=Cperf_beta;Pool=1
IngelvacL8	1037	1251	IngelvacL8_1.2.1075021	.	SUBMITTED_REGION=IngelvacL8;Pool=2
PRRS_L5A_1	1037	1202	PRRS_L5A_1_1.2.790560	.	SUBMITTED_REGION=PRRS_L5A_1;Pool=2
BacpXO1cya	1042	1209	BacpXO1cya_1.2.193029	.	SUBMITTED_REGION=BacpXO1cya;Pool=1
Ecoli_stx2	1042	1215	Ecoli_stx2_1.2.553323	.	SUBMITTED_REGION=Ecoli_stx2;Pool=1
Mhyorhip37	1043	1175	Mhyorhip37_1.2.35410	.	SUBMITTED_REGION=Mhyorhip37;Pool=1
Mhyopneldh	1045	1226	Mhyopneldh_1.2.662689	.	SUBMITTED_REGION=Mhyopneldh;Pool=2
PRRS_L1H_2	1047	1263	PRRS_L1H_2_1.2.961009	.	SUBMITTED_REGION=PRRS_L1H_2;Pool=1
Ssuis3131L	1047	1177	Ssuis3131L_1.2.69263	.	SUBMITTED_REGION=Ssuis3131L;Pool=1
Ecoli_cnf2	1048	1278	Ecoli_cnf2_1.2.902315	.	SUBMITTED_REGION=Ecoli_cnf2;Pool=2
PRRSL1Dalp	1053	1259	PRRSL1Dalp_1.2.622296	.	SUBMITTED_REGION=PRRSL1Dalp;Pool=1
Ssuis1717O	1055	1271	Ssuis1717O_1.2.360262	.	SUBMITTED_REGION=Ssuis1717O;Pool=1
Cburneticd	1056	1270	Cburneticd_1.2.270209	.	SUBMITTED_REGION=Cburneticd;Pool=2
Ssuis1919L	1056	1270	Ssuis1919L_1.2.132984	.	SUBMITTED_REGION=Ssuis1919L;Pool=1
E_coli_hly	1057	1281	E_coli_hly_1.2.112047	.	SUBMITTED_REGION=E_coli_hly;Pool=1
PRRS_L9_1	1060	1188	PRRS_L9_1_1.2.1237992	.	SUBMITTED_REGION=PRRS_L9_1;Pool=2
C_perf_iap	1061	1281	C_perf_iap_1.2.87428	.	SUBMITTED_REGION=C_perf_iap;Pool=1
APP_sero7	1062	1288	APP_sero7_1.2.750367	.	SUBMITTED_REGION=APP_sero7;Pool=2
Ssuis3030I	1065	1288	Ssuis3030I_1.2.438679	.	SUBMITTED_REGION=Ssuis3030I;Pool=2
mecA	1067	1295	mecA_1.2.1271903	.	SUBMITTED_REGION=mecA;Pool=2
FluD_PB1	1073	1303	FluD_PB1_1.2.1706221	.	SUBMITTED_REGION=FluD_PB1;Pool=1
PRRS_L1G	1075	1287	PRRS_L1G_1.2.221839	.	SUBMITTED_REGION=PRRS_L1G;Pool=1
Fostera_L8	1078	1293	Fostera_L8_1.2.1527258	.	SUBMITTED_REGION=Fostera_L8;Pool=1
PRRS_L8_1	1080	1313	PRRS_L8_1_1.2.1244870	.	SUBMITTED_REGION=PRRS_L8_1;Pool=2
PRRS_L1D_2	1083	1253	PRRS_L1D_2_1.2.952251	.	SUBMITTED_REGION=PRRS_L1D_2;Pool=2
LelysPRRS1	1085	1293	LelysPRRS1_1.2.1209867	.	SUBMITTED_REGION=LelysPRRS1;Pool=1
Ssuis2929L	1089	1315	Ssuis2929L_1.2.488026	.	SUBMITTED_REGION=Ssuis2929L;Pool=2
PRRS_L8_2	1091	1315	PRRS_L8_2_1.2.814007	.	SUBMITTED_REGION=PRRS_L8_2;Pool=2
PRRRS_L5A_2	1093	1310	PRRRS_L5A_2_1.2.1720860	.	SUBMITTED_REGION=PRRRS_L5A_2;Pool=2
PRRS_L1C	1093	1289	PRRS_L1C_1.2.1634363	.	SUBMITTED_REGION=PRRS_L1C;Pool=2
PrimePacL7	1097	1208	PrimePacL7_1.2.761658	.	SUBMITTED_REGION=PrimePacL7;Pool=2
Ssuis1818N	1098	1318	Ssuis1818N_1.2.248962	.	SUBMITTED_REGION=Ssuis1818N;Pool=1
Mhyopnep46	1101	1285	Mhyopnep46_1.2.192758	.	SUBMITTED_REGION=Mhyopnep46;Pool=2
PRRS_L1H_3	1101	1330	PRRS_L1H_3_1.2.405339	.	SUBMITTED_REGION=PRRS_L1H_3;Pool=1
PRRS_L2	1102	1289	PRRS_L2_1.2.13088	.	SUBMITTED_REGION=PRRS_L2;Pool=2
Ssuis3030I	1107	1327	Ssuis3030I_1.2.47438	.	SUBMITTED_REGION=Ssuis3030I;Pool=1
PRRS_L9_2	1108	1257	PRRS_L9_2_1.2.1090018	.	SUBMITTED_REGION=PRRS_L9_2;Pool=2
PRRS_L9_1	1109	1331	PRRS_L9_1_1.2.1789754	.	SUBMITTED_REGION=PRRS_L9_1;Pool=1
prrsl1_con	1113	1241	prrsl1_con_1.2.1857774	.	SUBMITTED_REGION=prrsl1_con;Pool=2
BacpXO1cya	1114	1302	BacpXO1cya_1.2.308314	.	SUBMITTED_REGION=BacpXO1cya;Pool=2
Ssuis1717O	1116	1282	Ssuis1717O_1.2.539184	.	SUBMITTED_REGION=Ssuis1717O;Pool=2
SalmoninvA	1130	1369	SalmoninvA_1.2.1828493	.	SUBMITTED_REGION=SalmoninvA;Pool=2
Ssuis2929L	1132	1360	Ssuis2929L_1.2.488467	.	SUBMITTED_REGION=Ssuis2929L;Pool=1
E_coli_hly	1133	1366	E_coli_hly_1.2.929036	.	SUBMITTED_REGION=E_coli_hly;Pool=2
SalmoinvA2	1135	1358	SalmoinvA2_1.2.454264	.	SUBMITTED_REGION=SalmoinvA2;Pool=2
Ssui5cps5N	1139	1345	Ssui5cps5N_1.2.41368	.	SUBMITTED_REGION=Ssui5cps5N;Pool=2
PRRS_L1H_1	1155	1369	PRRS_L1H_1_1.2.1135370	.	SUBMITTED_REGION=PRRS_L1H_1;Pool=1
Cdif_tcdB1	1161	1337	Cdif_tcdB1_1.2.68176	.	SUBMITTED_REGION=Cdif_tcdB1;Pool=1
PRRS_L1	1161	1389	PRRS_L1_1.2.711511	.	SUBMITTED_REGION=PRRS_L1;Pool=2
PRRS_L5A_1	1163	1316	PRRS_L5A_1_1.2.1315375	.	SUBMITTED_REGION=PRRS_L5A_1;Pool=1
prrsl1_con	1163	1277	prrsl1_con_1.2.1207366	.	SUBMITTED_REGION=prrsl1_con;Pool=1
PRRS_L8_2	1170	1385	PRRS_L8_2_1.2.236928	.	SUBMITTED_REGION=PRRS_L8_2;Pool=1
Ssuis1212J	1172	1397	Ssuis1212J_1.2.284368	.	SUBMITTED_REGION=Ssuis1212J;Pool=1
PRRS_L1D_1	1173	1337	PRRS_L1D_1_1.2.1397172	.	SUBMITTED_REGION=PRRS_L1D_1;Pool=1
IngelvacL8	1179	1394	IngelvacL8_1.2.1932786	.	SUBMITTED_REGION=IngelvacL8;Pool=1
PRRS_L8_1	1179	1385	PRRS_L8_1_1.2.977301	.	SUBMITTED_REGION=PRRS_L8_1;Pool=1
PRRSL1Dalp	1180	1342	PRRSL1Dalp_1.2.634897	.	SUBMITTED_REGION=PRRSL1Dalp;Pool=2
mecA	1183	1403	mecA_1.2.11708	.	SUBMITTED_REGION=mecA;Pool=1
Ecoli_cnf2	1185	1327	Ecoli_cnf2_1.2.163265	.	SUBMITTED_REGION=Ecoli_cnf2;Pool=1
PRRS_L1G	1185	1391	PRRS_L1G_1.2.1095076	.	SUBMITTED_REGION=PRRS_L1G;Pool=2
S21_2cpe2J	1185	1407	S21_2cpe2J_1.2.6547	.	SUBMITTED_REGION=S21_2cpe2J;Pool=2
E_coli_cnf	1187	1387	E_coli_cnf_1.2.712306	.	SUBMITTED_REGION=E_coli_cnf;Pool=1
NADC30_L1C	1188	1400	NADC30_L1C_1.2.845925	.	SUBMITTED_REGION=NADC30_L1C;Pool=2
PRRS_L1C	1190	1397	PRRS_L1C_1.2.160466	.	SUBMITTED_REGION=PRRS_L1C;Pool=1
PrimePacL7	1190	1411	PrimePacL7_1.2.1153193	.	SUBMITTED_REGION=PrimePacL7;Pool=1
PRRS_L9_2	1191	1331	PRRS_L9_2_1.2.261083	.	SUBMITTED_REGION=PRRS_L9_2;Pool=1
prrsl1acon	1191	1399	prrsl1acon_1.2.107775	.	SUBMITTED_REGION=prrsl1acon;Pool=1
Cperfalpha	1193	1397	Cperfalpha_1.2.425004	.	SUBMITTED_REGION=Cperfalpha;Pool=2
PRRS_L2	1195	1387	PRRS_L2_1.2.725593	.	SUBMITTED_REGION=PRRS_L2;Pool=1
CburIS1111	1196	1422	CburIS1111_1.2.128465	.	SUBMITTED_REGION=CburIS1111;Pool=2
PRRRS_L5A_2	1199	1333	PRRRS_L5A_2_1.2.480577	.	SUBMITTED_REGION=PRRRS_L5A_2;Pool=1
LelysPRRS1	1201	1433	LelysPRRS1_1.2.487940	.	SUBMITTED_REGION=LelysPRRS1;Pool=2
FluD_PB1	1203	1429	FluD_PB1_1.2.1844154	.	SUBMITTED_REGION=FluD_PB1;Pool=2
PRRS_L1H_2	1207	1369	PRRS_L1H_2_1.2.939054	.	SUBMITTED_REGION=PRRS_L1H_2;Pool=2
PRRS_L7	1215	1317	PRRS_L7_1.2.1117434	.	SUBMITTED_REGION=PRRS_L7;Pool=2
Fostera_L8	1221	1361	Fostera_L8_1.2.1023818	.	SUBMITTED_REGION=Fostera_L8;Pool=2
SalmoinvA2	1221	1445	SalmoinvA2_1.2.264895	.	SUBMITTED_REGION=SalmoinvA2;Pool=1
Ssui5cps5N	1225	1443	Ssui5cps5N_1.2.170130	.	SUBMITTED_REGION=Ssui5cps5N;Pool=1
PRRS_L1E	1229	1428	PRRS_L1E_1.2.901384	.	SUBMITTED_REGION=PRRS_L1E;Pool=2
Ssuis1010M	1232	1442	Ssuis1010M_1.2.208079	.	SUBMITTED_REGION=Ssuis1010M;Pool=2
S21_2cpe2J	1235	1417	S21_2cpe2J_1.2.980296	.	SUBMITTED_REGION=S21_2cpe2J;Pool=1
PRRS_L1D_2	1237	1325	PRRS_L1D_2_1.2.707275	.	SUBMITTED_REGION=PRRS_L1D_2;Pool=1
PRRS_L9_1	1239	1389	PRRS_L9_1_1.2.786951	.	SUBMITTED_REGION=PRRS_L9_1;Pool=2
Cperfalpha	1247	1468	Cperfalpha_1.2.291537	.	SUBMITTED_REGION=Cperfalpha;Pool=1
C_perf_iap	1253	1333	C_perf_iap_1.2.365844	.	SUBMITTED_REGION=C_perf_iap;Pool=2
CburIS1111	1255	1432	CburIS1111_1.2.208423	.	SUBMITTED_REGION=CburIS1111;Pool=1
E_coli_cnf	1258	1463	E_coli_cnf_1.2.733214	.	SUBMITTED_REGION=E_coli_cnf;Pool=2
Mhyopnep46	1259	1443	Mhyopnep46_1.2.170779	.	SUBMITTED_REGION=Mhyopnep46;Pool=1
prrsl1_con	1270	1478	prrsl1_con_1.2.629509	.	SUBMITTED_REGION=prrsl1_con;Pool=2
APP_sero7	1275	1491	APP_sero7_1.2.348918	.	SUBMITTED_REGION=APP_sero7;Pool=1
PRRS_L1H_1	1286	1486	PRRS_L1H_1_1.2.941144	.	SUBMITTED_REGION=PRRS_L1H_1;Pool=2
PRRS_L5A_1	1286	1496	PRRS_L5A_1_1.2.1560258	.	SUBMITTED_REGION=PRRS_L5A_1;Pool=2
PrimePacL7	1287	1507	PrimePacL7_1.2.1143000	.	SUBMITTED_REGION=PrimePacL7;Pool=2
PRRSL1Dalp	1291	1443	PRRSL1Dalp_1.2.52011	.	SUBMITTED_REGION=PRRSL1Dalp;Pool=1
PRRS_L1H_2	1293	1512	PRRS_L1H_2_1.2.422614	.	SUBMITTED_REGION=PRRS_L1H_2;Pool=1
Cdif_tcdB1	1295	1479	Cdif_tcdB1_1.2.141027	.	SUBMITTED_REGION=Cdif_tcdB1;Pool=2
IngelvacL8	1295	1423	IngelvacL8_1.2.1014989	.	SUBMITTED_REGION=IngelvacL8;Pool=2
PRRS_L1D_2	1297	1403	PRRS_L1D_2_1.2.1610048	.	SUBMITTED_REGION=PRRS_L1D_2;Pool=2
PRRS_L1E	1297	1529	PRRS_L1E_1.2.633150	.	SUBMITTED_REGION=PRRS_L1E;Pool=1
PRRS_L9_2	1307	1411	PRRS_L9_2_1.2.971733	.	SUBMITTED_REGION=PRRS_L9_2;Pool=2
Ecoli_cnf2	1309	1469	Ecoli_cnf2_1.2.423468	.	SUBMITTED_REGION=Ecoli_cnf2;Pool=2
PRRS_L7	1311	1547	PRRS_L7_1.2.837511	.	SUBMITTED_REGION=PRRS_L7;Pool=1
C_perf_iap	1312	1504	C_perf_iap_1.2.44436	.	SUBMITTED_REGION=C_perf_iap;Pool=1
E_coli_hly	1315	1529	E_coli_hly_1.2.1261427	.	SUBMITTED_REGION=E_coli_hly;Pool=1
NADC30_L1C	1317	1548	NADC30_L1C_1.2.1509741	.	SUBMITTED_REGION=NADC30_L1C;Pool=1
prrsl1_con	1321	1515	prrsl1_con_1.2.1466457	.	SUBMITTED_REGION=prrsl1_con;Pool=1
Fostera_L8	1327	1555	Fostera_L8_1.2.129589	.	SUBMITTED_REGION=Fostera_L8;Pool=1
Mhyopnep46	1329	1481	Mhyopnep46_1.2.690422	.	SUBMITTED_REGION=Mhyopnep46;Pool=2
PRRS_L1G	1331	1477	PRRS_L1G_1.2.1964394	.	SUBMITTED_REGION=PRRS_L1G;Pool=1
PRRS_L2	1333	1481	PRRS_L2_1.2.99741	.	SUBMITTED_REGION=PRRS_L2;Pool=2
FluD_PB1	1335	1543	FluD_PB1_1.2.1718026	.	SUBMITTED_REGION=FluD_PB1;Pool=1
mecA	1335	1549	mecA_1.2.1013897	.	SUBMITTED_REGION=mecA;Pool=2
LelysPRRS1	1346	1575	LelysPRRS1_1.2.416349	.	SUBMITTED_REGION=LelysPRRS1;Pool=1
SalmoninvA	1347	1578	SalmoninvA_1.2.746971	.	SUBMITTED_REGION=SalmoninvA;Pool=1
PRRS_L1C	1350	1562	PRRS_L1C_1.2.1707758	.	SUBMITTED_REGION=PRRS_L1C;Pool=2
PRRS_L1D_2	1357	1587	PRRS_L1D_2_1.2.585913	.	SUBMITTED_REGION=PRRS_L1D_2;Pool=1
PRRS_L9_1	1368	1600	PRRS_L9_1_1.2.724339	.	SUBMITTED_REGION=PRRS_L9_1;Pool=1
Ecoli_cnf2	1372	1536	Ecoli_cnf2_1.2.945168	.	SUBMITTED_REGION=Ecoli_cnf2;Pool=1
PRRS_L1D_1	1377	1614	PRRS_L1D_1_1.2.1152983	.	SUBMITTED_REGION=PRRS_L1D_1;Pool=2
prrsl1acon	1379	1550	prrsl1acon_1.2.517190	.	SUBMITTED_REGION=prrsl1acon;Pool=2
PRRS_L9_2	1381	1614	PRRS_L9_2_1.2.940047	.	SUBMITTED_REGION=PRRS_L9_2;Pool=1
PRRS_L1	1384	1617	PRRS_L1_1.2.1375560	.	SUBMITTED_REGION=PRRS_L1;Pool=1
Cdif_tcdB1	1387	1579	Cdif_tcdB1_1.2.235393	.	SUBMITTED_REGION=Cdif_tcdB1;Pool=1
SalmoninvA	1402	1641	SalmoninvA_1.2.1500934	.	SUBMITTED_REGION=SalmoninvA;Pool=2
E_coli_hly	1405	1619	E_coli_hly_1.2.162138	.	SUBMITTED_REGION=E_coli_hly;Pool=2
PRRS_L2	1425	1659	PRRS_L2_1.2.995623	.	SUBMITTED_REGION=PRRS_L2;Pool=1
E_coli_cnf	1427	1654	E_coli_cnf_1.2.1379717	.	SUBMITTED_REGION=E_coli_cnf;Pool=1
IngelvacL8	1433	1664	IngelvacL8_1.2.1370953	.	SUBMITTED_REGION=IngelvacL8;Pool=1
PRRS_L1G	1435	1667	PRRS_L1G_1.2.375248	.	SUBMITTED_REGION=PRRS_L1G;Pool=2
C_perf_iap	1439	1647	C_perf_iap_1.2.105246	.	SUBMITTED_REGION=C_perf_iap;Pool=2
Cperfalpha	1445	1661	Cperfalpha_1.2.406363	.	SUBMITTED_REGION=Cperfalpha;Pool=2
PrimePacL7	1445	1627	PrimePacL7_1.2.237523	.	SUBMITTED_REGION=PrimePacL7;Pool=1
mecA	1450	1653	mecA_1.2.996442	.	SUBMITTED_REGION=mecA;Pool=1
PRRS_L5A_1	1453	1631	PRRS_L5A_1_1.2.1481352	.	SUBMITTED_REGION=PRRS_L5A_1;Pool=1
PRRS_L1C	1459	1631	PRRS_L1C_1.2.808492	.	SUBMITTED_REGION=PRRS_L1C;Pool=1
LelysPRRS1	1467	1639	LelysPRRS1_1.2.906677	.	SUBMITTED_REGION=LelysPRRS1;Pool=2
FluD_PB1	1479	1704	FluD_PB1_1.2.422795	.	SUBMITTED_REGION=FluD_PB1;Pool=2
Mhyopnep46	1491	1713	Mhyopnep46_1.2.191733	.	SUBMITTED_REGION=Mhyopnep46;Pool=1
PRRS_L1D_1	1499	1728	PRRS_L1D_1_1.2.1681039	.	SUBMITTED_REGION=PRRS_L1D_1;Pool=1
[truncated: 177 more rows]
