# Supplementary material for: Analytic and Diagnostic Validation of a Targeted Next-Generation Sequencing Panel for Common and Emerging Swine Respiratory Pathogens
Source: Microorganisms. 2026 May 20;14(5):1159. doi: 10.3390/microorganisms14051159 (PMC13209278; doi:10.3390/microorganisms14051159)
Supplement: Supplementary file 1 [file microorganisms-14-01159-s001.zip › microorganisms-4275355-supplementary/Supplemnetary Table S1.xlsx]

## Sheet: Positive samples
Supplementary table 1. Comparison of PCR and targeted NGS (Ion Torrent) results for PCR-positive clinical samples
Sample ID	qPCR Results	tNGS (Ion Torrent) Results
Sample1	PRRSV Type 2 (Ct 34.71), APP (Ct 21.78), P. multocida (Ct 36.94)	APP, No PRRSV,or P. multocida
Sample2	PRRSVType 2 (Ct 17.43), PCV2 (Ct 13.85), PCV3 (Ct 23.99)	PCV2d, PRRSV Type 2, PCV3
Sample3	PRRSV Type 2 (Ct 14.99), MHP (Ct 29.13)	PRRSV Type 2, MHP
Sample4	PRRSV Type 2 (Ct 11.43), PCV3 (Ct 25.7), MHP (Ct 26.57), S. suis (Ct 28.11), GPS (Ct 27.78)	PRRSV Type 2, MHP, PCV3, S. suis, GPS
Sample5	PRRSV Type 2 (Ct 20.6), PCV2 (Ct 23.8), MHR (Ct 22.94), PPV (Ct 27.15)	MHR, PRRSV Type 2, PCV2 d, PPV, PAdV, GPS
Sample6	PCV2 (Ct 17.73)	PCV2d, PAdV, PCMV
Sample7	PCV2 (Ct 28.2)	PCV2d, PCMV
Sample8	MHR (Ct 25.51)	MHP
Sample9	PRRSV Type 2 (Ct 23.02), PCV2 (Ct 27.75), MHR (Ct 25.66)	PRRSV Type 2, PCV2, MHP, PCMV, PoAstV
Sample10	PCV2 (Ct 26.02), MHP (Ct 24.3)	MHP, PCV2d, P. multocida
Sample11	PRRSV Type 2 (Ct 24.17), PCV2 (Ct 25.57), P. multocida (Ct 28.07), PPV (Ct 25.62)	PRRSV Type 2, PCV2d, MHP, PPV, PCMV
Sample12	PRRSV Type 2 (Ct 12.5), PCV2 (Ct 28.49), PCV3 (Ct 25.44), MHP (Ct 25.09), S. suis (Ct 28.6), GPS (Ct 28.14)	PRRSV Type 2, MHP, PCV2 d, PCV3, S. suis, GPS, PoAstV
Sample13	PRRSV Type 2 (Ct 26.29), MHP (Ct 20.26), GPS (Ct 32.91)	MHP, PRRSV Type 2, GPS, S. suis, PCMV
Sample14	PRRSV Type 2 (Ct 24.16), SIV (Ct 19.09), P. multocida (Ct 32.98), MHR (Ct 24.86)	PRRSV Type 2, SIV, MHR, GPS, P. multocida, PoAstV, BoV, KoV
Sample15	MHP (Ct 27.55), S. suis (Ct 24.65), MHR (Ct 22.88), PPV (Ct 24.97)	PRRSV Type 2, MHP, MHR, S. suis, PPV, PCV2d
Sample16	PRRSV Type 2 (Ct 17.03)	PRRSV Type 2, PCV2d
Sample17	PRRSV Type 2 (Ct 17.06), PCV2 (Ct 7.82), MHP (Ct 26.51), P. multocida (Ct 27.87), S. suis (Ct 26.99), MHR (Ct 23.94), PPV (Ct 28.43)	PCV2d, PRRSV Type 2, MHP, MHR, PPV, PAdV
Sample18	PCV2 (Ct 18.27), P. multocida (Ct 29.91), S. suis (Ct 30.97), PPV (Ct 26.82)	PCV2d, MHP, P. multocida, PPV, PAdV, PCMV, No Ssuis
Sample19	PRRSV Type 2 (Ct 18.28), PCV2 (Ct 18.16), PCV3 (Ct 24.87), MHP (Ct 31.95), S. suis (Ct 30.68)	PRRSV Type 2, PCV2d, PCV3, MHP, P. multocida, PCMV
Sample20	PRRSV Type 2 (Ct 18.12), PCV3 (Ct 29.35), MHR (Ct 30.06)	PRRSV Type 2, PCV3, MHR, PCV2d, B. bronchiseptica, PPV
Sample21	PRRSV Type 2 (Ct 33.53), PCV2 (Ct 25.77), PCV3 (Ct 27.6), MHP (Ct 26.78), P. multocida (Ct 23.57)	PCV2d, PCV3, MHP, P. multocida, No PRRSV
Sample22	PCV2 (Ct 21), PCV3 (Ct 27.63)	PCV2d, PCV3, PAdV, SIV
Sample23	PRRSV Type 2 (Ct 17.4), PCV2 (Ct 24.41), MHR (Ct 25.98), GPS (Ct 31.32)	PRRSV Type2, PCV2 d, MHR, GPS, PAdV, PCMV
Sample24	PCV3 (Ct 30.51), GPS (Ct 31.39)	PCV3, GPS, PAdV, PCMV, MHR
Sample25	PRRSV Type 2 (Ct 15.19), S. suis (Ct 31.03)	PRRSV Type2, No S.suis
Table Caption (Abbreviations) PRRSV: Porcine reproductive and respiratory syndrome virus; PCV2: Porcine circovirus type 2; PCV3: Porcine circovirus type 3; SIV: Swine influenza virus; MHP: Mycoplasma hyopneumoniae; MHR: Mycoplasma hyorhinis; APP: Actinobacillus pleuropneumoniae; GPS: Glaesserella parasuis; S. suis: Streptococcus suis; P. multocida: Pasteurella multocida; PPV: Porcine parvovirus; …
