# Supplementary material for: Analytic and Diagnostic Validation of a Targeted Next-Generation Sequencing Panel for Common and Emerging Swine Respiratory Pathogens
Source: Microorganisms. 2026 May 20;14(5):1159. doi: 10.3390/microorganisms14051159 (PMC13209278; doi:10.3390/microorganisms14051159)
Supplement: Supplementary file 1 [file microorganisms-14-01159-s001.zip › microorganisms-4275355-supplementary/Supplemnetary Table S2.xlsx]

## Sheet: Negative samples
Supplementary table 2:Targeted NGS (Ion Torrent) results for PCR-negative respiratory control samples
Sample ID	PCR	tNGS (Ion Torrent)
Sample 1	Negative	PAdV, KoV, PoAstV, PSV
Sample 2	Negative	E. coli, KoV
Sample 3	Negative	KoV
Sample 4	Negative	PSV
Sample 5	Negative	KoV, C. pecorum
Sample 6	Negative	E. coli
Sample 7	Negative	C. pecorum, PSV
Sample 8	Negative	E. coli (cnf, stx1), PoAstV, KoV, C. pecorum
Sample 9	Negative	E. coli (cnf, stx1), PoAstV, KoV, C. suis
Sample 10	Negative	KoV
Sample 11	Negative	E. coli (hly)
Sample 12	Negative	E. coli (hly)
Sample 13	Negative	E. coli (hly), T. abortisuis
Sample 14	Negative	E. coli, S. hyicus
Sample 15	Negative	E. coli
Sample 16	Negative	E. coli (hly), KoV, C. pecorum, PSV
Sample 17	Negative	E. coli (hly)
Sample 18	Negative	E. coli (hly, cnf, sta), PSV, KoV, PCV1, PCV3
Sample 19	Negative	E. coli,
Sample 20	Negative	No detection
Sample 21	Negative	E. coli, PoAstV, PSV, KoV, Campylobacter, PAdV
Sample 22	Negative	E. coli (stx, hly, sta), GPS, C. pecorum, PAdV, KoV
Sample 23	Negative	E. coli, KoV, PoAstV, PSV, PAdV
Sample 24	Negative	KoV, PoAstV, PSV, E. coli
Sample 25	Negative	E. coli
Table Caption (Abbreviations) PAdV: Porcine adenovirus; KoV: Kobuvirus; PoAstV: Porcine astrovirus; PSV: Porcine sapelovirus; PCV1: Porcine circovirus type 1; PCV3: Porcine circovirus type 3;E. coli: Escherichia coli; cnf: cytotoxic necrotizing factor; stx: Shiga toxin; hly: hemolysin; sta: heat-stable enterotoxin; C. pecorum: Chlamydia pecorum; C. suis: Chlamydia suis; T. abortisuis: Trueperella…
